# Supplementary material for: Tissue-specific transcriptomes reveal potential mechanisms of microbiome heterogeneity in an ancient fish
Source: Database (Oxford). 2023 Aug 17;2023:baad055. doi: 10.1093/database/baad055 (PMC10434735; doi:10.1093/database/baad055)
Supplement: baad055_Supp [file baad055_supp.zip]

Archive with 2 entries (2 files):
- suppl_data/LS_transcriptome_supplementary_figures_Apr10...docx
- suppl_data/LS_transcriptomes_supplementary_tables.xlsx
