# Supplementary material for: Tissue-specific transcriptomes reveal potential mechanisms of microbiome heterogeneity in an ancient fish
Source: Database (Oxford). 2023 Aug 17;2023:baad055. doi: 10.1093/database/baad055 (PMC10434735; doi:10.1093/database/baad055)
Supplement: baad055_Supp [file baad055_supp.zip › suppl_data/LS_transcriptomes_supplementary_tables.xlsx]

## Sheet: TableS1_brain
GO_term	GO_ID	Overlap	P.value	Adjusted.P.value	Odds.Ratio	Combined.Score	Genes	unique	database	ant_intestine	brain	esophagus	gill	head_kidney	heart	liver	pyloric_ceca	rectum	spiral_valve	stomach_distal	stomach_proximal	white_muscle
mRNA processing	GO:0006397	276/300	2.37258e-26	1.42497e-22	5.95916	351.609	TCERG1;CCNH;EIF4A3;GPATCH1;HNRNPU;HNRNPR;WDR83;CCAR1;PNN;ALKBH5;RAVER1;SNRPD2;CLP1;SNRPD1;RAVER2;SNRPD3;PRKACA;SRRM2;AQR;SRRM4;SCAF11;METTL3;CRNKL1;CDC40;SRRM1;DDX39A;DDX39B;SARNP;ZC3H11A;CD2BP2;AURKAIP1;SF1;DHX8;DHX9;CSTF3;CSTF2;CWF19L2;SUPT4H1;SNU13;DHX35;PCBP2;CSTF1;DHX38;SYMPK;PPARGC1A;RBM10;ZRSR2;PRPF38A;UPF3B;MAGOHB;HNRNPL;SMU1;HNRNPM;HNRNPK;SNW1;CWF19L1;HNRNPD;RNPS1;HNRNPC;SUGP1;PRPF19;PQB…	0	Biological_Process_2021	1	1	1	1	1	1	1	1	1	1	1	1	1
mRNA splicing, via spliceosome	GO:0000398	253/274	6.84993e-25	2.05703e-21	6.23466	346.899	EIF4A3;GPATCH1;HNRNPU;HNRNPR;WDR83;CCAR1;PNN;RAVER1;SNRPD2;CLP1;SNRPD1;RAVER2;SNRPD3;DDX17;SRRM2;AQR;SCAF11;METTL3;CRNKL1;CDC40;SRRM1;WDR77;DDX39A;DDX39B;CD2BP2;SF1;DHX8;DHX9;CSTF3;CSTF2;CWF19L2;SNU13;DHX35;PCBP2;CSTF1;DHX38;SYMPK;RBM10;SRPK2;SRPK3;ZRSR2;PRPF38A;UPF3B;MAGOHB;SNUPN;SRPK1;HNRNPL;SMU1;HNRNPM;HNRNPK;SNW1;CWF19L1;HNRNPD;RNPS1;HNRNPC;CDK13;SUGP1;PRPF19;PQBP1;COIL;SYNCRIP;UBL5;PCF11;RSR…	0	Biological_Process_2021	1	1	1	1	1	1	1	1	1	1	1	1	1
gene expression	GO:0010467	317/356	9.6871e-24	1.93936e-20	4.21586	223.404	RPL30;NUP107;RPL3;RPL32;RPL31;RPL34;EIF4A3;HNRNPU;ADARB1;ADARB2;RPL8;PWP1;RPL9;RPL6;RPL7;GLE1;RPS15;RPS14;ALKBH5;RPS17;RPS16;RPL18A;RPS19;CLP1;RPS18;RPL36;EPC1;RPL35;RPL38;RPL37;RPS11;RPL39;RPS10;RPS13;AGFG1;RPS12;DDX17;MEF2A;NUP214;NKX2-8;NUP210;RPL21;RPL23;RPL22;MRPS18B;MRPS18A;CDC40;MRPS18C;SRRM1;THAP1;DDX39A;DDX39B;RRAGC;SARNP;ZC3H11A;XRN2;RPL24;RPL27;NUP98;RPL26;RPL29;RPL28;SLBP;NUP205;POM12…	0	Biological_Process_2021	1	1	1	1	1	1	1	1	1	1	1	1	1
cellular macromolecule biosynthetic process	GO:0034645	283/314	2.7426e-23	4.11801e-20	4.72818	245.631	RPL30;RPL3;RPL32;RPL31;RPL34;RPL8;PWP1;RPL9;RPL6;RPL7;RPS15;RPS14;RPS17;RPS16;KAT5;RPL18A;RPS19;RPS18;CHEK1;PCLAF;RPL36;EPC1;RPL35;KAT7;RPL38;RPL37;RPS11;RPL39;RPS10;RPS13;RPS12;MEF2A;NKX2-8;TIPIN;RPL21;RPL23;RPL22;MRPS18B;REV1;HUS1;MRPS18A;GTPBP2;GTPBP1;MRPS18C;THAP1;RRAGC;GRWD1;RPL24;RPL27;RPL26;RPL29;RPL28;PIF1;SET;MRPL18;BAZ2A;MRPL13;GSPT1;MRPL10;MRPL11;BRIP1;TERT;ST3GAL4;ATRIP;ST3GAL2;BARD1;…	0	Biological_Process_2021	1	1	1	1	1	1	1	1	1	1	1	1	1
ncRNA processing	GO:0034470	190/201	2.25841e-22	2.60745e-19	8.90877	444.033	POP5;RPL30;PUS10;POP7;RPL3;RPL32;POP1;RPL31;POP4;RPL34;RPP30;FCF1;PWP2;RPL8;RPL10A;RPL9;RPL6;RPL7;RRP9;THG1L;RPS15;RPS14;FBL;RPS17;RPS16;RPL18A;RPS19;RPL36;RPL35;RPL38;RPL37;RPL39;RPS9;RPL21;RPS7;IMP3;PIH1D1;RPL23;METTL3;RPL22;RPS6;WDR74;DDX10;WDR75;IMP4;DICER1;EBNA1BP2;DKC1;XRN2;MRTO4;RPP21;SBDS;PIH1D2;RPL24;RPL27;RPL26;RPL29;RPL28;UBA52;ZCCHC8;AARS1;NOLC1;SNU13;RPF1;RRP7A;EMG1;PDCD11;DHX37;UTP2…	0	Biological_Process_2021	1	1	1	1	1	1	1	1	1	1	1	1	1
RNA splicing, via transesterification reactions with bulged adenosine as nucleophile	GO:0000377	231/251	2.60485e-22	2.60745e-19	5.96793	296.603	EIF4A3;GPATCH1;HNRNPU;HNRNPR;WDR83;CCAR1;PNN;RAVER1;SNRPD2;CLP1;SNRPD1;RAVER2;SNRPD3;SRRM2;AQR;METTL3;CRNKL1;CDC40;SRRM1;DDX39A;DDX39B;CD2BP2;SF1;DHX8;DHX9;CSTF3;CSTF2;CWF19L2;SNU13;DHX35;PCBP2;CSTF1;DHX38;SYMPK;RBM10;ZRSR2;PRPF38A;UPF3B;MAGOHB;HNRNPL;SMU1;HNRNPM;HNRNPK;SNW1;CWF19L1;HNRNPD;RNPS1;HNRNPC;SUGP1;PRPF19;PQBP1;SYNCRIP;UBL5;PCF11;RSRC1;DHX15;DHX16;PRPF40B;PRPF40A;WDR33;GCFC2;HNRNPH1;FRG…	0	Biological_Process_2021	1	1	1	1	1	1	1	1	1	1	1	1	1
rRNA processing	GO:0006364	165/173	7.54644e-21	6.47485e-18	10.6222	492.16	POP5;RPL30;RPL3;RPL32;RPL31;POP4;RPL34;FCF1;THUMPD1;PWP2;RPL10A;RPL8;RPL9;RPL6;RPL7;RRP9;RPS15;FBL;RPS14;RPS17;RPS16;RPL18A;RPS19;RPL36;RPL35;RPL38;RPL37;RPL39;RPS9;RPL21;RPS7;IMP3;PIH1D1;RPL23;RPL22;RPS6;WDR74;DDX10;WDR75;IMP4;EBNA1BP2;DKC1;MRTO4;XRN2;NHP2;SBDS;PIH1D2;RPL24;RPL27;SRFBP1;RPL26;RPL29;RPL28;UBA52;PRKDC;NOP2;NOLC1;SNU13;RPF1;RRP7A;EMG1;PDCD11;ERI1;DHX37;UTP20;LYAR;MDN1;NOP14;HELQ;WD…	0	Biological_Process_2021	1	1	1	1	1	1	1	1	1	1	1	1	1
cellular protein modification process	GO:0006464	810/1025	2.15456e-20	1.61754e-17	1.97819	89.5808	GMFB;PGAP1;GMFG;ARAF;TESK2;PSMD8;LIPE;PSMD9;PSMD6;PPP4R1;PSMD7;TBK1;PPP4R2;PSMD4;PSMD5;AKT2;PSMD2;AKT3;PSMD3;AKT1;PSMD1;PRKACA;PRKACB;ATG3;CSNK2A1;PHKA2;PRKAB1;BCR;PRKAR1B;PSME3;PSME4;PSME1;PSME2;MTMR2;MTMR3;COPS7B;COPS7A;MTMR4;MTMR6;MTMR7;C3;HLCS;PSMF1;ATG7;ATG5;B3GALNT2;LYN;PRRT1;TIPARP;FUCA2;PMM2;EIF2AK3;FN1;EIF2AK2;EIF2AK4;CP;HRC;PIGS;ARF4;PIGU;PIGT;PRKAG1;PRKAG2;TRIOBP;DDA1;IKBKB;B3GALT2;FAS…	0	Biological_Process_2021	1	1	1	1	1	1	1	1	1	1	1	1	1
ribosome biogenesis	GO:0042254	180/192	4.50108e-20	2.96389e-17	7.7295	344.329	LTV1;POP5;RPL30;RPL3;RPL32;RPL31;POP4;RPL34;FCF1;NOC2L;PWP2;RPL10A;RPL8;RPL9;RPL6;RPL7;RRP9;RPS15;FBL;RPS14;RPS17;RPS16;RPL18A;RPS19;RPL36;RPL35;RPL38;RPL37;GLUL;RPL39;EIF2A;NOM1;RPS9;RPL21;RPS7;IMP3;PIH1D1;RPL23;RPL22;RPS6;GTF3A;WDR74;DDX10;WDR75;IMP4;TSC1;EBNA1BP2;DKC1;MRTO4;XRN2;SBDS;PIH1D2;RPL24;RPL27;RPL26;RPL29;RPL28;UBA52;NOLC1;SNU13;RPF2;RPF1;RRP7A;EMG1;PDCD11;DHX37;RRS1;SURF6;UTP20;LYAR;…	0	Biological_Process_2021	1	1	1	1	1	1	1	1	1	1	1	1	1
translation	GO:0006412	198/214	4.93487e-20	2.96389e-17	6.38184	283.707	RPL30;RPL3;RPL32;RPL31;RPL34;RPL8;RPL9;RPL6;RPL7;RPS15;RPS14;RPS17;RPS16;RPL18A;RPS19;RPS18;RPL36;RPL35;RPL38;RPL37;RPS11;RPL39;RPS10;RPS13;RPS12;RPL21;RPL23;RPL22;MRPS18B;MRPS18A;GTPBP2;GTPBP1;MRPS18C;LARS2;PPA2;PPA1;LARS1;RPL24;RPL27;RPL26;RPL29;RPL28;TARS1;UBA52;AARS1;MRPL18;MRPL16;MRPL13;GSPT1;MRPL10;MRPL11;MRPL27;MRPL28;MRPL23;MRPL24;AIMP1;RPS26;AIMP2;RPS25;RPS28;RPS27;EPRS1;RPS29;RPL27A;AGO…	0	Biological_Process_2021	1	1	1	1	1	1	1	1	1	1	1	1	1
DNA metabolic process	GO:0006259	246/277	2.36585e-18	1.29175e-15	4.09831	166.332	SMARCAL1;SMARCB1;TRRAP;NUDT1;BACH1;ALKBH3;ENDOV;KAT5;TRIM28;ALKBH1;CHEK1;LONP1;FBXO6;WDHD1;ENDOG;RECQL;HUS1;SETMAR;CSNK1E;CDC34;EID3;PSME4;THAP9;NEIL1;UBA52;ASF1A;EXD2;RTEL1;PRKDC;XPA;ZBTB1;XPC;TERT;NTHL1;RAD21;ATRIP;BARD1;CTC1;SRPK2;ZRANB3;CDT1;ACD;XRCC6;GADD45A;XRCC5;INTS3;XRCC2;TREX2;XRCC1;CDC7;CDC6;INO80;POLA1;POLA2;TDP1;RAD17;ATM;MMS19;RAD18;ATR;TOP2A;TOP2B;BTG2;FEN1;OGG1;ZNF365;TOP3B;DFFB;H…	0	Biological_Process_2021	1	1	1	1	1	1	1	1	1	1	1	1	1
rRNA metabolic process	GO:0016072	153/162	3.82564e-18	1.91473e-15	8.74593	350.754	POP5;RPL30;RPL3;RPL32;RPL31;POP4;RPL34;FCF1;PWP2;RPL10A;RPL8;RPL9;RPL6;RPL7;RRP9;RPS15;FBL;RPS14;RPS17;RPS16;RPL18A;RPS19;RPL36;RPL35;RPL38;RPL37;RPL39;RPS9;RPL21;RPS7;IMP3;PIH1D1;RPL23;RPL22;RPS6;WDR74;DDX10;WDR75;IMP4;SLFN13;EBNA1BP2;XRN1;DKC1;SLFN14;MRTO4;XRN2;SBDS;PIH1D2;RPL24;RPL27;RPL26;RPL29;RPL28;UBA52;NOLC1;SNU13;DEDD2;RPF1;RRP7A;EMG1;PDCD11;DHX37;UTP20;LYAR;MDN1;NOP14;HELQ;WDR55;RCL1;RP…	0	Biological_Process_2021	1	1	1	1	1	1	1	1	1	1	1	1	1
ubiquitin-dependent protein catabolic process	GO:0006511	304/354	2.42308e-17	1.11947e-14	3.14518	120.331	KEAP1;UBE2L3;CDC20;PSMD8;PSMD9;NUB1;PSMD6;RNF115;CDC23;PSMD7;RNF114;KAT5;PSMD4;PSMD5;CDC26;PSMD2;CDC27;PSMD3;WDR91;PSMD1;TRIM25;BTRC;FBXO8;FBXO7;RNF111;NHLRC3;ARRDC1;RC3H1;ARMC8;RC3H2;RNF126;CDC34;WDR81;KCTD10;DDIT3;HECW2;PSME3;HECW1;PSME4;KCTD13;PSME1;TRIM13;PSME2;NHLRC1;RBCK1;KCTD17;CLOCK;RNF122;VPS28;ANAPC15;ANAPC16;NEDD4L;AGAP3;ANAPC10;ANAPC11;RNF213;RNF216;RNF215;PCBP2;RNF217;PSMF1;NDFIP2;XB…	0	Biological_Process_2021	1	1	1	1	1	1	1	1	1	1	1	1	1
proteasome-mediated ubiquitin-dependent protein catabolic process	GO:0043161	278/321	4.79672e-17	2.05779e-14	3.34119	125.549	RB1;CCNF;CDC20;PSMD8;PSMD9;PSMD6;CDC23;PSMD7;KAT5;PSMD4;PSMD5;CDC26;PSMD2;CDC27;PSMD3;FBXO4;PSMD1;TRIM25;FBXO6;FBXO5;BTRC;FBXO9;SKP1;NHLRC3;FBXO2;YOD1;ARMC8;RNF126;CDC34;KCTD10;DDIT3;HECW2;PSME3;HECW1;PSME4;KCTD13;PSME1;TRIM13;PSME2;NHLRC1;RBCK1;KCTD17;CLOCK;UBA52;RNF122;RNF121;ANAPC15;ANAPC16;NEDD4L;AGAP3;UBE2J2;ANAPC10;ANAPC11;UBE2J1;RNF216;PCBP2;PSMF1;HACE1;SIAH3;EDEM1;SIAH2;PLK1;SIAH1;ERLIN1;…	0	Biological_Process_2021	1	1	1	1	1	1	1	1	1	1	1	1	1
protein-containing complex assembly	GO:0065003	235/267	1.77329e-16	7.10024e-14	3.78894	137.419	TRRAP;WIPF1;GOLGA2;KAT5;TFG;PPP2R1A;MYC;SOX9;KIFAP3;SKP1;CSNK1D;CD2AP;AFG3L2;TIAM1;BIN2;PARD3;ZW10;CSNK2B;PREB;TP53;LLGL1;SKAP2;DHX9;SAR1B;TGFA;MEFV;SCFD1;TERT;ZNHIT6;TSPAN4;NCKAP1L;SNX9;FADD;PPARGC1A;SEC31A;CREBBP;ST13;FN1;SMARCA4;OCLN;EPRS1;NDUFAF1;FERMT2;FERMT3;DET1;CD40;GPAA1;CTSZ;ASH2L;WASL;CD3E;SH3PXD2B;TMED2;ELOB;IKBKG;TEAD1;CTSC;SEC13;DBNL;ANO6;SLC7A9;MZB1;VAMP2;VAMP3;AMER1;NAPA;YAP1;CDC1…	0	Biological_Process_2021	1	1	1	1	1	1	1	1	1	1	1	1	1
mitochondrial translation	GO:0032543	103/105	2.21048e-16	7.82922e-14	26.4217	952.454	MTRF1;CHCHD1;EARS2;RARS2;MRPS18B;MRPS18A;MRPS18C;TUFM;LARS2;OXA1L;AURKAIP1;DAP3;MRPL18;MRPL19;MRPL16;MRPL17;MRPL14;MRPL15;MRPL12;MRPL13;MRPL10;MRPL11;MRPL20;MRPL27;MRPL28;ERAL1;MRPL23;MRPL24;MRPL21;MRPL22;MRPL30;MRPS17;GFM1;MRPS15;MRPS16;FASTKD2;GFM2;MRPS14;MRPS11;MRPS12;MRPL38;MRPL39;MRPS10;MRPL36;MRPL37;MRPL34;MRPL35;MRPL32;MRPL33;MRPL4;MRPL41;MRPL3;MRPL42;MRPL2;MRPL1;MRPL40;MRPL9;MRPS28;TSFM;M…	0	Biological_Process_2021	1	1	1	1	1	1	1	1	1	1	1	1	1
regulation of intracellular signal transduction	GO:1902531	365/437	2.21606e-16	7.82922e-14	2.62618	94.6624	TRIO;TP53RK;EHMT2;ITSN1;ULK4;ARAF;EHMT1;NOC2L;PREX1;RASSF2;KAT5;OPHN1;CHEK2;CHEK1;CPNE1;AKT1;PIP4K2A;TNFSF11;PIP4K2B;PIP4K2C;TP63;IER3;FBXO9;DAXX;PRKAB2;CSNK2A1;DAPK2;ENTPD5;HUS1;PRKAB1;BCR;TIAM2;TIAM1;PRKAR1B;RRAGC;PRKAR1A;DDIT4;CSNK2B;PRKD2;EZR;TP53;OPTN;TELO2;L3MBTL1;MEAF6;MAPKAP1;PIK3R2;PRDM11;KALRN;INPP5B;PKHD1;ABR;RHOT2;BRIP1;NUAK1;RHOT1;RACGAP1;PRKAR2B;PRKAR2A;PTPMT1;RRS1;TP53BP2;PIP5K1A;P…	0	Biological_Process_2021	1	1	1	1	1	1	1	1	1	1	1	1	1
axonogenesis	GO:0007409	212/240	2.15303e-15	7.18395e-13	3.90184	131.773	APP;CYFIP1;ACTB;RPS6KA5;OPHN1;BSG;DAG1;EPHB2;EPHB1;EPHB4;SCN1B;EPHB3;EPHA5;EPHA4;EPHA7;EPHA6;UNC5A;EPHA8;MAP1S;UNC5B;FRS2;PRKCA;UNC5C;ANK3;UNC5D;ISL1;AFG3L2;SHTN1;FEZ1;MAP1B;PARD3;FEZ2;MAP1A;ANOS1;ULK2;PRKCQ;ULK1;EZR;EPHA3;LLGL1;EPHA2;SPTBN4;PIK3R1;IGSF9;PLCG1;SPTBN1;SPTBN2;NTNG1;VASP;NTNG2;SIAH1;L1CAM;PTK2;GRB2;RET;ROBO2;NRP1;NRP2;ROBO4;SH3KBP1;PTPRO;VLDLR;MYPN;GLI2;ROBO1;PPP3CB;SHH;EMB;NEFH;SPT…	0	Biological_Process_2021	0	1	1	1	1	0	0	1	1	0	0	1	0
mitochondrial translational elongation	GO:0070125	88/89	5.20337e-15	1.56257e-12	45.103	1483.41	MRPS17;GFM1;MRPS15;MRPS16;GFM2;MRPS14;MRPS11;MRPS12;MRPL38;MRPL39;MRPS10;MRPL36;MRPL37;MRPL34;MRPL35;MRPL32;MRPL33;MRPL4;MRPL41;MRPL3;MRPL42;MRPL2;MRPL1;MRPL40;MRPL9;CHCHD1;MRPS28;TSFM;MRPS26;MRPS27;MRPS25;MRPS22;MRPS23;MRPL49;MRPS18B;MRPS18A;MRPS2;MRPS21;MRPL47;MRPL48;MRPL45;MRPS7;MRPL46;MRPS6;MRPL43;MRPS5;MRPL44;MRPS18C;TUFM;MRPL52;MRPL53;OXA1L;MRPL50;MRPS9;MRPL51;AURKAIP1;DAP3;MRPS35;MRPS36;MR…	0	Biological_Process_2021	1	1	1	1	1	1	1	1	1	1	1	1	1
mitochondrial translational termination	GO:0070126	88/89	5.20337e-15	1.56257e-12	45.103	1483.41	MRPS17;MRPS15;MRPS16;GFM2;MRPS14;MRPS11;MRPS12;MRPL38;MRPL39;MRPS10;MRPL36;MRPL37;MRPL34;MRPL35;MRPL32;MRPL33;MRPL4;MRPL41;MRPL3;MRPL42;MRPL2;MTRF1;MRPL1;MRPL40;MRPL9;CHCHD1;MRPS28;MRPS26;MRPS27;MRPS25;MRPS22;MRPS23;MRPL49;MRPS18B;MRPS18A;MRPS2;MRPS21;MRPL47;MRPL48;MRPL45;MRPS7;MRPL46;MRPS6;MRPL43;MRPS5;MRPL44;MRPS18C;MRPL52;MRPL53;OXA1L;MRPL50;MRPS9;MRPL51;AURKAIP1;MRRF;MTRF1L;DAP3;MRPS35;MRPS36…	0	Biological_Process_2021	1	1	1	1	1	1	1	1	1	1	1	1	1
translational elongation	GO:0006414	101/104	5.84033e-15	1.67034e-12	17.2673	565.917	LTN1;EEF1B2;CHCHD1;MRPS18B;MRPS18A;GTPBP2;GTPBP1;MRPS18C;TUFM;EEF1A1;OXA1L;EEF1A2;AURKAIP1;DAP3;MRPL18;MRPL19;MRPL16;MRPL17;MRPL14;MRPL15;MRPL12;MRPL13;MRPL10;MRPL11;MRPL20;EEFSEC;MRPL27;MRPL28;ERAL1;EEF2;MRPL23;MRPL24;MRPL21;MRPL22;MRPL30;MRPS17;GFM1;MRPS15;MRPS16;GFM2;MRPS14;MRPS11;MRPS12;MRPL38;MRPL39;MRPS10;MRPL36;MRPL37;MRPL34;MRPL35;MRPL32;MRPL33;MRPL4;MRPL41;MRPL3;MRPL42;MRPL2;EEF2K;MRPL1;…	0	Biological_Process_2021	1	1	1	1	1	1	1	1	1	1	1	1	1
nuclear-transcribed mRNA catabolic process	GO:0000956	156/171	1.38281e-14	3.77506e-12	5.34692	170.631	RPL30;RPL3;RPL32;RPL31;RPL34;EIF4A3;PPP2R2A;CASC3;RPL10A;RPL8;RPL9;RPL6;RPL7;RPS15;RPS14;RPS17;RPS16;RPL18A;RPS19;PPP2R1A;RPS18;RPL36;RPL35;RPL38;RPL37;MTPAP;RPS11;PELO;RPL39;RPS10;RPS13;RPS12;RPS9;RPL21;RPS7;RPS8;RPL23;RPS5;RPL22;RPS6;RC3H1;RPSA;RC3H2;XRN1;PDE12;MRTO4;XRN2;RPL24;DXO;RPL27;RPL26;RPL29;RPL28;UBA52;DDX5;RBM8A;GSPT1;ZFP36L1;HELZ2;CTIF;DHX34;ERI1;LSM1;UPF3B;CNOT10;UPF3A;MAGOHB;CNOT4;…	0	Biological_Process_2021	1	1	1	1	1	1	1	1	1	1	1	1	1
translational termination	GO:0006415	93/96	1.26286e-13	3.29771e-11	15.8899	471.933	MRPS17;MRPS15;MRPS16;GFM2;MRPS14;MRPS11;MRPS12;MRPL38;MRPL39;MRPS10;MRPL36;MRPL37;APEH;MRPL34;MRPL35;MRPL32;MRPL33;MRPL4;MRPL41;MRPL3;MRPL42;TRMT112;MRPL2;MTRF1;MRPL1;MRPL40;MRPL9;CHCHD1;MRPS28;MRPS26;MRPS27;MRPS25;MRPS22;MRPS23;MRPL49;MRPS18B;MRPS18A;MRPS2;MRPS21;MRPL47;MRPL48;MRPL45;MRPS7;MRPL46;MRPS6;MRPL43;MRPS5;MRPL44;MRPS18C;MRPL52;MRPL53;OXA1L;MRPL50;MRPS9;MRPL51;ETF1;AURKAIP1;MRRF;MTRF1L;…	0	Biological_Process_2021	1	1	1	1	1	1	1	1	1	1	1	1	1
transcription, DNA-templated	GO:0006351	194/221	1.41053e-13	3.52985e-11	3.69824	109.43	CCNK;CCNH;PWP1;EPC1;MTERF1;PKNOX1;SOX5;ABT1;MEF2A;NKX2-8;MED4;THAP1;RRAGC;TBPL2;TBPL1;TFAM;TP53;ATF4;CTR9;SUPT4H1;BAZ2A;WDR61;RTF1;MRPL12;RPAP1;RREB1;BTF3;XBP1;EAF1;EAF2;SMARCA5;ELL3;SETX;PPP5C;FUBP3;PAF1;MMS19;RNPS1;HOXD3;GMEB2;ELL;RSF1;MED16;ELOA;ELOB;NELFB;ELOC;NELFA;NELFCD;NELFE;PRMT5;PARP1;TSC22D1;NCOA6;TFB2M;MLF1;TOPORS;PAX8;NFX1;MED20;CTDP1;NFIX;RNMT;MNT;HSF1;LEO1;TEFM;BRF2;BRF1;NFYA;MBD1;…	0	Biological_Process_2021	1	1	1	1	1	1	1	1	1	1	1	1	1
organelle assembly	GO:0070925	348/425	3.32789e-13	7.99493e-11	2.33644	67.129	TMEM41B;TRAF3IP1;AVIL;IFT172;FNBP1L;ZFYVE1;TXNDC15;PTPDC1;GOLGA2;WDR90;OGFOD1;CCDC96;RCC1;UBAP2L;SYNPO;VPS36;EIF2A;DYNC2H1;ATG3;GABARAPL2;GABARAPL1;DNAAF1;STARD9;ARMC9;RFX2;CIRBP;RC3H1;IFT80;CSNK1D;ATG14;ATG13;ATG12;IFT88;BIN2;IFT81;ULK2;ULK1;WDPCP;ATP6V0D1;VPS25;VPS28;CDS1;UNC119B;ABCB6;INTU;FLII;FBF1;PLA2G3;GABARAP;TTBK2;PKHD1;INPP5E;DHX37;ATG7;RAB11FIP3;ATG5;PLK4;BBS2;BBS1;ABCA3;RAB3IP;PRRC2C;…	0	Biological_Process_2021	1	1	1	1	1	1	1	1	1	1	1	1	1
transmembrane receptor protein tyrosine kinase signaling pathway	GO:0007169	331/404	1.08413e-12	2.50434e-10	2.3424	64.5336	CYFIP2;CYFIP1;NCKAP1;ITSN1;SOGA1;FGFRL1;ACTB;TIAL1;ZFYVE27;UBASH3B;AKT2;STMN1;KDR;AKT1;ANKS1A;ATP6V1E1;EPHB2;EPHB1;EPHB4;PDK2;ANKS1B;EPHB3;EPHA5;EPHA4;ATP6V1G1;EPHA7;RBFOX2;ATP6V0E1;ATP6V1G2;EPHA6;EPHA8;FRS2;FRS3;TIAM1;DDIT4;ANOS1;TYRO3;PRKD2;PRKD1;ATP6V0D1;ATP6V0D2;EPHA3;EPHA2;SDC2;HPN;PDGFA;PIK3R3;PIK3R2;MST1R;PIK3R1;KALRN;APH1A;NCSTN;APH1B;FLRT2;FLRT3;PDGFD;FLRT1;ATP6V0A2;NCKAP1L;ATP6V1C1;ATP6…	0	Biological_Process_2021	1	1	1	1	1	1	1	1	1	1	1	1	1
peptide biosynthetic process	GO:0043043	146/162	1.20614e-12	2.68299e-10	4.68713	128.632	RPL30;RPL3;RPL32;RPL31;RPL34;RPL10A;RPL8;RPL9;YARS2;RPL6;RPL7;RPS15;RPS14;RPS17;RPS16;RPL18A;RPS19;RPS18;RPL36;RPL35;RPL38;RPL37;GGT1;RPS11;RPL39;RPS10;RPS13;GGT2;RPS12;RPS9;RPL21;RPS7;RPS8;RPL23;RPS5;RPL22;RPS6;MRPS18B;MRPS18A;RPSA;MRPS18C;EEF1A1;EEF1A2;RPL24;RPL27;RPL26;RPL29;RPL28;MRPL18;ASMT;MRPL13;GSPT1;MRPL10;MRPL11;EIF4EBP2;GGT5;GGT7;MRPL27;MRPL28;MRPL23;MRPL24;RPS26;RPS25;RPS28;COPS5;RPS2…	0	Biological_Process_2021	1	1	1	1	1	1	1	1	1	1	1	1	1
DNA repair	GO:0006281	251/298	1.66254e-12	3.56615e-10	2.75257	74.6571	MDC1;SMARCAL1;TRRAP;NUDT1;BACH1;ALKBH3;ALKBH2;ALKBH5;ENDOV;HERC2;KAT5;TRIM28;ALKBH1;CHEK2;CHEK1;FBXO6;WDHD1;NSMCE1;RECQL;HUS1;CSNK1E;EID3;PSME4;NEIL1;TP53;UBA52;ASF1A;EXD2;PRKDC;TEX264;XPA;ZBTB1;XPC;BRCC3;BRIP1;RAD21;TP53BP1;ATRIP;BARD1;ZRANB3;XRCC4;GADD45A;XRCC5;INTS3;XRCC2;SMARCA5;XRCC1;INO80;SETX;FAM111A;POLA1;PPP5C;TDP2;TDP1;SPRTN;RAD17;ATM;MMS19;BAP1;RAD18;ATR;H2AX;BTG2;FEN1;SETD2;UBXN1;WDR4…	0	Biological_Process_2021	1	1	1	1	1	1	1	1	1	1	1	1	1
axon guidance	GO:0007411	178/203	1.80915e-12	3.74681e-10	3.66129	98.9947	SEMA5A;CYFIP1;SEMA5B;PLXND1;IRS2;ARHGAP35;RPS6KA5;OPHN1;KIF5C;TUBB3;KIF5B;BSG;KIF5A;DAG1;GRB10;TNR;PLXNC1;EPHB2;EPHB1;EPHB4;SCN1B;EPHB3;EPHA5;SEMA6B;EPHA4;EPHA7;EPHA6;SEMA6A;UNC5A;DSCAM;EPHA8;UNC5B;SEMA6D;WNT5A;FRS2;PRKCA;UNC5C;UNC5D;DOK1;DOK4;SMO;FEZ1;DOK6;FEZ2;PLA2G10;ANOS1;PRKCQ;EZR;EPHA3;EPHA2;NOTCH2;SPTBN4;NOTCH3;SEMA7A;NOTCH1;SHC3;SHC1;PIK3R1;EFNA5;IGSF9;RAP1GAP;EFNB2;EFNB1;EFNB3;PLXNA2;PLX…	0	Biological_Process_2021	0	1	1	1	1	1	0	1	1	0	0	1	0
protein phosphorylation	GO:0006468	398/496	2.36918e-12	4.74309e-10	2.10107	56.2424	GMFB;MAML1;GMFG;TESK2;LIPE;PPP4R1;TBK1;AKT2;AKT3;CDK20;AKT1;PRKACA;PRKACB;PRKCI;CSNK2A1;DAPK1;PRKCB;DAPK2;PRKCE;DAPK3;PRKCD;PRKCA;PRKAB1;BCR;PRKAR1B;TYRO3;PRKCQ;PRKD2;PRKD1;CTBP1;PRKDC;PRKCZ;PRDX4;CDK17;LYN;PLK4;PRRT1;CDK18;CDK19;SRMS;DMPK;EIF2AK1;PLK2;PLK1;EIF2AK3;EIF2AK2;BRAF;CDC7;EIF2AK4;MEX3B;CDK10;CDK12;CDK13;CDK14;CDK15;CDK16;RET;SMG1;PRKAG1;PRKAG2;IKBKB;FASTK;RIOK2;JAK2;IKBKE;JAK1;BRD2;BAZ…	0	Biological_Process_2021	1	1	1	1	1	1	1	1	1	1	1	1	1
protein polyubiquitination	GO:0000209	262/314	4.86565e-12	9.13262e-10	2.59719	67.6538	CCNF;UBE2L3;PSMD8;PSMD9;PSMD6;RNF115;CDC23;PSMD7;RNF114;PSMD4;PSMD5;RUSC1;CDC26;PSMD2;CDC27;PSMD3;FBXO4;PSMD1;FBXO6;BTRC;FBXO7;TRIM21;FBXO9;SKP1;WSB1;NHLRC3;FBXO2;RC3H1;RC3H2;RNF126;CDC34;HECW2;PSME3;HECW1;PSME4;PSME1;PSME2;TRIM14;NHLRC1;RBCK1;UBA52;ANAPC13;NEDD4L;UBE2J2;ANAPC10;ANAPC11;UBE2J1;RNF213;RNF216;RNF217;PSMF1;BARD1;HACE1;SIAH2;SIAH1;IRF2BP1;LNPEP;FBXL8;CDC16;FBXL3;FBXL5;FBXL4;LRSAM1;PR…	0	Biological_Process_2021	1	1	1	1	1	1	1	1	1	1	1	1	1
protein localization to membrane	GO:0072657	171/195	4.86587e-12	9.13262e-10	3.66245	95.4023	RAB3B;RAB3C;RAB3A;CD81;RAB3D;ABCA12;CYP46A1;ZDHHC2;ZDHHC3;EFR3A;ZFYVE27;TMEM88;CDH1;BSG;CAPN3;SH3GLB1;ACTN2;ADIPOQ;MAGI2;TTC7B;ANK2;SCRIB;ATP1B3;ANK3;TTC7A;ATP1B1;ANK1;RAB32;CACNB2;CACNB3;HGS;RAB34;MYADM;PKP2;RAB38;TNIK;EZR;EPHA2;SPTBN4;STXBP1;ARL3;LIN7A;THY1;LIN7C;LIN7B;SAV1;SLC9A3R2;SLC9A3R1;DPP6;EPB41L3;DVL1;MAP7;INPP5K;PIP5K1A;TSPAN5;SCN3B;SPTBN1;PACSIN1;JUP;NUP155;SMURF1;CAV1;PTCH1;SEC16A;RD…	0	Biological_Process_2021	1	1	1	1	1	1	1	1	1	1	1	1	1
intracellular protein transport	GO:0006886	278/336	7.91271e-12	1.43833e-09	2.47155	63.1791	IPO13;USP6NL;VPS29;IPO11;ANKLE1;NUP107;ABCA12;PHB2;HERC2;AKT2;FAM53C;AKT1;ARFIP2;FAM53B;ARFIP1;EIF2D;FAM53A;HOMER3;VPS35;AP1S3;SIL1;TBC1D22A;VPS36;TBC1D10A;TBC1D22B;TBC1D10B;TRIM23;WLS;NUP214;COG7;ARL14;BCS1L;STX1B;CDC37;ADPRH;RABL3;PREB;VPS25;VPS28;POM121;TBC1D9B;SAR1A;STXBP3;SAR1B;FUT10;STXBP1;STXBP2;VPS26A;PTTG1IP;VPS26B;GABARAP;SCFD1;SNX1;NUP85;SCFD2;MYO6;SYNDIG1;NUP88;SNX9;SNX8;SEC31B;SEC31A…	0	Biological_Process_2021	1	1	1	1	1	1	1	1	1	1	1	1	1
ribonucleoprotein complex assembly	GO:0022618	124/136	8.14241e-12	1.43833e-09	5.30205	135.382	RPL3;GEMIN2;PPAN;PWP2;RPL6;RPS15;RPS14;RPS19;SNRPD2;CLP1;SNRPD1;LUC7L;DENR;EIF2D;RPL38;SNRPD3;TXNL4A;ABT1;SCAF11;RPS5;RPSA;DICER1;CRNKL1;WDR77;PRPF6;SHQ1;DDX39B;GEMIN4;SNRPG;GEMIN5;RPL24;GEMIN6;SNRPE;GEMIN7;SNRPF;SRSF5;GEMIN8;SNRNP200;SNRPC;SRSF6;SF1;SNRPB;SRSF9;DHX9;PRKDC;YTHDC1;DDX1;NOP2;RPF2;RRP7A;MRPL20;RRS1;BRIX1;SMN1;MDN1;MCTS1;SRPK2;SRPK3;ZRSR2;CPSF7;CPSF6;XRCC5;ERAL1;EIF2S2;LSM4;SNUPN;SRP…	0	Biological_Process_2021	1	1	1	1	1	1	1	1	1	1	1	1	1
RNA processing	GO:0006396	158/179	9.371e-12	1.60806e-09	3.86533	98.1539	TCERG1;PDCD7;GEMIN2;HNRNPU;HNRNPR;ADARB1;ADARB2;TSEN2;CCAR2;TSEN54;ALKBH5;SNRPD2;CLP1;PPP2R1A;SNRPD1;KHSRP;SNRPD3;MTPAP;PRKACA;SNRNP35;DDX17;MBNL1;SRRM4;SNRPN;SCAF11;METTL3;THOC1;PRPF4B;DICER1;ZCRB1;SRRM1;PRPF4;PRPF6;DDX39B;HNRNPUL1;RRAGC;DKC1;PRPF3;XRN2;SNRPG;SRSF2;SRSF4;PPIG;SNRNP25;SNRPF;SRSF5;AURKAIP1;SRSF7;SNRPB;SRSF9;ZCCHC8;DHX8;RBM8A;CSTF3;SUPT4H1;PRPF8;DEDD2;ATXN1;ZMAT5;PPARGC1A;IVNS1ABP;…	0	Biological_Process_2021	1	1	1	1	1	1	1	1	1	1	1	1	1
post-Golgi vesicle-mediated transport	GO:0006892	85/89	2.0621e-11	3.44028e-09	10.884	267.798	APP;ARF1;SYS1;CLTC;SNAP23;AP4E1;CLTA;AP2A1;ARRB1;CLINT1;AP4M1;AP1G1;FTH1;AP1S2;AP1S1;AP1S3;CCDC93;GOLGA7;SH3GL2;SH3D19;EXOC8;VPS13C;AP1B1;VPS13A;SORCS1;COMMD1;SCAMP1;SCAMP3;DNM2;SCAMP2;VAMP8;RABEP1;VAMP7;DNAJC6;HGS;KIF16B;RP2;EXOC4;EXOC6;EXOC5;STEAP2;EXOC2;LLGL1;VAMP2;EXOC1;NAPA;ARL3;BLOC1S4;BLOC1S6;SCFD1;BLOC1S1;BLOC1S3;CLVS2;AP4S1;STX4;STXBP6;EPS15;AP1M2;AP1M1;CLVS1;TXNDC5;ARFGEF2;HSPA8;MON2;OS…	0	Biological_Process_2021	1	1	1	1	1	1	1	1	1	1	1	1	1
plasma membrane bounded cell projection assembly	GO:0120031	233/278	2.95162e-11	4.7912e-09	2.66585	64.6363	CYFIP1;TRAF3IP1;AVIL;IFT172;FNBP1L;TXNDC15;PTPDC1;MYLK;OPHN1;WDR90;CCDC96;ARFIP2;DYNC2H1;ACTN2;DNAAF1;ARMC9;RFX2;IFT80;CD2AP;SHTN1;IFT88;IFT81;SPATA13;WDPCP;ATP6V0D1;EZR;UNC119B;INTU;FBF1;PLA2G3;TTBK2;PKHD1;INPP5E;INPP5K;PIP5K1A;RAB11FIP3;BBS2;PLK4;BBS1;RAB3IP;PARVA;BBIP1;PARVB;FHDC1;AIF1L;EHD1;CCDC88A;EHD2;EHD3;EHD4;MKS1;CEP83;DZIP1;CEP89;SPAG16;ARF4;NRP1;SPEF1;PTPRO;HSPB11;NUDCD3;PCM1;TCTN3;TCT…	0	Biological_Process_2021	1	1	1	1	1	1	1	1	1	1	1	1	1
modification-dependent protein catabolic process	GO:0019941	174/201	3.84075e-11	6.07041e-09	3.31191	79.4287	UBE2D4;UBE3C;UBE2D2;KEAP1;BUB1B;RNF19B;UBE3B;FBXO21;FBXO22;UBE2L3;CDC20;PSMD9;NUB1;CDC23;RNF114;PTTG1;CDC26;RNF19A;CDC27;PSMD3;WDR91;LONP1;TRIM25;BTRC;FBXO8;FBXO7;RNF111;FBXW4;MYLIP;AREL1;ANAPC7;ARRDC1;UBE2E1;RC3H1;UBE4A;UBE4B;FBXO10;FBXO11;TRPC4AP;RC3H2;KCTD6;RNF40;RBX1;RNF126;CDC34;WDR81;KCTD10;ANAPC4;ANAPC5;UBA52;SQSTM1;ANAPC1;ANAPC2;ANAPC15;PSMD11;ANAPC16;PSMD14;KLHL15;PSMD13;UBA6;CUL3;UBR4;N…	0	Biological_Process_2021	1	1	1	1	1	1	1	1	1	1	1	1	1
mitotic cell cycle phase transition	GO:0044772	180/209	4.67894e-11	7.06439e-09	3.19034	75.8834	RB1;CCNJ;CCNI;CCNH;CCNF;CCP110;PPP2R2A;EPS8;PPP1CB;CCND3;CDC23;CCND2;CCND1;PPP2R1A;PPME1;CHEK2;MYC;CDC27;RCC1;CEP250;NEK2;PIM2;BTRC;PRKACA;PHLDA1;CDK5RAP2;SKP1;ACVR1;BORA;CEP135;ANAPC7;FBXW11;CEP131;CSNK1D;CSNK1E;CDC25C;CDC25A;CDC25B;CDC34;MELK;CCNY;CCNE2;CCNE1;AKAP9;CHMP4B;AJUBA;OPTN;ANAPC1;BRSK1;KHDRBS1;BRSK2;ABCB1;CUL5;MAX;CUL3;CUL2;CUL1;PKMYT1;ARPP19;GSPT1;CCNB3;CCNB2;CCNB1;SPAST;PRKAR2B;CEP7…	0	Biological_Process_2021	1	1	1	1	1	1	1	1	1	1	1	1	1
protein ubiquitination	GO:0016567	415/525	4.70489e-11	7.06439e-09	1.95087	46.3915	PSMD8;PSMD9;NUB1;PSMD6;RNF115;PSMD7;RNF114;PSMD4;PSMD5;PSMD2;PSMD3;PSMD1;RNF111;ATG3;VPS18;WSB1;NHLRC3;RC3H1;RC3H2;RNF126;HECW2;PSME3;HECW1;PSME4;PSME1;PSME2;NHLRC1;RBCK1;UBA52;RNF122;ANAPC16;PRKDC;NEDD4L;WDR61;BCL10;MEFV;HIF1A;ANAPC11;RNF213;RNF217;VPS11;PSMF1;BARD1;BRAP;HACE1;PHC1;PLK1;IRF2BP1;LNPEP;RNF103;RAD18;RNF220;LRSAM1;HIF3A;DDA1;RNF157;TRIM5;TRIM2;TRIM3;ELOB;ELOC;RNF152;SHPRH;SIRT1;DDB2…	0	Biological_Process_2021	1	1	1	1	1	1	1	1	1	1	1	1	1
macroautophagy	GO:0016236	110/120	5.26062e-11	7.70617e-09	5.63978	133.483	HDAC10;TOMM20;ZFYVE1;TOMM22;LAMP2;PIP4K2A;PIP4K2B;VPS36;VPS39;ATG3;GABARAPL2;GABARAPL1;PRKAB2;CSNK2A1;VPS33A;VPS33B;ATG10;YOD1;ATG14;ATG13;PRKAB1;ATG12;HGS;LIX1;CSNK2B;CHMP4C;ULK3;CHMP4B;PLAA;ULK1;VDAC1;SQSTM1;STAM2;VPS25;VPS28;VCP;MTMR3;TSG101;PIK3R4;GABARAP;ATG101;ATG7;ATG5;VPS16;VTI1B;UVRAG;ACBD5;MTERF3;VTA1;SNF8;STAM;ATG16L1;CHMP2B;CHMP2A;PLEKHM1;TECPR1;MTMR14;PRKAG1;PRKAG2;TCIRG1;MAP1LC3B;MA…	0	Biological_Process_2021	1	1	1	1	1	1	1	1	1	1	1	1	1
neuron projection morphogenesis	GO:0048812	126/140	5.42982e-11	7.76464e-09	4.61725	109.136	APP;NCKAP1;RAB3A;TRIO;CTNND2;CELSR2;ACTB;DOCK10;TNN;CPNE1;DIP2A;NRCAM;EPHB2;EPHB1;EPHB3;MEF2A;MAP1S;LMTK2;ANK3;DICER1;MAPK8IP2;ISL1;AFG3L2;SHTN1;SLC9A6;MAP1B;PARD3;MAP1A;S100A6;TNIK;KIF20B;NBL1;LLGL1;BRSK1;GPM6A;SPTBN4;BRSK2;NYAP1;SDC2;IQGAP1;NYAP2;UBB;FLRT3;MAP2;BTBD3;DVL1;EPB41L3;FLRT1;MAP6;NCKAP1L;SRGAP2;PACSIN1;NTNG1;NTNG2;ANKRD27;BDNF;DCDC2;EIF2AK4;BMP7;DCLK1;CDK5;DLG4;PLXNB1;CNTN4;FGFR2;CNT…	0	Biological_Process_2021	0	1	1	1	1	0	0	1	1	0	0	0	0
cellular response to insulin stimulus	GO:0032869	117/129	7.7219e-11	1.07855e-08	5.00008	116.424	SLC27A1;IRS1;SYAP1;IRS2;ZDHHC7;SOGA1;IGF1R;GRB14;AKT2;GRB10;AKT1;ENPP1;ATP6V1E1;PDK2;ATP6V1G1;PRKCI;ATP6V0E1;ATP6V1G2;ADIPOQ;RAB31;SELENOS;PHIP;TRIB3;ATP6V0D1;ATP6V0D2;SLC27A4;ATP6V1A;INSIG2;PRKDC;SHC1;INSIG1;PIK3R3;PIK3R2;FOXO4;PIK3R1;FOXO1;ZFP36L1;ATP6V0A2;ATP6V1H;INPP5K;PCK1;ATP6V1D;ATP6V1C1;ATP6V0A1;ATP6V1C2;ATP6V1F;PCK2;XBP1;GOT1;CAV2;INSR;DENND4C;IGF2;MYO5A;INHBB;CPEB1;FER;EPRS1;GRB2;CPEB2;…	0	Biological_Process_2021	1	1	1	1	1	1	1	1	1	1	1	1	1
cellular protein localization	GO:0034613	270/329	9.29674e-11	1.26341e-08	2.35793	54.4653	USP6NL;VPS29;ITSN1;ABCA12;GJA1;HERC2;ARFIP2;ARFIP1;EIF2D;VPS35;SIL1;TBC1D22A;TBC1D10A;TBC1D22B;TBC1D10B;TRIM23;WLS;COG7;ARL14;COG3;ANK2;MYO7A;ATG13;STX1B;RRAGA;RRAGC;ADPRH;RRAGD;UNC50;RABL3;TBC1D9B;SAR1A;STXBP3;SAR1B;STXBP1;STXBP2;VPS26A;VPS26B;SCFD1;SNX1;SCFD2;EPB41L3;MYO6;SYNDIG1;SNX9;SNX8;SEC31B;SEC31A;SNX6;BBS2;CTSA;PRRT1;TBC1D8B;NGFR;ACD;RABGAP1L;SYNRG;EHD1;OCLN;ID1;FERMT2;ARF3;ARF4;PTPRU;AR…	0	Biological_Process_2021	1	1	1	1	1	1	1	1	1	1	1	1	1
nuclear-transcribed mRNA catabolic process, nonsense-mediated decay	GO:0000184	104/113	9.4661e-11	1.26341e-08	5.92279	136.702	RPL30;RPL3;RPL32;RPL31;RPL34;EIF4A3;PPP2R2A;CASC3;RPL10A;RPL8;RPL9;RPL6;RPL7;RPS15;RPS14;RPS17;RPS16;RPL18A;RPS19;PPP2R1A;RPS18;RPL36;RPL35;RPL38;RPL37;RPS11;RPL39;RPS10;RPS13;RPS12;RPS9;RPL21;RPS7;RPS8;RPL23;RPS5;RPL22;RPS6;RPSA;RPL24;RPL27;RPL26;RPL29;RPL28;UBA52;RBM8A;GSPT1;HELZ2;CTIF;DHX34;UPF3B;UPF3A;MAGOHB;RPS26;RPS25;RPS28;RPS27;RPS29;RPL27A;RNPS1;RPS20;SKIV2L;DCP1A;RPS21;RPS24;EIF4G1;RPS2…	0	Biological_Process_2021	1	1	1	1	1	1	1	1	1	1	1	1	1
phosphorylation	GO:0016310	322/400	1.45421e-10	1.89869e-08	2.12955	48.2373	APP;PANK2;GMFB;PANK3;CERK;TP53RK;MAML1;GMFG;TESK2;LIPE;PPP4R1;TBK1;RPS6KA5;CHEK2;AKT3;CHEK1;CDK20;AKT1;PDK3;PRKACA;EPHB2;PRKACB;XYLB;PDK2;PDK1;ACVR1;PRKCI;EPHA7;CSNK2A1;DAPK1;PRKCB;DAPK2;PRKCE;DAPK3;PRKCD;PRKCA;CSNK1D;CSNK1E;PRKAB1;RUNX3;BCR;PRKAR1B;SIK3;PRKD2;ULK1;PRKD1;SIK2;TRIB2;CERKL;CTBP1;PRKDC;TXK;PIK3R4;NLK;PRKCZ;TTBK1;NUAK1;NUAK2;STK38L;CDK17;LYN;PLK4;PRRT1;SRPK2;CDK18;CDK19;DMPK;PLK2;INS…	0	Biological_Process_2021	1	1	1	1	1	1	1	1	1	1	1	1	1
cellular response to DNA damage stimulus	GO:0006974	285/350	1.54755e-10	1.97757e-08	2.25977	51.0463	ATF2;SMARCAL1;CCNK;TRRAP;NUDT1;SMC5;SMC6;ALKBH7;BACH1;ALKBH8;ALKBH3;ENDOV;HERC2;TRIM28;ALKBH1;CHEK2;MYC;CHEK1;PCLAF;FBXO6;WDHD1;METTL3;RECQL;HUS1;CSNK1E;WDR76;EID3;DDIT3;PSME4;SPATA18;TP53;ASF1A;EPHA2;RTEL1;DCUN1D5;PRKDC;STXBP4;XPA;ZBTB1;XPC;ZBTB4;TP53BP1;ATRIP;BARD1;LYN;ZRANB3;PLK3;GADD45A;XRCC5;INTS3;XRCC2;INO80;ACER2;SETX;FAM111A;POLA1;TDP1;SPRTN;RAD17;ATM;GRB2;MMS19;RAD18;ATR;H2AX;TOP2A;BTG2;…	0	Biological_Process_2021	1	1	1	1	1	1	1	1	1	1	1	1	1
cilium assembly	GO:0060271	258/314	1.89942e-10	2.37665e-08	2.37271	53.1115	TRAF3IP1;AVIL;GORAB;IFT172;CCP110;FNBP1L;TXNDC15;PTPDC1;PPP2R1A;WDR90;CCDC96;CEP97;KIFAP3;PRKACA;CDK5RAP2;DYNC2H1;DNAAF3;DNAAF1;ARMC9;RFX2;CSNK1D;IFT80;CSNK1E;TMEM80;IFT88;IFT81;AKAP9;WDPCP;ATP6V0D1;UNC119B;INTU;FBF1;PLA2G3;TTBK2;DYNC2LI1;PKHD1;PRKAR2B;CEP70;INPP5E;CEP72;CEP192;CEP76;RAB11FIP3;CEP78;BBS2;PLK4;BBS1;CFAP74;PLK1;RAB3IP;PARVA;BBIP1;FHDC1;EHD1;EHD2;EHD3;EHD4;VANGL2;MKS1;CEP83;DZIP1;CE…	0	Biological_Process_2021	1	1	1	1	1	1	1	1	1	1	1	1	1
cell cycle G2/M phase transition	GO:0044839	118/131	1.95586e-10	2.39733e-08	4.65457	104.053	CCNH;CCP110;PPP2R2A;PPP1CB;PPME1;PPP2R1A;CHEK2;CEP250;NEK2;BTRC;PRKACA;PHLDA1;CDK5RAP2;SKP1;BORA;CEP135;FBXW11;CEP131;CSNK1D;CSNK1E;CDC25C;CDC25A;CDC25B;MELK;CCNY;AKAP9;AJUBA;OPTN;BRSK1;KHDRBS1;BRSK2;ABCB1;CUL1;PKMYT1;ARPP19;CCNB2;CCNB1;PRKAR2B;CEP70;CEP72;CEP192;CEP76;CEP78;PLK4;PLK3;ODF2;PLK1;FBXL8;CDK7;CDK2;FBXL3;MNAT1;CDK14;NES;FBXL6;CEP57;YWHAE;CDKN1A;AKAP8L;CEP164;KDM8;ACTR1A;PCM1;TUBA1A;CN…	0	Biological_Process_2021	1	1	1	1	1	1	1	1	1	1	1	1	1
nucleotide-excision repair	GO:0006289	97/105	2.33975e-10	2.81051e-08	6.21228	137.762	CCNH;EP300;RNF111;AQR;SLC30A9;USP7;LIG1;HUS1;LIG4;LIG3;CHD1L;RBX1;PPIE;ZNF830;TP53;UBA52;XPA;COPS7B;COPS7A;XPC;ATXN3;BRIP1;UBB;XRCC1;COPS4;COPS3;POLA1;CDK7;COPS6;COPS5;COPS2;UVSSA;MMS19;COPS8;MNAT1;ISY1;CETN1;OGG1;BRCA2;PRPF19;POLB;POLL;POLK;POLE;RFC5;RFC3;RFC4;PARP1;RFC1;RFC2;USP45;RAD23A;COMMD1;RAD23B;SIRT1;DDB2;DDB1;FAN1;PCNA;GPS1;PNKP;POLD3;POLD4;SLX4;POLR2A;POLR2B;POLD1;POLR2C;POLD2;POLR2D;P…	0	Biological_Process_2021	1	1	1	1	1	1	1	1	1	1	1	1	1
G2/M transition of mitotic cell cycle	GO:0000086	117/130	2.67098e-10	3.14547e-08	4.61477	101.725	CCNH;CCP110;PPP2R2A;BACH1;PPP1CB;PPME1;PPP2R1A;CHEK2;CEP250;NEK2;BTRC;PRKACA;PHLDA1;CDK5RAP2;SKP1;BORA;CEP135;FBXW11;CEP131;CSNK1D;CSNK1E;CDC25C;CDC25A;CDC25B;MELK;CCNY;AKAP9;AJUBA;OPTN;BRSK1;KHDRBS1;BRSK2;ABCB1;CUL1;PKMYT1;ARPP19;CCNB2;CCNB1;PRKAR2B;CEP70;CEP72;CEP192;CEP76;CEP78;PLK4;PLK3;ODF2;PLK1;FBXL8;CDK7;CDK2;FBXL3;MNAT1;CDK14;NES;FBXL6;CEP57;YWHAE;CDKN1A;CEP164;KDM8;ACTR1A;PCM1;TUBA1A;CNT…	0	Biological_Process_2021	1	1	1	1	1	1	1	1	1	1	1	1	1
DNA-templated transcription, elongation	GO:0006354	67/69	2.84221e-10	3.22245e-08	17.14	376.759	CCNK;SETD2;CCNT2;CCNT1;ELL;CCNH;AFF4;CDC73;ELOA;ELOB;NELFB;ELOC;NELFA;NELFCD;NELFE;PCID2;SUPT16H;NCBP1;NCBP2;GTF2F1;GTF2F2;POLR1E;CTDP1;ELOF1;CTR9;SUPT4H1;MLLT1;WDR61;RTF1;MLLT3;SUPT6H;IWS1;POLR2A;POLR2B;POLR2C;POLR2D;LEO1;POLR2E;POLR2F;POLR2G;POLR2H;POLR2I;POLR2J;POLR2K;POLR2L;EAF1;EAF2;ELP2;GTF2H1;ELP4;GTF2H2;SSRP1;GTF2H3;SUPT5H;GTF2H4;ELL3;GTF2H5;CDK9;CDK7;ERCC3;ERCC2;TCEA2;PAF1;TCEA1;CDK12;CD…	0	Biological_Process_2021	1	1	1	1	1	1	1	1	1	1	1	1	1
transcription by RNA polymerase II	GO:0006366	262/320	2.84365e-10	3.22245e-08	2.32643	51.1367	CCNK;HDAC10;MAML2;CCNH;MAML1;PHAX;RBPJ;LSM10;LSM11;CLP1;SNRPD3;PKNOX1;SOX5;ABT1;MED1;NKX2-8;MED4;MED7;AR;TBPL1;MAML3;ATF4;SLBP;CSTF3;CSTF2;CTR9;SUPT4H1;ZBTB1;WDR61;RTF1;RPAP1;RPAP2;CSTF1;SYMPK;NRBF2;PPARGC1A;RREB1;NR2C2AP;BTF3;WWTR1;ZNF143;CREBBP;XBP1;INTS1;INTS3;EAF1;INTS2;EAF2;NR0B1;NR1D2;NR1D1;ELL2;ELL3;NR2F6;SETX;SNW1;INTS5;INTS4;PAF1;INTS7;CDK12;INTS6;CDK13;INTS9;INTS8;INTS11;INTS12;RARG;SET…	0	Biological_Process_2021	1	1	1	1	1	1	1	1	1	1	1	1	1
protein transport	GO:0015031	298/369	3.57963e-10	3.97982e-08	2.16339	47.0551	USP6NL;VPS29;TFRC;GCC2;ABCA12;SCAMP4;GOLGA4;HERC2;ARL6IP5;ARFIP2;ARFIP1;EIF2D;VPS35;ATP6V1E1;GOLGA7;SIL1;TBC1D22A;TBC1D10A;TBC1D22B;TBC1D10B;TRIM23;WLS;ARRDC4;ATP6V1G1;TANGO6;ATP6V0E1;ATP6V1G2;COG7;ARL14;ARRDC1;PRKCB;ARRDC2;TANGO2;ARRDC3;GOLPH3L;ANK3;SCAMP1;SCAMP3;SCAMP2;RUFY1;STX1B;ADPRH;RABL3;TXNIP;PREB;ATP6V0D1;ATP6V0D2;BLZF1;OPTN;CTAGE15;MACF1;UNC119B;TBC1D9B;LMAN2L;SAR1A;STXBP3;SAR1B;STXBP1;…	0	Biological_Process_2021	1	1	1	1	1	1	1	1	1	1	1	1	1
DNA-dependent DNA replication	GO:0006261	116/129	3.64453e-10	3.97982e-08	4.57498	99.4263	GMNN;PSMD8;PSMD9;HELB;PSMD6;PSMD7;PSMD4;PSMD5;PSMD2;PSMD3;PSMD1;WDHD1;RECQL;WRNIP1;CDC34;POLG2;PSME3;PSME4;PSME1;PSME2;UBA52;PSMD10;BLM;PSMD12;PSMD11;PSMD14;PSMD13;ORC5;ORC4;ORC6;ORC1;UBB;ORC3;ORC2;MCMBP;PSMF1;SRPK2;CDT1;HMGA1;CDC7;CDC6;POLA1;POLA2;CDK2;MCM7;MCM8;MCMDC2;MCM10;POLB;TOPBP1;POLE;POLG;RFC5;RFC3;RFC4;RFC1;RFC2;TWNK;BAZ1A;SIRT7;PSMA5;PSMA6;PSMA3;DBF4;PSMA4;PSMA1;PSMA2;MCM3;MCM5;MCM6;MC…	0	Biological_Process_2021	1	1	1	1	1	1	1	1	1	1	1	1	1
RNA splicing	GO:0008380	91/98	4.04776e-10	4.34122e-08	6.65854	144.009	TCERG1;DBR1;PDCD7;DDX47;GEMIN2;CELF3;WDR83;USP39;CCAR2;PPP1R9B;PTBP1;SYNCRIP;SNRPD2;PPP2R1A;SNRPD1;RSRC1;KHSRP;DHX15;DHX16;SNRPD3;SNRNP35;TXNL4A;BCAS2;MBNL1;SNRPN;NCBP1;SCAF11;NCBP2;PRPF4B;ZCRB1;SRRM1;PRPF4;SFPQ;PRPF6;PRPF18;SCNM1;DDX39B;RRAGC;PRPF3;SNRPG;SRSF2;LUC7L3;SRSF4;RP9;SNRPA1;PPIG;SNRNP25;SNRPF;SRSF7;SLU7;SNRPB;SF3B4;SF3B2;SF3B3;DHX8;RBM8A;DDX23;WBP4;U2AF1;PRPF8;PPP2CA;RNF113A;TRA2B;ZMAT…	0	Biological_Process_2021	1	1	1	1	1	1	1	1	1	1	1	1	1
proteasomal protein catabolic process	GO:0010498	175/205	4.17369e-10	4.39776e-08	2.99674	64.7207	UBE3D;PSMD8;PSMD9;PSMD6;PSMD7;MAEA;KAT5;PSMD4;PSMD5;PSMD2;PSMD3;PSMD1;BTRC;AREL1;FBXW5;NHLRC3;FBXW11;FBXW7;DNAJB12;KCTD2;UBE4B;ARMC8;KCTD5;KLHL42;RBX1;RNF41;RNF126;CDC34;KCTD10;TBL1XR1;DDIT3;HECW2;PSME3;HECW1;PSME4;KCTD13;PSME1;TRIM13;PSME2;PLAA;NHLRC1;RBCK1;KCTD17;CLOCK;RNF122;PSMD10;BRSK2;PSMD12;VCP;PSMD11;PSMD14;PSMD13;CUL3;SEL1L;NEDD4L;AGAP3;BAG6;ATXN3;RNF216;PCBP2;PSMF1;SOCS6;HACE1;SMURF2;UB…	0	Biological_Process_2021	1	1	1	1	1	1	1	1	1	1	1	1	1
peptidyl-serine phosphorylation	GO:0018105	137/156	5.15873e-10	5.34195e-08	3.69955	79.1155	RPS6KA3;RPS6KA6;RPS6KA5;TBK1;AKT2;RPS6KA2;AKT3;RPS6KA1;AKT1;PDK3;PRKACA;STK32A;STK32B;STK32C;CSNK1G3;MORC3;PRKCI;MAP2K2;CSNK2A1;PRKCB;PRKCE;PRKCD;DYRK1A;LMTK2;CSNK1D;PRKCA;VRK1;CSNK1E;VRK2;VRK3;ERN1;MAPKAPK3;DGKQ;MAPKAPK2;ULK3;ULK2;MAPKAPK5;PRKCQ;PRKD2;ULK1;PRKD1;CSNK1G2;CSNK1G1;BRSK1;PRKDC;TNKS;STK39;NLK;STK4;PRKCZ;TTBK1;TTBK2;STK38;STK38L;RIPK1;CLSPN;PCK1;MARK3;MARK2;MARK1;SRPK2;DMPK;NEK6;PLK2;…	0	Biological_Process_2021	1	1	1	1	1	1	1	1	1	1	1	1	1
transcription elongation from RNA polymerase II promoter	GO:0006368	65/67	6.13122e-10	6.24138e-08	16.6258	352.675	CCNK;SETD2;CCNT2;CCNT1;ELL;CCNH;AFF4;CDC73;ELOA;ELOB;NELFB;ELOC;NELFA;NELFCD;NELFE;PCID2;SUPT16H;NCBP1;NCBP2;GTF2F1;GTF2F2;CTDP1;ELOF1;CTR9;SUPT4H1;MLLT1;WDR61;RTF1;MLLT3;SUPT6H;IWS1;POLR2A;POLR2B;POLR2C;POLR2D;LEO1;POLR2E;POLR2F;POLR2G;POLR2H;POLR2I;POLR2J;POLR2K;POLR2L;EAF1;EAF2;ELP2;GTF2H1;ELP4;GTF2H2;SSRP1;GTF2H3;SUPT5H;GTF2H4;ELL3;GTF2H5;CDK9;CDK7;ERCC3;ERCC2;PAF1;TCEA1;CDK12;CDK13;MNAT1	0	Biological_Process_2021	1	1	1	1	1	1	1	1	1	1	1	1	1
regulation of canonical Wnt signaling pathway	GO:0060828	211/253	6.30474e-10	6.31104e-08	2.58337	54.7274	CCAR2;PSMD8;SOX2;PSMD9;PSMD6;PSMD7;PSMD4;PSMD5;TMEM88;PSMD2;PSMD3;FAM53B;PSMD1;SOX9;BTRC;SOX7;SOX4;WLS;DAPK3;SOX13;CSNK1D;CSNK1E;DKK3;DKK4;SFRP1;CCNY;DAAM2;DDIT3;PSME3;SFRP5;HECW1;PSME4;PSME1;PSME2;PRDM15;GSKIP;LYPD6;PSMF1;TRPM4;WWTR1;JUP;FZD4;FZD7;SIAH2;FZD6;FZD9;TMEM198;UBAC2;COL1A1;CYLD;PTK7;WNK1;WNK2;CCDC88C;SNAI2;CDK14;RNF220;INVS;PTPRU;PTPRO;GLI1;LIMD1;GLI3;RSPO1;EMD;ANKRD6;PSMA5;PSMA6;GPRC…	0	Biological_Process_2021	1	1	1	1	1	1	1	1	1	1	1	1	1
regulation of axonogenesis	GO:0050770	51/51	7.40634e-10	7.29221e-08	344148	7.2352e+06	ROBO2;GSK3B;GDI1;PLXND1;PTEN;ARHGAP35;ROBO1;SIPA1L1;CDH2;ARHGDIA;KIF13B;PLXNC1;EPHB3;EPHA4;METRN;OMG;NGF;RHOA;TIAM2;TIAM1;MAG;RUFY3;CHODL;RTN4R;BRSK1;BRSK2;AMIGO1;LRP4;THY1;RTN4;PAK1;EFNB3;SLITRK1;CHN1;PLXNA2;MAP6;PLXNA1;SLIT2;LRRC4C;PAK3;PAK2;MARK2;PLXNA4;PLXNA3;LINGO1;NGFR;NTRK2;MCF2;PLXNB3;PLXNB2;PLXNB1	0	Biological_Process_2021	0	1	1	1	1	0	0	0	1	0	0	0	0
transcription-coupled nucleotide-excision repair	GO:0006283	70/73	7.57982e-10	7.34264e-08	11.9393	250.729	ISY1;CCNH;PRPF19;EP300;POLK;RFC5;AQR;RFC3;USP7;RFC4;LIG1;RFC1;RFC2;LIG3;RBX1;DDB1;PPIE;ZNF830;UBA52;PCNA;GPS1;XPA;COPS7B;COPS7A;POLD3;POLD4;POLR2A;UBB;POLR2B;POLD1;POLR2C;POLD2;POLR2D;POLR2E;POLR2F;POLR2G;POLR2H;POLR2I;RPS27A;POLR2J;POLR2K;POLR2L;RPA1;XRCC1;GTF2H1;GTF2H2;GTF2H3;GTF2H4;GTF2H5;COPS4;CUL4A;COPS3;XAB2;CDK7;COPS6;COPS5;ERCC3;ERCC4;COPS2;ERCC1;RPA3;UVSSA;ERCC2;ERCC8;TCEA1;ERCC5;ERCC6;C…	0	Biological_Process_2021	1	1	1	1	1	1	1	1	1	1	1	1	1
organelle organization	GO:0006996	334/420	1.02556e-09	9.77701e-08	2.00289	41.4559	USP6NL;PI4K2B;PITPNB;FNBP1L;GABPB1;PHB2;GOLGA2;GOLGA5;DPYSL2;MYC;LONP1;PLCE1;LONP2;MTERF1;KIFAP3;DYNC2H1;VPS18;PRKCI;CXADR;COG7;COG4;TANGO2;COG3;COG2;GOLPH3L;COG1;CSNK1D;WDR73;BCS1L;ANK1;HCFC1;ARMC2;ZFYVE16;WDR81;BIN1;ZW10;YME1L1;TFAM;WDPCP;PRKD1;OPTN;PI4K2A;BLZF1;CFAP61;SAR1A;LMAN2L;SAR1B;PEX11A;PEX11B;CDCA8;THY1;CFAP126;PRDX3;STRIP1;RHOT2;STRIP2;RHOT1;TERT;MICAL1;VPS11;DYM;PPARGC1A;SEC31B;CEP78…	0	Biological_Process_2021	1	1	1	1	1	1	1	1	1	1	1	1	1
neuron projection development	GO:0031175	148/171	1.14846e-09	1.07776e-07	3.30234	67.9782	RB1;APP;NCKAP1;TRIO;CTNND2;STMN3;STMN4;FRY;TSKU;DOCK10;SAMD14;ATCAY;ZFYVE27;OPHN1;STMN1;DIP2A;EPHB2;EPHB1;SH3GL2;EPHB3;EPHA4;UNC5A;EPHA8;MAP1S;OMG;VASH2;DICER1;MAPK8IP3;GPRIN3;SHTN1;IFT88;SLC9A6;GPRIN1;RAB35;TBC1D24;ULK1;TBC1D23;TNIK;KIF20B;NBL1;HDGFL3;GPM6A;NYAP1;PRDM12;NYAP2;CAMSAP1;CAMSAP2;BLOC1S4;BLOC1S5;BLOC1S6;UBB;BLOC1S1;FLRT3;MAP2;BLOC1S2;BLOC1S3;EPB41L3;NCKAP1L;MAP4;SRGAP2;GPM6B;MARK2;PA…	0	Biological_Process_2021	0	1	1	1	1	1	0	0	1	0	0	0	0
protein dephosphorylation	GO:0006470	123/139	1.31549e-09	1.21551e-07	3.94183	80.6066	PPP2R2A;PPP1CB;PPP1CC;STK11;PPP4R1;PPP2R1B;PPP4R2;UBASH3B;PPP2R1A;BTRC;SBF1;TPTE2;PPTC7;FBXW11;SSU72;PGP;PHPT1;PPEF1;PPEF2;MTMR2;MTMR3;DAPP1;MTMR4;RPAP2;MTMR6;MTM1;MTMR7;TIMM50;RPRD1B;RPRD1A;LHPP;PTPRN2;SSH2;SSH1;PTPRD;PTPRE;PPP5C;PTPRB;PTPRC;UBLCP1;PTPRA;TAB1;PTPRT;PTPRU;PTPRR;PTPRS;PTPRO;PTEN;PTPN21;PTPRM;PTPRJ;DUSP18;PTPRK;DUSP16;DUSP13;PTPRF;PTPRG;DUSP11;DUSP12;PPP3CA;PPP6C;PPP3CB;DUSP10;PP2D…	0	Biological_Process_2021	1	1	1	1	1	1	1	1	1	1	1	1	1
regulation of signal transduction by p53 class mediator	GO:1901796	136/156	1.85246e-09	1.68574e-07	3.48814	70.1351	MRE11;TP53RK;EHMT2;EHMT1;PRDM1;NOC2L;RPS15;STK11;KAT5;CHEK2;CHEK1;AKT1;EP300;PIP4K2A;PIP4K2B;NBN;RPL37;CDK5RAP3;TP63;DAXX;PRKAB2;SUPT16H;USP7;CSNK2A1;RPL23;USP2;HUS1;PRKAB1;KAT6A;CSNK2B;MAPKAPK5;TP53;L3MBTL1;BLM;MEAF6;MAPKAP1;NOP2;RPF2;BRIP1;NUAK1;RRS1;SMYD2;TP53BP2;ATRIP;BANP;MAP2K6;BARD1;PLK3;BRPF1;CDK5;CDK2;JMY;MDM2;PIN1;RAD17;TAF4B;ATM;MDM4;RPS20;RAD9B;ATR;RAD9A;PRR5;DYRK2;PPP1R13B;PHF20;SETD…	0	Biological_Process_2021	1	1	1	1	1	1	1	1	1	1	1	1	1
ephrin receptor signaling pathway	GO:0048013	77/82	2.21198e-09	1.95378e-07	7.88176	157.079	ARPC1B;ARPC1A;ITSN1;AP2A1;WASL;AP2A2;ACTB;ACTG1;SIPA1L1;NCK2;RAC1;ANKS1A;EPHB2;EPHB1;HRAS;AP2M1;EPHB4;GIT1;ANKS1B;EPHB3;ACTR3;EPHA5;PSENEN;VAV3;ACTR2;EPHA4;EPHA7;EPHA6;EPHA8;MMP2;MMP9;DNM1;RHOA;VAV2;TIAM1;RASA1;ARHGEF7;CRK;EPHA3;EPHA2;ROCK1;ROCK2;SRC;ARHGEF28;SDC2;PSEN2;PSEN1;EFNA5;KALRN;APH1A;CDC42;EFNB2;EFNB1;SDCBP;NCSTN;PAK1;APH1B;EFNB3;CHN1;AP2S1;FYN;PAK3;LYN;YES1;ARPC4;PTPN11;AP2B1;ARPC5;GRI…	0	Biological_Process_2021	1	1	1	1	1	1	1	1	1	1	1	1	1
cytoplasmic translation	GO:0002181	86/93	2.21207e-09	1.95378e-07	6.29029	125.361	EIF4A2;EIF4A1;RPL30;RPL3;RPL32;RPL31;RPL34;RPLP1;RPLP0;RPL10A;RPL8;RPL9;RPL6;RPL7;RPS15;RPL7A;RPS14;RPS17;RPS16;RPL18A;RPS19;RPS18;RPL36;RPL35;RPL38;RPL37;RPS11;RPL39;RPS10;RPS13;RPS12;RPS9;RPL21;RPS7;RPS8;RPL23;RPS5;RPL22;RPS6;RPL13A;RPS3A;RPSA;FTSJ1;RPL37A;RPL24;ETF1;RPL27;RPL26;RPL29;RPL28;UBA52;RPL10;RPL12;RPL11;RPL36A;GSPT1;RPS15A;RPL14;RPS3;RPL13;RPL15;RPS2;RPL18;RPS27A;RPL17;ZC3H15;RPL19;R…	0	Biological_Process_2021	1	1	1	1	1	1	1	1	1	1	1	1	1
DNA-templated transcription, termination	GO:0006353	67/70	2.31288e-09	2.01321e-07	11.425	227.183	CCNH;TTF2;TTF1;MED18;LSM10;LSM11;CLP1;PCF11;PAPOLA;UBTF;MTERF1;SNRPD3;PRMT5;TBP;NCBP1;NCBP2;SSU72;WDR33;POLR1A;POLR1B;POLR1C;SNRPG;POLR1E;POLR1F;SNRPE;POLR1G;SNRPF;POLR1H;SNRPB;SLBP;CSTF3;CSTF2;MAZ;SCAF8;TAF1D;FIP1L1;PABPN1;POLR2A;TAF1B;TAF1C;TAF1A;CSTF1;POLR2E;POLR2F;SYMPK;POLR2H;SMN1;POLR2K;POLR2L;CPSF4;CPSF7;CPSF1;MTERF2;CPSF3;CPSF2;GTF2H1;GTF2H2;GTF2H3;GTF2H4;GTF2H5;SETX;NUDT21;CDK7;ERCC3;ERC…	0	Biological_Process_2021	1	1	1	1	1	1	1	1	1	1	1	1	1
regulation of macroautophagy	GO:0016241	101/112	3.4787e-09	2.98473e-07	4.70367	91.6114	NRBP2;TBK1;CAPNS1;SESN3;SESN1;SESN2;KDR;AKT1;VPS35;CAPN1;ATP6V1E1;PRKACA;LZTS1;MAP3K7;SH3GLB1;BNIP3L;ATP6V1G1;PRKAB2;ATP6V0E1;ATP6V1G2;TSC2;TSC1;ATG13;PRKAB1;ERN1;RRAGA;RRAGC;RRAGD;TRIM13;TBC1D25;ULK1;ATP6V0D1;ATP6V0D2;ATP6V1A;CLEC16A;MTMR8;VPS26A;VPS26B;LARP1;ATG101;ATP6V0A2;ATP6V1H;SLC38A9;ATP6V1D;ATP6V1C1;SNX5;ATP6V0A1;ATP6V1C2;SNX6;SUPT5H;CDK5;RHEB;GPSM1;USP36;SMG1;LRRK2;PRKAG1;PRKAG2;RPTOR;U…	0	Biological_Process_2021	1	1	1	1	1	1	1	1	1	1	1	1	1
regulation of mitotic cell cycle phase transition	GO:1901990	160/188	3.77117e-09	3.19009e-07	2.93309	56.8898	BUB1B;CCP110;CDC14A;CDC20;PSMD8;PSMD9;PSMD6;CDC23;PSMD7;PSMD4;PPP2R1A;PSMD5;CDC26;PSMD2;CDC27;PSMD3;CEP250;PSMD1;KNTC1;NEK2;FBXO5;BTRC;PRKACA;CDK5RAP2;SKP1;CEP135;KCNH5;ANAPC7;CEP131;UBE2E1;CSNK1D;TM4SF5;CSNK1E;HECW2;PSME3;ZW10;AKAP9;PSME4;PSME1;ANAPC4;PSME2;ANAPC5;UBA52;ANAPC1;ANAPC2;KLHL18;PSMD10;PSMD12;ANAPC15;PSMD11;ANAPC16;PSMD14;PSMD13;CUL3;CUL1;XPC;HMMR;ANAPC10;ZFP36L2;ANAPC11;ZFP36L1;CCNB…	0	Biological_Process_2021	1	1	1	1	1	1	1	1	1	1	1	1	1
cellular component assembly	GO:0022607	215/261	3.96843e-09	3.31033e-07	2.40274	46.4808	CYFIP1;NCKAP1;ARL6IP1;WIPF1;NOC2L;ACTB;EPS8;BAIAP2L2;BAIAP2L1;ZFYVE27;OPHN1;PPP2R1A;DPYSL3;SOX9;BSN;KIFAP3;P3H4;ANK3;CD2AP;AFG3L2;PARD3;ZW10;EZR;TP53;LLGL1;SKAP2;PDGFA;PDCD10;MICAL1;RAD21;TSPAN4;NCKAP1L;SNX9;PPARGC1A;GPM6B;SPTBN1;FZD1;VASP;ACD;CFAP74;CREBBP;ST13;ABCA3;PARVA;PARVB;AIF1L;OCLN;CDAN1;EPRS1;PARVG;NDUFAF1;FERMT2;SPAG16;DET1;SPAG17;CD40;SPEF1;GPAA1;WASL;CD3E;CHAF1B;CHAF1A;PCLO;RAC3;ELOB…	0	Biological_Process_2021	1	1	1	1	1	1	1	1	1	1	1	1	1
cytosolic transport	GO:0016482	104/116	4.5361e-09	3.73203e-07	4.44012	85.3	VPS29;SYS1;GCC2;CCDC91;LAMP1;WDR91;ANKFY1;DENND5A;VPS35;WASHC1;TBC1D10A;PLEKHJ1;TBC1D10B;STX8;LMTK2;PREPL;RNF126;WDR81;KIF16B;TBC1D23;TMEM87A;TMEM87B;ARL1;RHOBTB3;VPS26A;VPS26B;SNX1;SNX2;CLTCL1;VTI1A;RAB6A;TBC1D17;EVI5;RAB6B;SNX5;SNX6;VTI1B;PHETA2;ANKRD27;HOOK3;SNF8;PHETA1;KLHL20;EHD3;HOOK2;HOOK1;UBE2O;CORO7;RAB5A;CLTC;AP2A1;PTPN23;AP4M1;EEA1;AP1G1;ERC1;AKTIP;VPS13C;DENND2A;VPS13A;EMP2;RBSN;BET1L…	0	Biological_Process_2021	1	1	1	1	1	1	1	1	1	1	1	1	1
cellular response to peptide hormone stimulus	GO:0071375	96/106	4.87312e-09	3.95513e-07	4.91675	94.1043	C2CD5;GSK3A;IRS1;SYAP1;PDE3B;PCSK9;IRS2;CRHBP;AKT2;GPER1;AKT1;ENPP1;PRKACA;PRKACB;RAB8A;RAB8B;LHCGR;PRKCI;PARP1;PDPK1;ADIPOQ;PRKCD;MARS1;SLC39A14;KAT2B;CEACAM1;ADCY9;RAB31;PKM;PRKAR1B;SELENOS;TBC1D4;PRKAR1A;TRIB3;MGARP;RHOQ;VAMP2;HDAC5;INSIG2;PRKDC;PLA2G1B;SRC;INSIG1;ADCY4;ADCY3;PIK3R2;ADCY2;PIK3R1;ADCY1;SLC30A10;ADCY8;ADCY7;HDAC9;CRHR1;FOXO1;ADCY6;RELA;ZFP36L1;ADCY5;CYP11A1;PRKAR2B;PRKAR2A;INPP5…	0	Biological_Process_2021	1	1	1	1	1	1	1	1	1	0	1	1	1
SRP-dependent cotranslational protein targeting to membrane	GO:0006614	83/90	6.06756e-09	4.8589e-07	6.06948	114.836	SRP19;RPL30;RPL3;RPL32;RPL31;RPL34;RPLP1;RPLP0;ZFAND2B;SRP54;RPL10A;RPL8;SRP14;RPL9;RPL6;RPL7;RPS15;SEC61A2;RPL7A;RPS14;RPS17;RPS16;RPL18A;RPS19;RPS18;RPL36;RPL35;RPLP2;RPL38;RPL37;SEC61B;RPS11;RPL39;RPS10;RPS13;RPS12;SEC63;RPS9;RPL21;RPS7;RPS8;RPL23;RPS5;RPL22;RPS6;RPL13A;RPS3A;RPSA;SRP9;RPL37A;RPL24;RPL27;RPL26;RPL29;RPL28;UBA52;RPL10;RPL12;RPL11;RPL36A;RPS15A;SRP72;RPL14;RPS3;RPL13;RPL15;RPS2;…	0	Biological_Process_2021	1	1	1	1	1	1	1	1	1	1	1	1	1
peptidyl-serine modification	GO:0018209	145/169	6.31174e-09	4.98794e-07	3.09943	58.5198	GALNT13;POGLUT1;GALNT16;RPS6KA3;RPS6KA6;RPS6KA5;TBK1;AKT2;RPS6KA2;AKT3;RPS6KA1;AKT1;PDK3;PRKACA;STK32A;STK32B;STK32C;CSNK1G3;MORC3;PRKCI;CSNK2A1;PRKCB;PRKCE;PRKCD;DYRK1A;LMTK2;CSNK1D;PRKCA;VRK1;CSNK1E;VRK2;VRK3;MAPKAPK3;DGKQ;MAPKAPK2;ULK3;ULK2;MAPKAPK5;PRKCQ;PRKD2;ULK1;PRKD1;CSNK1G2;CSNK1G1;BRSK1;PRKDC;TNKS;STK39;STK4;PRKCZ;TTBK1;TTBK2;STK38;STK38L;CLSPN;PCK1;MARK3;MARK2;MARK1;SRPK2;DMPK;NEK6;PLK…	0	Biological_Process_2021	1	1	1	1	1	1	1	1	1	1	1	1	1
cellular protein-containing complex assembly	GO:0034622	144/168	8.2187e-09	6.41058e-07	3.07782	57.2992	SRP19;NUP107;GTF2B;CLU;CHCHD4;PSMD4;POGZ;LONP1;RPL38;AP2M1;DNAAF3;DNAAF2;COG4;DNAAF1;DNAJB12;CYBA;DNAJB14;MAPK8IP2;PRLR;TMEM170A;THEG;TIAM1;COX7A2L;SHQ1;BIN1;CSNK2B;CHMP4B;NUP98;CHRNA3;NUP205;TBCEL;PSMD11;ARL6;DHX9;PSMD13;STXBP1;PXN;ARL2;COX7A2;ADRB2;OMA1;HIGD1A;DNAJC28;RTN4;HIGD1C;TPR;SNX9;STXBP6;SMAD2;SMAD1;UVRAG;SMAD4;SMAD3;TGFB1;HSPA4;WNT3A;TBCD;TBCC;NUP153;NSG1;TBCA;HOPX;HIGD2A;ANLN;NSG2;TBC…	0	Biological_Process_2021	1	1	1	1	1	1	1	1	1	1	1	1	1
protein autophosphorylation	GO:0046777	137/159	9.0914e-09	7.00038e-07	3.19364	59.1333	IGF1R;STK10;STK11;SLK;CHEK2;STK16;KDR;PIM1;AKT1;NEK2;PIM3;MAP3K9;PIM2;EPHB1;EPHB4;EPHB3;PDGFRB;EPHA4;PDGFRA;CDKL5;MAP2K2;DAPK1;EPHA8;DAPK2;DAPK3;DYRK1A;LMTK2;VRK1;VRK2;ERN1;MELK;MAPKAPK3;MAK;MAPKAPK2;TYRO3;ULK3;ULK2;MAPKAPK5;PRKD2;ULK1;PRKD1;SIK2;TNIK;CSF1R;TXK;STK39;STK4;STK33;GRK5;IRAK1;ABL1;RIPK1;MARK3;MARK2;LYN;SRMS;EIF2AK1;INSR;NEK6;EIF2AK3;EIF2AK2;EIF2AK4;BMX;PTK2;CLK2;FER;MEX3B;STK24;STK25…	0	Biological_Process_2021	1	1	1	1	1	1	1	1	1	1	1	1	1
nervous system development	GO:0007399	350/447	1.15266e-08	8.7631e-07	1.86006	33.9993	CNTFR;NCKAP1;ANKLE2;GMFB;MYT1L;AVIL;CPNE6;STMN3;GBA2;RAPGEFL1;RPS6KA3;SOX3;RPS6KA6;EDNRB;DPYSL4;OPHN1;DPYSL5;DPYSL2;DPF1;DPF3;SOX8;CHAC1;EPHB2;SOX6;EPHB1;CDK5RAP2;MBNL1;MEF2C;RBFOX1;SRRM4;RBFOX2;RBFOX3;MAP1S;SOX14;SOX10;BCAN;BTD;FEZ1;NINJ2;FEZ2;KCNQ2;NINJ1;TYRO3;WDPCP;TAGLN3;NBL1;UNC119B;GPM6A;IGSF8;INTU;FUT10;SHOX2;PRDM12;WDR62;MST1R;KALRN;UGT8;DHX30;NHLH2;FLRT3;ST8SIA4;PCDHA2;NHEJ1;PCDHA7;GPM6B…	1	Biological_Process_2021	0	1	0	0	0	0	0	0	0	0	0	0	0
mitochondrion organization	GO:0007005	149/175	1.21593e-08	9.12856e-07	2.93996	53.5812	PID1;MTFR1L;PARK7;GABPB1;PHB2;TOMM20;IFIT2;THG1L;TOMM22;CHCHD4;CHCHD2;ATCAY;CHCHD3;AKT3;LONP1;MTERF1;MPV17;FBXO7;MEF2A;BNIP3L;AGTPBP1;CXADR;AIP;TOMM34;MUL1;BCS1L;POLRMT;HCFC1;PISD;RAB32;AFG3L2;OXA1L;COX7A2L;POLG2;WDR81;TFAM;YME1L1;RAB38;MGARP;SPATA18;COX7A2;NRF1;OMA1;PHB;PLD6;HIGD1A;MTM1;TIMM50;PRDX3;HIGD1C;RHOT2;RHOT1;PITRM1;TERT;PPARGC1A;DNAJC19;FIS1;PNPT1;CAV2;CHCHD10;TIMM44;HIGD2A;TIMM10B;ADC…	0	Biological_Process_2021	1	1	1	1	1	1	1	1	1	1	1	1	1
protein localization to cell periphery	GO:1990778	122/140	1.34472e-08	9.97083e-07	3.47406	62.9656	RAB3B;RAB3C;RAB3A;CD81;RAB3D;ABCA12;ZDHHC2;ZDHHC3;EFR3A;ZFYVE27;CDH1;TMEM88;BSG;ACTN2;ADIPOQ;TTC7B;ANK2;ATP1B3;ANK3;TTC7A;ATP1B1;ANK1;CACNB2;CACNB3;RAB34;MYADM;PKP2;TNIK;EZR;EPHA2;SPTBN4;ARL3;STXBP1;LIN7A;LIN7C;LIN7B;SLC9A3R2;SLC9A3R1;DPP6;EPB41L3;MAP7;INPP5K;PIP5K1A;TSPAN5;SCN3B;SPTBN1;PACSIN1;JUP;SMURF1;CAV1;PTCH1;SEC16A;DENND4C;RDX;MYO5A;EHD1;EHD2;DLG1;EHD3;EHD4;WNK3;FGF13;MRAP2;DPP10;C2CD5;PI…	0	Biological_Process_2021	1	1	1	1	1	1	1	1	1	1	1	1	1
cellular protein metabolic process	GO:0044267	328/417	1.36501e-08	9.99789e-07	1.89887	34.3877	APP;RPL30;RPL3;RPL32;RPL31;RPL34;ARAF;NTAQ1;RPL8;RPL9;ZDHHC2;RPL6;RPL7;UBE2L3;RPS15;PCMT1;RPS14;RPS17;LGALS1;RPS16;PPP4R2;RPL18A;RPS19;RPS18;AKT2;CHEK2;FDXR;RPL36;RPL35;RPL38;RPL37;RPS11;SEPHS1;RPL39;RPS10;RPS13;CHGB;RPS12;ATG3;RPL21;RPL23;FBXO2;RPL22;MRPS18B;MRPS18A;PHKA2;MRPS18C;AFG3L2;CDC34;ADPRH;FDX1;MXRA8;RPL24;YME1L1;RPL27;RPL26;RPL29;RPL28;UBA52;LIPT1;RPN2;PRKDC;MRPL18;SDC2;RPN1;OMA1;MRPL1…	0	Biological_Process_2021	1	1	1	1	1	1	1	1	1	1	1	1	1
regulation of autophagy	GO:0010506	191/231	1.62584e-08	1.17648e-06	2.45239	43.9828	VPS29;KEAP1;SOGA1;GOLGA2;STK11;CAPNS1;KAT5;LAMP3;LEPR;AKT1;KAT8;PIP4K2A;EP300;PIP4K2B;VPS35;PIP4K2C;CAPN1;PIM2;ATP6V1E1;PRKACA;TRIM21;WASHC1;SH3GLB1;ATP6V1G1;PRKAB2;ATP6V0E1;ATP6V1G2;DAPK1;FBXW7;DAPK2;DAPK3;TICAM1;ATG13;PRKAB1;MID2;EEF1A1;ERN1;RRAGA;RRAGC;DDIT3;RRAGD;EEF1A2;TRIM14;TRIB3;ULK1;VDAC1;PRKD1;NUPR1;ATP6V0D1;ATF6;ATP6V0D2;OPTN;ATP6V1A;MTMR3;NPRL2;MTMR8;ITPR1;MTMR9;HTRA2;PIK3R2;VPS26A;VP…	0	Biological_Process_2021	1	1	1	1	1	1	1	1	1	1	1	1	1
positive regulation of axonogenesis	GO:0050772	43/43	2.01254e-08	1.43896e-06	290164	5.14208e+06	CHODL;ROBO2;MACF1;SEMA7A;PLXND1;AMIGO1;TWF2;NTN1;ROBO1;GOLGA4;ZFYVE27;SLITRK1;ARHGDIA;PLXNA2;MAP6;PLXNA1;PLXNC1;SLIT2;PLXNA4;PLXNA3;NGFR;NTRK2;CDKL5;DBNL;SEMA4D;BDNF;METRN;LIMK1;ISLR2;L1CAM;NGF;POU4F2;RHOA;TIAM2;SHTN1;TIAM1;RUFY3;PLXNB3;PLXNB2;PLXNB1;MAPT;MAP3K13;DBN1	0	Biological_Process_2021	0	1	1	1	1	0	0	1	1	0	0	0	0
endoplasmic reticulum to Golgi vesicle-mediated transport	GO:0006888	156/185	2.30144e-08	1.62617e-06	2.7599	48.5387	PGAP1;KDELR1;PDCD6;PROS1;GOLGA2;NRBP2;TFG;TRAPPC12;BCAP29;TRAPPC11;NSF;RAB2A;COG8;COG7;TRAPPC2L;COG6;COG5;COG4;COG3;COG2;COG1;ANK2;ANK3;ANK1;NRBP1;DYNC1LI1;DYNC1LI2;TBC1D20;ZW10;KDELR2;PREB;KDELR3;MPPE1;CTAGE15;GRIA1;COPB2;SPTBN4;COPA;TMED10;LMAN2L;SAR1A;PEF1;SAR1B;COPB1;CUL3;TGFA;KLHL12;TEX261;SCFD1;SPAST;VTI1A;SPTBN1;SEC31A;SPTBN2;VTI1B;TRAPPC2;SEC16B;TRAPPC3;TRAPPC1;SEC16A;TRAPPC4;TRAPPC5;TRAP…	0	Biological_Process_2021	1	1	1	1	1	1	1	1	1	1	1	1	1
supramolecular fiber organization	GO:0097435	279/351	2.62232e-08	1.83135e-06	1.9941	34.8103	MAP10;APP;AVIL;COL12A1;STMN3;STMN4;SAMD14;MPRIP;POF1B;STMN1;CYP1B1;B2M;NCKAP5;ACTN1;COL23A1;SERPINF2;P3H2;P3H1;P3H4;MYO7A;WDR73;HSPG2;CD2AP;BIN3;KATNAL1;KATNAL2;RUFY3;COL8A2;COL8A1;UBA52;COL13A1;FLII;FIGNL2;SLAIN2;APH1A;ADAMTS14;NCSTN;APH1B;SPAST;FIGNL1;MYO6;SERPINH1;TSPAN5;PLK3;COL24A1;SIAH2;SIAH1;MYO5A;COL1A1;CCDC88A;COL1A2;MYO5B;CCDC88C;MYO5C;COL9A1;CORO6;FAT1;COL9A3;COL9A2;CORO7;ITM2B;COL18A1…	0	Biological_Process_2021	1	1	1	1	1	1	0	1	1	1	1	1	1
regulation of small GTPase mediated signal transduction	GO:0051056	122/141	3.45521e-08	2.38529e-06	3.29073	56.5373	TRIO;FAM13B;FAM13A;ITSN1;ARHGAP39;ARHGAP35;ARHGAP44;SYDE2;PREX1;SYDE1;ARHGAP40;OPHN1;ARHGDIA;ARHGDIB;PLCE1;TGM2;RALBP1;OCRL;ARHGAP45;CD2AP;BCR;TIAM2;TIAM1;OBSCN;RABL3;SQSTM1;ARHGEF26;ARHGAP18;ARHGAP17;PIK3R2;ARHGAP15;KALRN;ARHGAP12;ARHGAP22;INPP5B;ABR;ARHGAP21;ARHGAP20;RHOT2;RHOT1;RACGAP1;SRGAP3;ECT2;SRGAP2;SRGAP1;STARD13;ARHGAP29;ARHGAP28;ARHGAP26;ARHGAP25;ARHGAP24;ARHGAP23;ARHGAP33;NET1;ARHGAP3…	0	Biological_Process_2021	1	1	1	1	1	1	1	1	1	1	1	1	1
mRNA 3'-end processing	GO:0031124	73/79	4.13324e-08	2.79937e-06	6.22412	105.82	APP;AHCYL1;EIF4A3;CASC3;TENT4B;CDC73;LSM11;CLP1;PCF11;PAPOLG;PAPOLA;MTPAP;NCBP1;NCBP2;SSU72;THOC1;THOC3;THOC2;THOC5;CDC40;THOC7;SRRM1;THOC6;WDR33;DDX39A;DDX39B;SARNP;ZC3H11A;SRSF2;SRSF3;TUT1;SRSF4;PABPC1;SRSF5;SRSF6;SLU7;SRSF7;SRSF9;SLBP;RBM8A;POLDIP3;CSTF3;CSTF2;SRSF1;U2AF1;SCAF8;FIP1L1;PABPN1;U2AF2;POLR2D;CSTF1;LEO1;DHX38;SYMPK;RPRD1B;RPRD1A;TENT2;SRSF11;CPSF4;CHTOP;CPSF7;CPSF6;CPSF1;ALYREF;CPS…	0	Biological_Process_2021	1	1	1	1	1	1	1	1	1	1	1	1	1
regulation of G2/M transition of mitotic cell cycle	GO:0010389	128/149	4.14825e-08	2.79937e-06	3.12425	53.106	CCP110;PSMD8;PSMD9;PSMD6;PSMD7;CCND1;PSMD4;PPP2R1A;PSMD5;PSMD2;PSMD3;CEP250;PSMD1;NEK2;FBXO5;PRKACA;CDK5RAP2;SKP1;CEP135;KCNH5;CEP131;CSNK1D;CSNK1E;CDC25C;CDC25A;CDC25B;RBX1;PSME3;AKAP9;PSME4;PSME1;PSME2;PSMD10;PSMD12;PSMD11;PSMD14;PSMD13;CUL1;HMMR;CCNB1;PRKAR2B;CEP70;CEP72;CEP192;PSMF1;CEP76;CEP78;PLK4;ODF2;RCC2;PLK1;CDC7;PHOX2B;CDK4;CDK2;AVEN;CEP57;YWHAE;CEP164;FHL1;PINX1;MECP2;ACTR1A;GPR132;PC…	0	Biological_Process_2021	1	1	1	1	1	1	1	1	1	1	1	1	1
cotranslational protein targeting to membrane	GO:0006613	85/94	4.55024e-08	3.03653e-06	4.83376	81.7171	SRP19;RPL30;TRAM1;RPL3;ARL6IP1;RPL32;RPL31;RPL34;RPLP1;RPLP0;SRP54;RPL10A;RPL8;SRP14;RPL9;RPL6;RPL7;RPS15;RPL7A;RPS14;RPS17;RPS16;RPL18A;RPS19;RPS18;RPL36;RPL35;RPLP2;RPL38;RPL37;RPS11;SEC62;RPL39;RPS10;SIL1;RPS13;RPS12;SEC63;RPS9;RPL21;RPS7;RPS8;RPL23;RPS5;RPL22;RPS6;RPL13A;RPS3A;RPSA;SRP9;RPL37A;RPL24;RPL27;RPL26;RPL29;RPL28;UBA52;RPL10;RPL12;RPL11;RPL36A;RPS15A;SRP72;RPL14;RPS3;RPL13;SSR1;RPL1…	0	Biological_Process_2021	1	1	1	1	1	1	1	1	1	1	1	1	1
phosphatidylinositol biosynthetic process	GO:0006661	110/126	5.58814e-08	3.65564e-06	3.52172	58.8129	PI4K2B;SLC27A1;PGAP2;PGAP3;SLA2;FGF2;EFR3A;PIP4K2A;PIP4K2B;PIP4K2C;SBF1;TPTE2;CISH;TTC7B;OCRL;TTC7A;DPM1;INPP4A;RUFY1;DPM2;INPP4B;DPM3;MPPE1;PI4K2A;CDS1;MTMR1;MTMR2;MTMR3;MTMR8;PIK3R4;MTMR9;PIK3R3;PIK3R2;PIK3R1;MTMR4;MTMR6;MTM1;MTMR7;PIK3R5;SOCS2;SOCS3;SOCS1;INPP5F;INPP5E;INPP5J;INPP5K;PIP5K1A;PIP5K1B;PIP5K1C;IP6K1;SOCS6;SOCS7;IP6K3;SOCS4;IP6K2;SOCS5;BMX;SYNJ1;PI4KA;PI4KB;RAB5A;ARF3;ARF1;PIGU;SMG…	0	Biological_Process_2021	1	1	1	1	1	1	1	1	1	1	1	1	1
protein targeting to ER	GO:0045047	92/103	5.59971e-08	3.65564e-06	4.2816	71.494	SRP19;RPL30;RPL3;RPL32;RPL31;RPL34;RPLP1;RPLP0;ZFAND2B;SRP54;RPL10A;RPL8;SRP14;RPL9;RPL6;RPL7;RPS15;RPS14;RPL7A;RPS17;RPS16;RPL18A;RPS19;RPS18;SEC61G;RPL36;RPL35;RPLP2;RPL38;MAN1A1;RPL37;RPS11;SEC62;RPL39;RPS10;RPS13;RPS12;SEC63;RPS9;RPL21;RPS7;RPS8;RPL23;RPS5;RPL22;RPS6;RPL13A;RPSA;RPS3A;SRP9;RPL37A;CHMP4B;RPL24;RPL27;RPL26;RPL29;RPL28;UBA52;RPL10;RPL12;RPL11;RPL36A;RPS15A;SRP72;RPL14;RPS3;RPL13…	0	Biological_Process_2021	1	1	1	1	1	1	1	1	1	1	1	1	1
glycerophospholipid biosynthetic process	GO:0046474	149/177	5.98485e-08	3.86506e-06	2.72915	45.3897	DGKG;PI4K2B;DGKE;SLC27A1;DGKD;DGKB;TAMM41;CPNE7;DGKA;CPNE6;FGF2;LCLAT1;LIPI;LIPH;CPNE1;PIP4K2A;CPNE3;PIP4K2B;PIP4K2C;SBF1;MFSD2A;TPTE2;PCYT2;CSNK2A1;STARD7;OCRL;DGKZ;PISD;INPP4A;RUFY1;GNPAT;INPP4B;PHOSPHO1;DGKQ;CSNK2B;GPD1;PLA2G10;FAR1;PI4K2A;DGKH;CDS1;MTMR1;MTMR2;MTMR3;ABHD4;ABHD3;ABHD8;MTMR8;PIK3R4;MTMR9;PIK3R3;PIK3R2;ABHD5;PIK3R1;PLD6;MTMR4;PLD1;MTMR6;MTM1;MTMR7;PIK3R5;PLD2;PGS1;PTDSS2;PTDSS1;…	0	Biological_Process_2021	1	1	1	1	1	1	1	1	1	1	1	1	1
protein-containing complex subunit organization	GO:0043933	99/112	6.2359e-08	3.98434e-06	3.89946	64.6935	WIPF1;IL1RAP;RIMS1;PPP2R1A;CAPN3;KNTC1;SOX9;KIFAP3;KPNA3;MAGI1;MITF;CD2AP;AFG3L2;PARD3;ZW10;GEMIN5;PPIH;NUP98;TP53;LLGL1;PPID;SKAP2;NUP205;SEH1L;KMT2A;TUBGCP2;LIN7A;SLC9A3R2;SLC9A3R1;TPR;TSPAN4;NCKAP1L;OTX2;SNX9;PPARGC1A;MDN1;CREBBP;ST13;FANCA;CHCHD10;VIL1;OCLN;EPRS1;DLG4;MDM2;MDM4;NDUFAF1;TUBGCP4;MNAT1;PICALM;DET1;CD40;GPAA1;SLC2A1;LAMC1;WASL;CD3E;ELOB;IKBKG;DNM1L;TEAD1;NDC1;NUP133;TRAF2;TRAF1;D…	0	Biological_Process_2021	1	1	1	1	1	1	1	1	1	1	1	1	1
snRNA transcription	GO:0009301	66/71	1.01594e-07	6.42285e-06	6.75016	108.693	INTS11;INTS12;CCNK;CCNT2;USPL1;CCNT1;ELL;ICE1;ICE2;GTF2B;INTS10;PHAX;SNAPC5;SNAPC1;SNAPC2;SNAPC3;SNAPC4;TBP;NCBP1;NCBP2;GTF2F1;GTF2F2;GTF2A1;GTF2A2;SRRT;TAF9;GTF2E1;RPAP2;GTF2E2;POLR2A;POLR2B;POLR2C;POLR2D;POLR2E;POLR2F;POLR2G;RPRD1B;POLR2H;RPRD1A;POLR2I;POLR2J;POLR2K;POLR2L;ZNF143;POU2F1;INTS1;INTS3;INTS2;TAF11;RPRD2;POU2F2;ELL2;ELL3;CDK9;CDK7;INTS5;NABP2;TAF8;INTS4;NABP1;INTS7;TAF6;INTS6;TAF5;I…	0	Biological_Process_2021	1	1	1	1	1	1	1	1	1	1	1	1	1
mitochondrial electron transport, NADH to ubiquinone	GO:0006120	39/39	1.04845e-07	6.55933e-06	263172	4.22938e+06	NDUFB9;NDUFA13;NDUFB8;NDUFB7;NDUFA11;NDUFB10;NDUFB6;NDUFA12;NDUFB11;NDUFB5;NDUFB4;NDUFA10;NDUFB3;NDUFB2;NDUFB1;NDUFV3;NDUFV2;NDUFV1;NDUFA9;NDUFA8;NDUFA7;NDUFA6;NDUFA5;NDUFA4;NDUFA3;NDUFA2;NDUFA1;NDUFC2;NDUFC1;NDUFS8;NDUFS7;NDUFS6;NDUFS5;NDUFAB1;NDUFS4;NDUFS3;NDUFS2;NDUFS1;NDUFAF1	0	Biological_Process_2021	1	1	1	1	1	1	1	1	1	1	1	1	1
protein localization to plasma membrane	GO:0072659	117/136	1.33379e-07	8.25847e-06	3.15466	49.9385	RAB3B;RAB3C;RAB3A;CD81;RAB3D;ABCA12;ZDHHC2;ZDHHC3;EFR3A;ZFYVE27;CDH1;TMEM88;BSG;ACTN2;ADIPOQ;TTC7B;ANK2;ATP1B3;ANK3;TTC7A;ATP1B1;ANK1;CACNB2;CACNB3;RAB34;MYADM;PKP2;TNIK;EZR;EPHA2;SPTBN4;STXBP1;SLC9A3R2;SLC9A3R1;DPP6;EPB41L3;MAP7;INPP5K;PIP5K1A;TSPAN5;SCN3B;SPTBN1;PACSIN1;JUP;SMURF1;PTCH1;SEC16A;DENND4C;RDX;MYO5A;EHD1;AFDN;CCDC88A;EHD2;DLG1;EHD3;EHD4;WNK3;FGF13;MRAP2;DPP10;C2CD5;PIGW;IKBKB;FLOT1;…	0	Biological_Process_2021	1	1	1	1	1	1	0	1	1	1	1	1	1
snRNA transcription by RNA polymerase II	GO:0042795	65/70	1.43074e-07	8.76838e-06	6.64738	104.762	INTS11;INTS12;CCNK;CCNT2;CCNT1;ELL;ICE1;ICE2;GTF2B;INTS10;PHAX;SNAPC5;SNAPC1;SNAPC2;SNAPC3;SNAPC4;TBP;NCBP1;NCBP2;GTF2F1;GTF2F2;GTF2A1;GTF2A2;SRRT;TAF9;GTF2E1;RPAP2;GTF2E2;POLR2A;POLR2B;POLR2C;POLR2D;POLR2E;POLR2F;POLR2G;RPRD1B;POLR2H;RPRD1A;POLR2I;POLR2J;POLR2K;POLR2L;ZNF143;POU2F1;INTS1;INTS3;INTS2;TAF11;RPRD2;POU2F2;ELL2;ELL3;CDK9;CDK7;INTS5;NABP2;TAF8;INTS4;NABP1;INTS7;TAF6;INTS6;TAF5;INTS9;I…	0	Biological_Process_2021	1	1	1	1	1	1	1	1	1	1	1	1	1
modulation of chemical synaptic transmission	GO:0050804	96/109	1.49805e-07	9.08815e-06	3.78043	59.4055	ITGB1;APP;MCTP1;CLSTN2;CLSTN3;FMR1;GRIK5;LRRK2;CLSTN1;GRIK3;LRRC4;PTEN;GRIK4;GRIK1;GRIK2;GRM1;RIMS2;GRM3;RIMS1;GRM2;GRM5;RIMS3;GRM4;CDH2;OPHN1;GRM7;GRM8;TMEM108;DLGAP1;DLGAP3;DLGAP2;DLGAP4;CHRNB2;USP46;CHRNB4;MEF2C;GRID2;UNC13A;GRID1;ADIPOQ;CEL;MAPK8IP2;NGF;SYN3;DGKZ;SYN1;BCR;NPAS4;STX1B;NRG3;IL1B;AKAP9;KCTD13;NPTXR;MCTP2;DGKI;CNTNAP4;NLGN3;PXK;NLGN1;NLGN2;CHRNA7;CAMK2A;CACNA1B;TPRG1L;CACNA1A;ATP…	1	Biological_Process_2021	0	1	0	0	0	0	0	0	0	0	0	0	0
cellular amino acid catabolic process	GO:0009063	81/90	1.59653e-07	9.58877e-06	4.60489	72.0677	ARHGAP11B;MTRR;HIBADH;GLDC;ABAT;HNMT;GLS;GCSH;HYKK;AUH;KYNU;DBT;NOS1;GLUL;SLC25A44;AASS;HIBCH;ACAD8;BCKDHA;MCCC2;SDS;HGD;ARG1;PHYKPL;BCKDHB;MCCC1;AMT;PIPOX;HOGA1;MAT1A;KMO;ALDH5A1;DDAH1;IVD;BCAT1;IDO2;ALDH7A1;ASPA;DLD;GCDH;ECHS1;GLS2;SHMT2;HAAO;HDC;SHMT1;DLST;SDSL;HSD17B10;DDO;ACAT1;ACMSD;HMGCL;AMDHD1;CBS;CARNS1;SLC25A21;CRYM;PRODH;HMGCLL1;GOT1;NOS2;AADAT;GAD1;GOT2;FAH;ACADSB;ALDH4A1;BCKDK;GSTZ1;…	0	Biological_Process_2021	1	1	1	1	1	1	1	1	1	1	1	1	1
regulation of mRNA catabolic process	GO:0061013	106/122	1.7087e-07	1.01608e-05	3.39263	52.8652	FMR1;PSMD8;PSMD9;PSMD6;PSMD7;PSMD4;PSMD5;KHSRP;PSMD2;PSMD3;AKT1;PSMD1;NUP214;PCID2;PRKCD;RC3H1;PRKCA;GTPBP1;RC3H2;CARHSP1;XRN1;PSME3;MAPKAPK2;PSME4;PSME1;PSME2;UBA52;PSMD10;PSMD12;PSMD11;SET;ANP32A;PSMD14;PSMD13;ZFP36L2;ZFP36L1;FXR1;FXR2;UBB;PCBP4;DHX36;PSMF1;ZC3H14;HSPA8;PNPT1;TNFSF13;PUM1;PUM2;MOV10;CNOT7;CNOT1;HNRNPD;CNOT8;DCP1A;EIF4G1;HSPB1;ELAVL1;XPO1;TNPO1;UPF1;DIS3;YWHAZ;PSMA5;PSMA6;PSMA3;…	0	Biological_Process_2021	1	1	1	1	1	1	1	1	1	1	1	1	1
cilium organization	GO:0044782	186/228	1.80137e-07	1.06069e-05	2.27292	35.2975	GALNT11;TRAF3IP1;AVIL;IFT172;CEP19;CCP110;FNBP1L;TXNDC15;PTPDC1;CCDC28B;CDC14A;WDR90;TEKT1;CCDC96;TEKT2;CEP250;NEK1;TEKT3;RTTN;TEKT4;KIFAP3;DYNC2H1;DNAAF1;CEP131;ARMC9;RFX2;IFT80;OCRL;LZTFL1;ARMC2;IFT88;FAM161A;IFT81;TMEM138;MAK;WDPCP;FAM161B;ATP6V0D1;CFAP61;UNC119B;NOTCH1;INTU;FAM149B1;ARL6;ARL3;FBF1;PLA2G3;CFAP126;TTBK2;PKHD1;SLC9A3R1;KIF3B;KIF3A;STK36;INPP5E;NPHP3;MARK4;RAB11FIP3;ATP6V1D;PIBF1…	0	Biological_Process_2021	1	1	1	1	1	1	1	1	1	1	1	1	0
DNA replication	GO:0006260	95/108	2.00166e-07	1.1624e-05	3.74077	57.6981	FEN1;MRE11;MCM7;MCM8;MCM9;MCM10;ING4;POLB;ING5;HELB;KAT5;EXO1;TOP1MT;CHEK1;PCLAF;KAT7;POLL;NBN;TOPBP1;POLE;POLG;RFC5;WDHD1;UPF1;TIPIN;RFC3;RMI2;RFC4;RFC1;RFC2;RMI1;TOP3A;REV1;HUS1;WRNIP1;BAZ1A;KIN;DBF4;POLG2;GRWD1;TIMELESS;MCM3;RBMS1;MCM5;MCM6;TOP1;MCM2;PIF1;BLM;RNASEH2A;SET;PNKP;IGHMBP2;ORC5;RECQL4;TBRG1;ORC4;POLD4;BRIP1;WRN;ORC6;CDC45;RECQL5;ORC1;ORC3;POLD1;ORC2;POLD2;MCMBP;NT5M;CLSPN;ATRIP;BAR…	0	Biological_Process_2021	1	1	1	1	1	1	1	1	1	1	1	1	1
RNA 3'-end processing	GO:0031123	64/69	2.01282e-07	1.1624e-05	6.54462	100.909	TUT7;TUT4;EIF4A3;CASC3;TENT4A;TENT4B;CLP1;PCF11;PAPOLA;MTPAP;NCBP1;NCBP2;THOC1;THOC3;THOC2;THOC5;CDC40;THOC7;SRRM1;THOC6;WDR33;SUPV3L1;DDX39A;DDX39B;SARNP;ZC3H11A;SRSF2;SRSF3;TUT1;SRSF4;SRSF5;SRSF6;SLU7;SRSF7;SRSF9;RBM8A;POLDIP3;CSTF3;CSTF2;SRSF1;U2AF1;FIP1L1;PABPN1;U2AF2;CSTF1;DHX38;SYMPK;RPRD1B;RPRD1A;TENT2;SRSF11;CPSF4;CHTOP;CPSF7;PNPT1;CPSF1;ALYREF;CPSF3;CPSF2;UPF3B;RPRD2;MAGOHB;NUDT21;RNPS1	0	Biological_Process_2021	1	1	1	1	1	1	1	1	1	1	1	1	1
chromatin remodeling	GO:0006338	91/103	2.26418e-07	1.29511e-05	3.88127	59.3868	FOXA1;RB1;KDM5A;KDM5B;KDM5C;SMARCB1;CHD8;CHD4;RSF1;CHD3;NUDT5;MYSM1;ACTB;MYC;RUVBL2;MYB;RUVBL1;GATAD1;SMARCAD1;SOX9;JARID2;KDM6A;KDM6B;DAXX;SMARCC1;PBRM1;SMARCC2;ACTL6B;PIH1D1;ACTR5;ACTL6A;ATRX;CHD1L;ACTR8;BAZ1A;HCFC2;ARID1A;BAZ1B;ARID1B;SIRT1;HCFC1;KAT2B;TAF6L;KAT2A;TOP1;MPND;INO80C;HDAC4;INO80B;HDAC5;SMARCD1;HDAC2;SMARCD2;SMARCD3;SRCAP;HDAC1;SATB1;ZBTB1;BAZ2A;BAZ2B;PAK1;CHRAC1;RBBP4;BAHD1;MTA2;…	0	Biological_Process_2021	1	1	1	1	1	1	1	1	1	1	1	1	1
membrane organization	GO:0061024	196/242	2.42284e-07	1.37279e-05	2.18722	33.3183	GLTP;TFRC;ITSN1;FNBP1L;ACTB;BAIAP2L2;AGFG1;PRKCI;FNBP1;ANK2;ANK3;GAPVD1;TMEM170A;BIN1;KIF20A;UBA52;SAR1A;SAR1B;TGFA;SNX3;TGOLN2;SYNGR1;SPAST;SYNGR2;TTPA;OTOF;SNX9;PIP5K1C;APOB;SPTBN1;VTI1B;HACE1;DMPK;FZD4;STAM;CCDC88A;TF;PPT1;GRB2;TMCC1;HIP1;SH3KBP1;ARPC1A;CLTC;CLTB;CLTA;AP2A1;STON2;WASL;AP2A2;CD3D;SERP1;TMEM43;CHMP1B;CHMP1A;LDLRAP1;EMD;MYOF;EPS15L1;SYP;GAK;VAMP8;VAMP7;CTTN;TMEM33;PICK1;TLCD2;TLC…	0	Biological_Process_2021	1	1	1	1	1	1	1	1	1	1	1	1	1
regulation of establishment of planar polarity	GO:0090175	79/88	2.97e-07	1.66709e-05	4.49051	67.4902	SPEF1;CLTC;AP2A1;CELSR1;AP2A2;CELSR2;CELSR3;PSMD8;PSMD9;PSMD6;PSMD7;PSMD4;PSMD5;PSMD2;PSMD3;PSMD1;RAC1;AP2M1;DACT1;WNT5A;ARHGEF19;RHOA;PSMA5;PSMA6;TIAM1;PSMA3;PSMA4;DAAM1;PSMA1;SAPCD2;PSMA2;PSME3;PSME4;PSME1;PSME2;ROR2;PFN1;PSMD10;PSMD12;PSMD11;PSMD14;PSMD13;PRICKLE2;PRICKLE1;PSMA7;CDC42;PKHD1;PSMB6;PSMB7;PSMB4;PARD6A;PSMB5;WNT11;PSMB2;PSMB3;DVL1;AP2S1;DVL2;DVL3;NPHP3;PSMF1;FZD1;FZD3;FZD2;SMURF2;…	0	Biological_Process_2021	1	1	1	1	1	1	1	1	1	1	1	1	1
post-translational protein modification	GO:0043687	271/345	3.03731e-07	1.68908e-05	1.88285	28.2562	APP;LRR1;CCNF;DCAF8;KEAP1;DCAF5;DCAF4;DCAF7;DCAF6;PSMD8;PSMD9;NUB1;PSMD6;LGALS1;PSMD7;PSMD4;PSMD5;PSMD2;PSMD3;FBXO4;PSMD1;FBXO6;BTRC;FBXO7;CHGB;FBXO9;SKP1;WSB1;ESCO1;WSB2;FBXO2;ESCO2;PSME3;PSME4;MXRA8;PSME1;PSME2;EPAS1;DCUN1D3;SDC2;DCUN1D1;COPS7B;COPS7A;HIF1A;C3;TGOLN2;STC2;PENK;PSMF1;APOB;ATG5;ICMT;FUCA2;FN1;CP;FBXL8;TF;CALU;HRC;FBXL3;FBXL5;FBXL4;CHM;PCSK9;HIF3A;CHRDL1;PRSS23;DDA1;ANKRD9;UBXN7;E…	0	Biological_Process_2021	1	1	1	1	1	1	1	1	1	1	1	1	1
cellular response to starvation	GO:0009267	133/158	3.07174e-07	1.69256e-05	2.7263	40.8832	ATF2;EHMT2;ZFYVE1;RRP8;SESN3;SESN1;LAMP2;SESN2;ATP6V1E1;FADS1;MAP3K5;MFSD2A;SH3GLB1;GABARAPL2;ATP6V1G1;GABARAPL1;SZT2;ATP6V0E1;ATP6V1G2;CARTPT;ATG14;RRAGA;SFRP1;RRAGC;LARS1;RRAGD;PRKD1;SIK2;ATP6V0D1;ATP6V0D2;TP53;XPR1;ATF4;ATP6V1A;BRSK1;BRSK2;MTMR3;SEH1L;NPRL2;NPRL3;CLEC16A;PIK3R4;FOXO3;FOXO1;GABARAP;NUAK1;NUAK2;ATP6V1H;SLC38A9;GAS2L1;ATG7;ATP6V1D;ATP6V1C1;ATG5;ATP6V1C2;ATP6V1F;HSPA8;XBP1;WDR59;E…	0	Biological_Process_2021	1	1	1	1	1	1	1	1	1	1	1	1	1
non-canonical Wnt signaling pathway	GO:0035567	107/124	3.27698e-07	1.78923e-05	3.22295	48.1225	CELSR1;CELSR2;CELSR3;PSMD8;PSMD9;PSMD6;PSMD7;GNAT2;PSMD4;PSMD5;PSMD2;PSMD3;PSMD1;MAP3K7;AP2M1;WNT5A;TIAM1;SFRP1;DAAM1;PSME3;SFRP5;PSME4;PSME1;PSME2;ROR2;PFN1;PSMD10;PSMD12;PSMD11;PSMD14;PSMD13;NLK;PPP3R1;DVL1;DVL2;DVL3;PSMF1;WNT4;FZD1;FZD3;FZD2;SMURF2;FZD4;SMURF1;FZD7;FZD6;FZD9;FZD8;GNAO1;VANGL1;MOV10;VANGL2;AGO3;AGO4;AGO1;AGO2;CCDC88C;GNB1;CLTC;AP2A1;AP2A2;PPP3CA;PPP3CB;RAC1;ARHGEF19;RHOA;PSMA5;…	0	Biological_Process_2021	1	1	1	1	1	1	1	1	1	1	1	1	1
positive regulation of Wnt signaling pathway	GO:0030177	129/153	3.81541e-07	2.06445e-05	2.75406	40.7024	SEMA5A;CCAR2;PSMD8;PSMD9;PSMD6;PSMD7;SALL1;PSMD4;PSMD5;PSMD2;PSMD3;RUVBL1;FAM53B;PSMD1;SOX4;WLS;CSNK1G3;USP8;CSNK2A1;WNT5B;DAPK3;CSNK1D;CSNK1E;SFRP1;DAAM2;TBL1XR1;PSME3;PSME4;PSME1;PSME2;CSNK1G2;CSNK1G1;PSMD10;MACF1;PSMD12;VCP;PSMD11;PSMD14;PSMD13;TNKS;PRDM15;GSKIP;LYPD6;TERT;UBR5;PSMF1;ATP6V1C2;TRPM4;ZRANB1;TGFB1;JUP;SMURF2;UBE2B;WNT3A;CAV1;FZD9;NFKB1;SMARCA4;TMEM198;COL1A1;BMP2;BAMBI;PTK7;WNK1;…	0	Biological_Process_2021	1	1	1	1	1	1	1	1	1	1	1	1	1
vascular endothelial growth factor receptor signaling pathway	GO:0048010	62/67	3.97101e-07	2.12945e-05	6.33914	93.433	CYFIP2;CYFIP1;NCKAP1;NRP1;NRP2;FLT1;NCF1;NCF2;FLT4;PDCD6;NCF4;BRK1;HSPB1;CLEC14A;PIK3CB;KDR;NCK2;ITGAV;RAC1;NCK1;VAV3;HSP90AA1;CYBB;CYBA;PGF;RHOA;VAV1;VAV2;MAPKAPK3;PIK3CA;MAPKAPK2;ELMO1;ELMO2;PRKD2;PRKD1;CRK;DOCK1;SHC2;ROCK1;ROCK2;SRC;PXN;PIK3R2;PIK3R1;CDC42;PTK2B;FYN;NCKAP1L;PAK2;WASF2;DAB2IP;VEGFC;VEGFD;BAIAP2;MAPK14;SULF1;PTK2;VEGFA;MAPK11;AXL;ABI1;BCAR1	0	Biological_Process_2021	1	1	1	1	1	1	1	1	1	1	1	1	1
positive regulation of transferase activity	GO:0051347	125/148	4.72993e-07	2.51398e-05	2.78425	40.5504	MRE11;DSCC1;IGF1R;UBE2L3;MYC;KDR;NEK2;NBN;EPHB2;EPHB1;ROS1;EPHB4;MAP3K4;EPHB3;ARRDC4;EPHA5;PDGFRB;EPHA4;PDGFRA;EPHA7;EPHA6;EPHA8;FBXW7;LMO4;ADIPOQ;ARRDC3;LMTK2;ZNF16;POLG2;DKC1;TYRO3;MAPKAPK5;PRKCQ;ROR1;TRIB3;ROR2;EPHA3;EPHA2;CSF1R;PARM1;DCUN1D5;TNKS;CHRNA7;DCUN1D3;DCUN1D4;DCUN1D1;MST1R;HMBOX1;CHTF8;DRD4;ACD;TGFB1;UBE2I;XRCC5;INSR;NEK7;PLK1;IGF2;PKIB;HNRNPD;UBE2N;PIN1;SERINC1;FGFR4;FGFR3;CD200;FG…	0	Biological_Process_2021	1	1	1	1	1	1	1	1	1	1	1	1	1
regulation of cellular response to stress	GO:0080135	102/118	5.12729e-07	2.70127e-05	3.26361	47.2686	NUP107;NUP188;HIKESHI;CCAR2;CRHBP;CHCHD2;CHORDC1;EP300;IER3;NUP214;NUP210;VASH1;MAPKAPK2;NUP98;NUPR1;FKBP4;AJUBA;ATF3;ATF4;NUP205;POM121;SEH1L;AAAS;NPAS2;NUP160;BAG4;NUAK1;BAG5;BAG2;BAG3;NUP85;BAG1;TPR;ABL1;NUP88;SLC38A2;MCL1;HSPA8;CREBBP;PNPT1;NEK4;NUP155;NEK6;NUP153;CORO2B;MANF;ATM;ATR;EIF4G1;YWHAE;GSK3B;SMG1;HSP90AB1;HSPB8;CASP9;RPTOR;ING2;NUP62;MLST8;ABCD1;NDC1;HSP90AA1;SEC13;NUP133;HSBP1;OPR…	0	Biological_Process_2021	1	1	1	1	1	1	1	1	1	1	1	1	1
double-strand break repair	GO:0006302	137/164	5.19145e-07	2.71129e-05	2.60029	37.6291	DCLRE1B;DCLRE1A;MDC1;SMARCAL1;DCLRE1C;MRE11;RIF1;TONSL;CIB1;NUCKS1;SMC5;SMC6;YY1;ZFYVE26;HERC2;EME1;KAT5;EME2;CHEK2;MEIOB;SMARCAD1;NBN;KPNA2;AP5S1;GEN1;PIAS4;KDM2A;NSMCE2;NSMCE1;RECQL;HUS1;LIG4;SETMAR;LIG3;MORF4L1;UBE2V2;SLX1A;EXD2;BLM;VCP;PAXIP1;PSMD14;PRKDC;DDX1;BRCC3;RAD51AP1;BRIP1;RAD21;SWI5;TP53BP1;NHEJ1;BARD1;XRCC6;HELQ;XRCC4;XRCC5;XRCC2;SMARCA5;XRCC1;INO80;PALB2;IFFO1;SETX;POLA1;PPP5C;TDP2…	0	Biological_Process_2021	1	1	1	1	1	1	1	1	1	1	1	1	1
nuclear-transcribed mRNA catabolic process, exonucleolytic	GO:0000291	35/35	5.4597e-07	2.8268e-05	236180	3.40588e+06	DDX6;HBS1L;WDR61;EDC3;EDC4;EXOSC7;EXOSC6;EXOSC5;EXOSC4;EXOSC9;EXOSC8;POLR2G;EXOSC3;DCPS;EXOSC2;EXOSC1;DIS3L2;TTC37;DIS3;LSM1;LSM5;LSM4;LSM3;PATL1;LSM2;NT5C3B;CNOT6;LSM7;CNOT7;LSM6;SKIV2L;CNOT8;DCP1A;DCP2;DCP1B	0	Biological_Process_2021	1	1	1	1	1	1	1	1	1	1	1	1	1
ciliary basal body-plasma membrane docking	GO:0097711	84/95	6.14232e-07	3.15306e-05	3.90691	55.8801	CEP57;YWHAE;C2CD3;CEP164;CCP110;ACTR1A;PCM1;TUBA1A;PPP2R1A;TCTN3;TCTN2;CNTRL;TCTN1;CEP250;NEK2;CEP97;PRKACA;CC2D2A;CEP290;NINL;CDK5RAP2;IQCB1;OFD1;HSP90AA1;CEP135;CEP131;HAUS4;HAUS3;CSNK1D;HAUS6;CSNK1E;HAUS5;RPGRIP1L;TUBG1;CKAP5;HAUS2;HAUS1;TMEM216;AKAP9;CEP63;MAPRE1;SFI1;SDCCAG8;DYNC1I2;DCTN2;DCTN1;SSNA1;DCTN3;FBF1;TTBK2;HAUS8;HAUS7;PRKAR2B;TMEM67;CEP70;CEP72;CEP192;NPHP4;MARK4;PCNT;CEP76;CLASP1…	0	Biological_Process_2021	1	1	1	1	1	1	1	1	1	1	1	1	1
positive regulation of canonical Wnt signaling pathway	GO:0090263	111/130	6.49533e-07	3.30601e-05	2.99152	42.6202	SEMA5A;CCAR2;PSMD8;PSMD9;PSMD6;PSMD7;PSMD4;PSMD5;PSMD2;PSMD3;RUVBL1;FAM53B;PSMD1;SOX4;WLS;CSNK1G3;USP8;DAPK3;CSNK1D;CSNK1E;SFRP1;DAAM2;TBL1XR1;PSME3;PSME4;PSME1;PSME2;CSNK1G2;CSNK1G1;PSMD10;PSMD12;VCP;PSMD11;PSMD14;PSMD13;TNKS;PRDM15;GSKIP;LYPD6;UBR5;PSMF1;TRPM4;TGFB1;JUP;SMURF2;UBE2B;WNT3A;CAV1;FZD9;NFKB1;TMEM198;COL1A1;BAMBI;PTK7;WNK1;WNK2;CAPRIN2;PIN1;FGFR2;FGF10;RNF220;LRRK2;LRRK1;USP34;ILK;H…	0	Biological_Process_2021	1	1	1	1	1	1	1	1	1	1	1	1	1
Wnt signaling pathway, planar cell polarity pathway	GO:0060071	76/85	7.46672e-07	3.7685e-05	4.319	60.9309	CLTC;AP2A1;CELSR1;AP2A2;CELSR2;CELSR3;PSMD8;PSMD9;PSMD6;PSMD7;PSMD4;PSMD5;PSMD2;PSMD3;PSMD1;RAC1;AP2M1;MAGI2;WNT5A;ARHGEF19;RHOA;PSMA5;PSMA6;TIAM1;PSMA3;PSMA4;DAAM1;PSMA1;PSMA2;PSME3;PSME4;PSME1;PSME2;ROR2;PFN1;PSMD10;PSMD12;PSMD11;PSMD14;PSMD13;PRICKLE2;PRICKLE1;PSMA7;CDC42;PSMB6;PSMB7;PSMB4;PARD6A;PSMB5;WNT11;PSMB2;PSMB3;DVL1;AP2S1;DVL2;DVL3;PSMF1;FZD1;FZD3;FZD2;SMURF2;FZD4;RYK;SMURF1;FZD7;FZD6…	0	Biological_Process_2021	1	1	1	1	1	1	1	1	1	1	1	1	1
cytoplasmic microtubule organization	GO:0031122	51/54	7.97296e-07	3.99047e-05	8.68608	121.97	MAP10;NUMA1;STMN3;CIB1;PCM1;SLK;CHP1;DST;WDR73;RHOA;TRDN;CLIP3;CLIP2;CLIP1;KATNAL1;KATNAL2;CLIP4;MAPT;EZR;KPNB1;DCTN1;TUBGCP2;VPS4B;FIGNL2;SLAIN2;CAMSAP1;CAMSAP2;SPAST;FIGNL1;KATNA1;FSD1;TPPP;CLASP1;DYNC1H1;PLK3;CCDC13;LIMK2;CRIPT;HOOK3;RAB11A;CAMSAP3;CCDC88A;DLG1;HOOK2;HOOK1;TRPV4;CCDC88C;TUBGCP5;TUBGCP6;TUBGCP3;TUBGCP4	0	Biological_Process_2021	1	1	1	1	1	1	0	1	1	1	1	1	1
regulation of mitotic cell cycle	GO:0007346	147/178	8.31388e-07	4.12671e-05	2.43049	34.0273	FOXA1;RB1;APP;BUB1B;HNRNPU;CDC20;PSMD8;PSMD9;PSMD6;CDC23;MAEA;PSMD7;PSMD4;PSMD5;CDC26;PSMD2;CDC27;PSMD3;PSMD1;RCC1;NEK2;PIM3;FBXO5;PIM2;BTRC;CDK5RAP3;SKP1;TMEM8B;BORA;ANAPC7;ANGEL2;DAPK3;USP2;UBE2E1;PRKCA;SCRIB;CDC25C;RNF40;CDC25B;THAP1;PSME3;PSME4;PSME1;ANAPC4;PSME2;ANAPC5;HECA;TTLL12;KIF20B;ANAPC1;ANAPC2;CUL9;L3MBTL1;PSMD10;PSMD12;ANAPC15;PSMD11;ANAPC16;PSMD14;PSMD13;CUL1;XPC;IQGAP1;PKMYT1;ANAP…	0	Biological_Process_2021	1	1	1	1	1	1	1	1	1	1	1	1	1
collagen fibril organization	GO:0030199	79/89	9.22021e-07	4.53907e-05	4.04086	56.1546	COL18A1;COLGALT2;COL16A1;COL14A1;ITGB4;COL12A1;LOXL3;PLOD3;LAMC2;PLOD2;PLOD1;LOXL1;LOXL2;ADAMTS2;ADAMTS3;COL10A1;CYP1B1;ATP7A;COLGALT1;COL27A1;DST;COL25A1;COL23A1;SERPINF2;P3H2;P3H1;P3H4;TGFBR1;COL2A1;COL4A2;LOX;COL4A1;COL6A2;COL4A3;COL6A1;PXDN;COL4A6;COL8A2;COL4A5;COL6A3;COL8A1;ITGA6;PPIB;DDR2;PLEC;COL17A1;COL15A1;CD151;COL13A1;COL11A1;COL11A2;LAMA3;DPT;ADAMTS14;SERPINH1;COL28A1;COL26A1;CRTAP;TG…	0	Biological_Process_2021	0	1	1	1	1	0	0	1	1	1	0	1	1
mitotic spindle organization	GO:0007052	131/157	1.04889e-06	5.12164e-05	2.58125	35.538	ERCC6L;NUP107;ZWILCH;BCCIP;BUB1B;SMC3;CDC20;GOLGA2;PPP1CC;CHEK2;STMN1;ZNF207;RCC1;KNTC1;SPICE1;EML1;EML4;DYNC1LI1;CLIP1;DYNC1LI2;ZW10;SBDS;NUP98;KPNB1;MAD1L1;VCP;SEH1L;TNKS;CDCA8;WDR62;AAAS;PMF1;NUP160;SKA1;SKA2;CCNB1;DSN1;SPAST;KIF3B;NUP85;CEP192;MAP4;PIBF1;MAP9;NEK9;NEK6;PLK2;RCC2;PLK1;RMDN1;NDC80;KIF18A;STAG1;RPS27;STAG2;TBCE;LSM14A;GPSM2;AHCTF1;KIF11;MECP2;XPO1;NUF2;SPDL1;DLGAP5;OFD1;ARHGEF10…	0	Biological_Process_2021	1	1	1	1	1	1	1	1	1	1	1	1	1
microtubule cytoskeleton organization involved in mitosis	GO:1902850	109/128	1.09026e-06	5.28071e-05	2.93717	40.3247	ERCC6L;NUP107;ZWILCH;BCCIP;BUB1B;CDC20;PPP1CC;STMN1;NUSAP1;RCC1;KNTC1;EML1;EML4;DYNC1LI1;CLIP1;DYNC1LI2;ZW10;SBDS;NUP98;KPNB1;MAD1L1;SEH1L;TNKS;CDCA8;WDR62;PMF1;NUP160;SKA1;SKA2;CCNB1;DSN1;KIF3B;NUP85;MAP4;NEK9;NEK6;PLK2;RCC2;PLK1;RMDN1;NDC80;KIF18A;RPS27;TBCE;GPSM2;AHCTF1;SETD2;KIF11;MECP2;XPO1;NUF2;SPDL1;DLGAP5;SUN2;NUDC;SEC13;NUP133;RANGAP1;TUBG1;CKAP5;DYNLL2;ESPL1;KIF2A;EFHC1;EFHC2;MAPRE1;ITG…	0	Biological_Process_2021	1	1	1	1	1	1	1	1	1	1	1	1	1
regulation of proteasomal ubiquitin-dependent protein catabolic process	GO:0032434	89/102	1.10991e-06	5.33292e-05	3.50291	48.0292	DET1;GSK3B;GSK3A;HSP90AB1;UBXN1;RNF14;LRRK2;ARAF;KEAP1;RNF19B;PARK7;CLU;FBXO22;CCAR2;DDA1;HERPUD1;UFL1;NUB1;XPO1;SUMO1;RNF19A;SUMO2;ARIH2;TLK2;ELOB;ARIH1;BBS7;ZYG11B;USP7;ZER1;USP5;CAMLG;DESI1;CSNK1D;RAD23A;CSNK1E;COMMD1;KLHL40;CBFA2T3;RAD23B;SIRT2;UCHL5;PIAS1;RBX1;RNF144B;MAP1A;WAC;TRIB3;TRIB2;PSMD10;CEBPA;VCP;RNF180;RPL11;TAF9;PRICKLE1;RCHY1;FHIT;HSPBP1;GABARAP;NKD2;BAG6;DNAJB2;SDCBP;BAG5;HECTD…	0	Biological_Process_2021	1	1	1	1	1	1	1	1	1	1	1	1	1
retrograde transport, endosome to Golgi	GO:0042147	78/88	1.2417e-06	5.89107e-05	3.9894	54.252	VPS29;CLTC;SNX12;GCC2;ANKFY1;DENND5A;VPS35;ERC1;WASHC1;TBC1D10A;PLEKHJ1;TBC1D10B;TMED9;DENND2A;RBSN;BET1L;PREPL;RNF126;HEATR5A;HEATR5B;TBC1D5;TBC1D23;RAB7B;RAB7A;VAMP3;TMEM87A;TMEM87B;DCTN1;STX16;GOSR2;GOSR1;ARL1;RHOBTB3;SNX32;VPS26A;VPS26B;CLN5;STX10;SNX3;ARFRP1;GGA1;LMAN1;SNX1;SNX2;VPS51;VPS53;CLTCL1;VPS52;RAB29;STX6;VTI1A;STX5;TBC1D14;VPS54;RAB6A;TBC1D17;EVI5;RAB6B;SNX8;YKT6;SNX5;SNX6;VTI1B;SP…	0	Biological_Process_2021	1	1	1	1	1	1	1	1	1	1	1	1	1
exonucleolytic catabolism of deadenylated mRNA	GO:0043928	33/33	1.2457e-06	5.89107e-05	222684	3.02757e+06	DDX6;HBS1L;WDR61;EDC3;EDC4;EXOSC7;EXOSC6;EXOSC5;EXOSC4;EXOSC9;EXOSC8;EXOSC3;DCPS;EXOSC2;EXOSC1;TTC37;DIS3;LSM1;LSM5;LSM4;LSM3;PATL1;LSM2;NT5C3B;CNOT6;LSM7;CNOT7;LSM6;SKIV2L;CNOT8;DCP1A;DCP2;DCP1B	0	Biological_Process_2021	1	1	1	1	1	1	1	1	1	1	1	1	1
regulation of cell cycle	GO:0051726	233/296	1.49933e-06	7.03511e-05	1.89906	25.4674	RB1;HNRNPU;ADARB1;NUDT6;RRP8;SOX2;RASSF1;AKT2;CDC26;MYC;RPS6KA2;CHEK1;PCLAF;FBXO5;SOX9;PRKACA;JUNB;TRIM21;CDK5RAP3;TMEM8B;CSNK2A1;RPL23;DAPK3;METTL3;SETMAR;MIF;RUNX3;SND1;HCFC1;THAP1;SFRP1;THAP5;BIN1;TTLL12;ANKK1;KIF20B;PRR11;TP53;L3MBTL1;ZBED9;CTBP1;DCUN1D3;GATA3;IQGAP1;PRDM11;FIGNL1;TP53BP2;BARD1;SRPK2;AFAP1L2;JUN;GADD45B;GADD45A;PLK1;FZD9;PUM1;ALOX15B;GADD45G;CYLD;FBXL8;ID2;CDK10;ATM;FBXL3;HBP…	0	Biological_Process_2021	1	1	1	1	1	1	1	1	1	1	1	1	1
neuron development	GO:0048666	120/143	1.62151e-06	7.54943e-05	2.67187	35.6217	RB1;APP;ATP8A2;MYT1L;STMN3;STMN4;FRY;GBA2;HS6ST1;SAMD14;ATCAY;ZFYVE27;OPHN1;STMN1;SH3GL2;EPHA5;MEF2C;SRRM4;UNC5A;EPHA8;THOC2;POU3F2;RUNX3;GPRIN3;GPRIN1;RAB35;TBC1D24;ULK1;TBC1D23;HDGFL3;GPM6A;ARL3;PRDM12;CAMSAP1;BLOC1S4;BLOC1S5;UGCG;BLOC1S6;BLOC1S1;FLRT3;MAP2;BLOC1S2;BLOC1S3;MAP4;GPM6B;LYN;GRXCR1;TGFB2;XBP1;SNAPIN;TOR1A;PBX3;TBCD;PBX2;L1CAM;PBX1;PHOX2B;MANF;EHD1;CDK5;TDP2;WNK1;PPT1;CNTN4;LRP12;CD…	0	Biological_Process_2021	0	1	1	0	1	0	0	0	0	0	0	0	0
regulation of mRNA stability	GO:0043488	122/146	2.09809e-06	9.69319e-05	2.60322	34.0358	FMR1;HNRNPU;PSMD8;EIF4ENIF1;PSMD9;PSMD6;PSMD7;PSMD4;PSMD5;KHSRP;PSMD2;PSMD3;AKT1;PSMD1;NUP214;PCID2;METTL3;PRKCD;CIRBP;RC3H1;PRKCA;RC3H2;CARHSP1;XRN1;PDE12;PSME3;MAPKAPK2;PSME4;PSME1;PSME2;UBA52;FTO;PSMD10;PSMD12;PSMD11;SET;ANP32A;PSMD14;PSMD13;ZFP36L2;ZFP36L1;FXR1;FXR2;LARP1;UBB;PCBP4;DHX36;PSMF1;ZC3H14;HSPA8;FUS;TNFSF13;MEX3D;PUM1;PUM2;HNRNPD;DCP1A;EIF4G1;FASTKD1;CELF1;FASTKD3;HSPB1;YBX1;ELAVL1…	0	Biological_Process_2021	1	1	1	1	1	1	1	1	1	1	1	1	1
cell junction organization	GO:0034330	65/72	2.13443e-06	9.78579e-05	4.74672	61.9794	APP;CTNND2;ILK;SLC6A1;ELFN1;ACTB;ACTG1;GRM5;OPHN1;PPFIA1;PPFIA4;PPFIA3;PPFIA2;RAB8B;PRKCI;CXADR;RHOA;MYOT;MAPT;NLGN3;C1QA;NLGN2;FBLIM1;CHRNA7;LRP4;SEMA3E;PSEN1;CDC42;PKHD1;MARVELD2;SH3BP1;DVL1;MARVELD3;FLNA;SNCG;APBB2;FLNC;PAK3;SNCB;SNCA;VASP;TGFB2;NLGN4X;SMAD3;TGFB1;TGFB3;WNT7B;RAB39B;L1CAM;MYO9A;TJP1;VMP1;SDK1;OCLN;PPFIBP1;PPFIBP2;CAPZA1;PIN1;AGRN;CBLN2;FERMT2;SDK2;CBLN1;LIMS1;TJP2	0	Biological_Process_2021	0	1	0	1	0	0	0	1	0	0	0	1	0
regulation of Ras protein signal transduction	GO:0046578	76/86	2.24276e-06	0.000102045	3.88652	50.5551	EPO;DENND1A;RASGRF1;IRS2;STK19;CRKL;ARHGAP44;EPS8;AKAP13;FLCN;SYNGAP1;OPHN1;RASGEF1A;ARHGDIA;ARHGDIB;NUP62;PLCE1;EPHB2;JAK2;RALGPS1;ARHGEF18;MMD2;NGF;ARFGAP1;VAV1;BCR;MADD;RABL3;RAPGEF1;ARHGEF2;STAMBP;RAF1;FBP1;SQSTM1;ARF6;KANK2;NOTCH2;KANK1;LRRC59;NOTCH1;SHC1;ARHGEF28;MAPKAP1;ARHGAP17;DENND3;RASGRP1;GABARAP;RASGRP4;SH3BP1;PDCD10;EPS8L1;MFN2;EPS8L2;SHOC2;EPS8L3;LYN;NTRK1;STARD13;TGFB2;CADM4;DENND…	0	Biological_Process_2021	1	1	1	1	1	1	1	1	1	1	1	1	1
central nervous system development	GO:0007417	212/268	2.30634e-06	0.00010415	1.94279	25.2171	NCKAP1;ANKLE2;SLC23A1;GBA2;RPS6KA3;SOX3;RPS6KA6;CDK5RAP1;SOX8;SOX9;SOX6;CDK5RAP3;SOX4;CDK5RAP2;MFSD2A;EPHA7;SLC6A17;MAP1S;SOX11;EML1;HSPG2;SOX10;BCAN;BTD;DDIT4;AGTR2;TAGLN3;ABCB6;FOXG1;PCDH18;C3;DHX30;NHLH2;UGT8;GRIN2A;DHX37;NKX2-1;APOD;NHEJ1;SETD1A;PBX3;POU6F2;PBX2;GRIN2C;SMARCA1;GRIN2B;DCLK1;PBX1;GRIN2D;POU6F1;RNF103;PPT1;SERPINI1;ROBO2;COX7B;PPP1R17;NCAN;AATK;GRIK1;SMG9;JRKL;IER3IP1;PHF8;DMBX1…	1	Biological_Process_2021	0	1	0	0	0	0	0	0	0	0	0	0	0
cellular response to oxidative stress	GO:0034599	106/125	2.34807e-06	0.000105243	2.85568	37.0151	ERO1A;VKORC1L1;NCF1;NCF2;NCF4;KEAP1;NUDT2;PARK7;ZFAND1;CHCHD2;SESN2;LONP1;ADNP2;AKT1;MPV17;PDK2;PDGFRA;G6PD;DAPK1;PRKCD;TPM1;CYBB;CYBA;VRK2;SELENOS;PRKD1;PLA2R1;TP53;ATF4;TMEM161A;PXN;HTRA2;AGAP3;FOXO3;HIF1A;FOXO1;PRDX3;PRDX5;ALDH3B1;PRDX1;ABL1;HMOX1;PPARGC1A;RBM11;JUN;PNPT1;PYCR1;SLC4A11;PYCR2;EIF2S1;PRDX6;SETX;MSRA;FER;NOX4;NOX5;CPEB2;NFE2L2;SRXN1;PYROXD1;LRRK2;PTPRK;PKD2;GPX1;CHUK;PARP1;GPX3;G…	0	Biological_Process_2021	1	1	1	1	1	1	1	1	1	1	1	1	1
positive regulation of programmed cell death	GO:0043068	225/286	2.43807e-06	0.000108467	1.89339	24.4707	TRIO;ITSN1;PRF1;CCAR2;CCAR1;IFIT2;PREX1;RASSF2;RPS6KA2;ARL6IP5;TNFSF10;CYP1B1;HOXA5;SOX4;UNC13B;DAPK1;DAPK2;DAPK3;SCRIB;TIAM2;TIAM1;SFRP1;BIN1;ATF6;TP53;UBA52;RNF122;ATF4;DCUN1D3;BCL10;OMA1;KALRN;APH1A;ABR;NCSTN;APH1B;FADD;ATG7;BARD1;NGFR;JUN;CRADD;GADD45B;GADD45A;SIAH1;FZD9;GADD45G;MLLT11;NET1;ATM;RNPS1;FANK1;TOP2A;RARG;CSRNP3;FAF1;ING4;AKAP13;ING5;ING3;AIFM1;ADAMTSL4;TCTN3;C1QBP;SMPD1;CTSD;HTAT…	0	Biological_Process_2021	1	1	1	1	1	1	1	1	1	1	1	1	1
mRNA-containing ribonucleoprotein complex export from nucleus	GO:0071427	86/99	2.5675e-06	0.000113386	3.38407	43.5617	SMG1;NUP107;NUP188;EIF4A3;CASC3;SMG7;SMG5;SMG6;GLE1;ALKBH5;HHEX;NUP62;AGFG1;NUP214;NDC1;UPF2;UPF1;SEC13;NUP210;NCBP1;NUP133;NCBP2;THOC1;THOC3;THOC2;THOC5;CDC40;THOC7;SRRM1;THOC6;WDR33;DDX19B;DDX39A;DDX39B;SARNP;ZC3H11A;NUP50;SRSF2;SRSF3;SRSF4;NUP54;NUP98;SRSF5;SRSF6;SRSF7;SLU7;SRSF9;FYTTD1;SLBP;NUP205;POM121;SEH1L;RBM8A;YTHDC1;POLDIP3;SRSF1;U2AF1;AAAS;NUP160;NXF1;RBM15B;FIP1L1;NUP85;U2AF2;TPR;DHX…	0	Biological_Process_2021	1	1	1	1	1	1	1	1	1	1	1	1	1
mitochondrial respiratory chain complex assembly	GO:0033108	79/90	2.63336e-06	0.000115445	3.67296	47.1874	NDUFA13;NDUFA11;NDUFA12;FASTKD3;NDUFA10;ECSIT;CHCHD4;IMMP2L;AIFM1;UQCRFS1;COA5;ACAD9;NDUFC2;NDUFC1;TIMM21;BCS1L;OXA1L;NDUFS8;NDUFS7;SCO1;SDHAF2;NDUFS6;SCO2;SDHAF3;NDUFS5;NDUFS4;SDHAF1;NDUFS3;TMEM126A;NDUFS2;NDUFS1;SDHAF4;COX19;NDUFB9;NDUFB8;NDUFB7;COX16;NDUFB10;NDUFB6;NDUFB11;NDUFB5;COX18;NDUFB4;NDUFB3;NDUFB2;NDUFB1;OMA1;FOXRED1;SAMM50;NDUFV3;NDUFV2;NDUFV1;NDUFA9;NDUFA8;NDUFA7;SURF1;COA1;NDUFA6;T…	0	Biological_Process_2021	1	1	1	1	1	1	1	1	1	1	1	1	1
cell morphogenesis involved in neuron differentiation	GO:0048667	68/76	2.7422e-06	0.000118597	4.34542	55.6507	RB1;APP;RAB3A;DOCK7;CELSR2;ACTB;OPHN1;NRCAM;NEFH;RAB8A;MFSD2A;MEF2A;MEF2C;DCC;MAP1S;MINK1;LMTK2;ANK3;MAPK8IP2;ISL1;ZDHHC17;PAX2;AFG3L2;SHTN1;MAP1B;PARD3;MAP1A;S100A6;TMEM106B;DSCAML1;LLGL1;BRSK1;SPTBN4;BRSK2;ATL1;SDC2;LRP4;PARD6B;UNK;SLITRK2;MAP2;SLITRK1;BTBD3;SLITRK4;DVL1;SLITRK3;SLITRK6;MAP6;SLITRK5;CTNNA2;PAK3;NTNG1;FARP1;NTNG2;RYK;TBCD;DCDC2;WNT7A;CCK;BAIAP2;S100B;POU4F1;RAB10;KLF7;CDK5;TAOK2…	1	Biological_Process_2021	0	1	0	0	0	0	0	0	0	0	0	0	0
nuclear-transcribed mRNA catabolic process, deadenylation-dependent decay	GO:0000288	52/56	2.74475e-06	0.000118597	6.64182	85.0539	HBS1L;TUT7;TUT4;EDC3;EDC4;TNKS1BP1;TTC37;CNOT6L;DIS3;RC3H1;PATL1;RC3H2;NT5C3B;PDE12;DCP2;DDX6;PARN;WDR61;EXOSC7;EXOSC6;EXOSC5;EXOSC4;EXOSC9;EXOSC8;POLR2D;EXOSC3;DCPS;EXOSC2;EXOSC1;LSM1;SAMD4A;SAMD4B;CNOT10;LSM5;LSM4;LSM3;LSM2;CNOT4;PAN2;CNOT6;LSM7;CNOT7;LSM6;PAN3;CNOT1;CNOT11;CNOT2;CNOT3;SKIV2L;CNOT8;DCP1A;DCP1B	0	Biological_Process_2021	1	1	1	1	1	1	1	1	1	1	1	1	1
histone acetylation	GO:0016573	64/71	2.92261e-06	0.00012538	4.67334	59.5525	ATF2;SPI1;PHF20;TRRAP;JADE1;CHD5;JADE3;YEATS4;JADE2;SGF29;BRCA2;ING4;ING5;ING3;KAT5;RUVBL2;RUVBL1;WDR5;EP300;EPC1;KAT8;KAT7;MAP3K7;BRD1;ACTL6B;ACTL6A;MSL3;SUPT3H;SUPT7L;PHF20L1;KAT2B;MORF4L1;TAF6L;KAT2A;KAT6B;KAT6A;HAT1;TRIM16;MEAF6;LEF1;TAF9;TAF5L;BEND3;EP400;MBIP;BRD8;DMAP1;KAT14;CREBBP;DR1;BRPF1;TAF12;BRPF3;TAF10;PER1;MRGBP;TADA2A;ZZZ3;YEATS2;POLE3;TADA3;TADA1;TAF6;TAF5	0	Biological_Process_2021	1	1	1	1	1	1	1	1	1	1	1	1	1
interleukin-1-mediated signaling pathway	GO:0070498	82/94	3.01728e-06	0.000128523	3.49501	44.4257	IL1RAP;IKBKB;PSMD8;PSMD9;PSMD6;PSMD7;RPS6KA5;PSMD4;PSMD5;PSMD2;PSMD3;PSMD1;MAP3K8;IKBKG;BTRC;MAP3K7;SKP1;CHUK;FBXW11;IL1R1;RIPK2;IL1R2;IRAK3;IRAK4;RBX1;PSMA5;PSMA6;PSMA3;PSMA4;PSMA1;PSMA2;IL1B;PSME3;TRAF6;PSME4;PELI1;PSME1;PSME2;UBE2V1;PLCB1;SQSTM1;UBA52;PSMD10;PSMD12;PSMD11;PSMD14;PSMD13;PELI2;CUL1;NOD1;NOD2;PSMA7;RELA;PSMB6;PSMB7;PSMB4;PSMB5;IRAK1;PSMB2;UBB;PSMB3;PSMF1;RPS27A;MAPK3;EGR1;MAP3K3;…	0	Biological_Process_2021	1	1	1	1	1	1	1	1	1	1	1	1	1
positive regulation of apoptotic process	GO:0043065	242/310	3.0964e-06	0.00013035	1.82728	23.1796	TRIO;ITSN1;CCAR2;CCAR1;IFIT2;PREX1;RASSF2;RPS6KA2;ARL6IP5;TNFSF10;CYP1B1;HOXA5;SOX4;TP63;UNC13B;EPHA7;DAPK1;DAPK2;DAPK3;SCRIB;TIAM2;TIAM1;SFRP1;BIN1;DDIT3;ATF6;TP53;UBA52;RNF122;ATF4;DCUN1D3;BCL10;OMA1;PRDM11;KALRN;APH1A;ABR;NCSTN;APH1B;TP53BP2;FADD;ATG7;BARD1;SRPK2;NGFR;JUN;CRADD;GADD45B;GADD45A;SIAH1;FZD9;GADD45G;MLLT11;NET1;ATM;RNPS1;FANK1;TOP2A;RARG;BTG1;CSRNP3;FAF1;PCSK9;ING4;AKAP13;ING5;ING…	0	Biological_Process_2021	1	1	1	1	1	1	1	1	1	1	1	1	1
mRNA export from nucleus	GO:0006406	92/107	3.10358e-06	0.00013035	3.13797	39.7988	SMG1;NUP107;NUP188;EIF4A3;CASC3;SMG7;SMG5;SMG6;GLE1;ALKBH5;HHEX;NUP62;AGFG1;NUP214;NDC1;UPF2;UPF1;PCID2;SEC13;NUP210;NCBP1;NUP133;NCBP2;THOC1;THOC3;THOC2;THOC5;CDC40;THOC7;SRRM1;THOC6;WDR33;DDX19A;DDX19B;DDX39A;DDX39B;SARNP;ZC3H11A;NUP50;SRSF2;SRSF3;SRSF4;NUP54;NUP98;SRSF5;SRSF6;SRSF7;SLU7;SRSF9;FYTTD1;SLBP;ENY2;NUP205;POM121;SEH1L;RBM8A;YTHDC1;POLDIP3;SRSF1;U2AF1;AAAS;NUP160;IWS1;NXF1;RBM15B;FIP…	0	Biological_Process_2021	1	1	1	1	1	1	1	1	1	1	1	1	1
spliceosomal snRNP assembly	GO:0000387	37/38	3.23184e-06	0.000133874	18.8906	238.823	GEMIN2;DDX20;PRPF19;PRPF8;COIL;SART1;SART3;SNRPD2;SNRPD1;TGS1;SMN1;SNRPD3;SRSF10;AAR2;SRSF12;PRMT5;PRMT7;USP4;LSM4;SNUPN;LSM2;WDR77;PRPF6;PRPF3;GEMIN4;SNRPG;CD2BP2;GEMIN5;STRAP;GEMIN6;PRPF31;SNRPE;GEMIN7;SNRPF;GEMIN8;SNRPC;SNRPB	0	Biological_Process_2021	1	1	1	1	1	1	1	1	1	1	1	1	1
protein modification by small protein conjugation	GO:0032446	313/409	3.23206e-06	0.000133874	1.6762	21.1911	NUP107;CCNF;KEAP1;UBE2L3;NUB1;CDC23;HERC2;TRIM28;CDC27;FBXO4;BTRC;FBXO7;TRIM21;CDK5RAP3;RNF111;FBXO9;SKP1;TRIM23;NUP214;ARRDC4;ATG3;VPS18;NUP210;ARRDC1;FBXO2;NSMCE2;ATG10;RRAGA;CDC34;KCTD10;HECW2;HECW1;KCTD13;TRIM13;TRIM14;NUP98;UBA52;CBLL1;TRIM11;NUP205;POM121;SEH1L;ANAPC16;DCUN1D5;PRKDC;EPAS1;DCUN1D3;CTR9;DCUN1D4;MYCBP2;DCUN1D1;NEDD4L;WDR61;BCL10;RTF1;AAAS;MEFV;UBE2J2;HIF1A;ANAPC11;RNF213;NUP85…	0	Biological_Process_2021	1	1	1	1	1	1	1	1	1	1	1	1	1
neurotransmitter secretion	GO:0007269	42/44	3.60092e-06	0.000148131	10.7241	134.42	BRSK1;SNAP25;RAB3A;STXBP3;NRXN1;STXBP1;STXBP2;NRXN2;LIN7A;CPLX2;LIN7C;CPLX1;LIN7B;CPLX4;CPLX3;RIMS2;RIMS1;GRM4;PCLO;HRH3;PDZD11;DVL1;OTOF;PIP5K1C;PPFIA3;SNCA;HSPA8;PTPRN2;SNAPIN;UNC13A;SLC32A1;SYT1;GAD1;GAD2;SYN3;SYN2;SYN1;CDK5;SNPH;DNAJC5;SYT10;VAMP2	1	Biological_Process_2021	0	1	0	0	0	0	0	0	0	0	0	0	0
response to amino acid starvation	GO:1990928	67/75	3.72243e-06	0.000152088	4.28119	53.5197	ATF2;CDKN1A;TCIRG1;RPTOR;FLCN;SESN3;SESN1;SESN2;MLST8;ATP6V1E1;RNF152;MAP3K5;SH3GLB1;ATP6V0B;ATP6V1G1;SEC13;SZT2;ATP6V0E1;ATP6V1G2;MIOS;TFEB;ITFG2;IMPACT;RRAGA;RRAGC;LARS1;RRAGD;ATP6V1B2;PRKD1;ATP6V0D1;DEPDC5;KPTN;ATP6V0C;ATP6V0D2;ATF4;ATP6V1B1;ATP6V1A;CEBPB;SEH1L;NPRL2;NPRL3;WDR24;MAPK8;LARP1;ATP6V1H;MAPK1;SLC38A9;ATP6V0E2;ATP6V1D;ATP6V1C1;ATP6V1C2;ATP6V1F;MAPK3;WDR59;EIF2AK3;EIF2AK2;EIF2AK4;EIF…	0	Biological_Process_2021	1	1	1	1	1	1	1	1	1	1	1	1	1
protein modification by small protein removal	GO:0070646	217/276	3.96413e-06	0.000160869	1.88737	23.4756	TRRAP;CCP110;KEAP1;ACTB;CDC20;PSMD8;PSMD9;PSMD6;PSMD7;PSMD4;PSMD5;MYC;PSMD2;PSMD3;PSMD1;NFRKB;YOD1;HCFC1;AR;RNF123;PSME3;PSME4;PSME1;PSME2;TP53;UBA52;COPS7B;COPS7A;BRCC3;GATA3;HIF1A;SNX3;RHOT1;PSMF1;RCE1;BARD1;ZRANB1;SIAH2;INO80;STAM;TADA2B;CYLD;BAP1;USPL1;WDR48;OTUD7A;OTUD7B;BABAM1;IFIH1;UCHL1;OTUD6B;UIMC1;UFD1;IKBKG;ACTL6A;JOSD2;JOSD1;UCHL3;RHOA;UCHL5;DDB2;PSMA5;KAT2B;PSMA6;KAT2A;PSMA3;PSMA4;PS…	0	Biological_Process_2021	1	1	1	1	1	1	1	1	1	1	1	1	1
ribonucleoprotein complex biogenesis	GO:0022613	55/60	4.12648e-06	0.000166333	5.62044	69.6827	LTV1;NVL;PAK1IP1;MRPL36;NOC2L;RPL7;RPS15;RPS17;RPS16;XPO1;RPS19;RIOK2;RPL38;RIOK1;GLUL;METTL17;NOM1;RPS7;RPS6;GTF3A;WDR74;URB2;EBNA1BP2;SHQ1;MRTO4;RPL26;NIP7;RPL11;MALSU1;RPF2;SDAD1;EMG1;PES1;TGS1;DHX37;RPL14;RRS1;HEATR3;RRP36;SURF6;ZNF622;NOP14;NPM1;NOP16;DDX31;RPL35A;WDR12;BYSL;CUL4A;BOP1;RPS25;RPS28;ZNF658;RPS24;CUL4B	0	Biological_Process_2021	1	1	1	1	1	1	1	1	1	1	1	1	1
response to endoplasmic reticulum stress	GO:0034976	94/110	4.34029e-06	0.000173785	3.00581	37.1145	ERO1A;GSK3B;CXCL8;CCDC47;RASGRF2;RASGRF1;ATP2A3;ATP2A2;ATP2A1;HERPUD1;UFL1;CREB3L3;AIFM1;CREB3L2;CASP4;FLOT1;CHAC1;CDK5RAP3;TTC23L;UBXN6;MAP3K5;NCK1;PDIA3;ATG10;DNAJB12;TRAF2;PDIA4;ERN1;SELENOS;TMEM259;TMX1;GORASP2;TMEM33;DDIT3;UFC1;TRIB3;ATF6;TP53;ATF3;ATF4;PPP1R15B;BRSK2;VCP;CEBPB;FICD;ATF6B;UBA5;SEL1L;ITPR1;TMTC3;DERL1;PIK3R2;PIK3R1;SELENOK;RNF5;THBS1;THBS4;USP19;HSP90B1;BAG6;ERLEC1;OS9;RNF139…	0	Biological_Process_2021	1	1	1	1	1	1	1	1	1	1	1	1	1
response to hydrogen peroxide	GO:0042542	46/49	4.72024e-06	0.000187747	7.83154	96.0433	OSER1;HP;HBB;TNFAIP3;PARK7;HDAC6;RELA;AQP1;PRDX3;TRPM2;MAPK7;PDCD10;ABL1;RPS3;CYP1B1;SIRPA;HMOX1;FYN;RIPK1;ECT2;ANKZF1;MAP3K5;ANXA1;GPX1;PLEKHA1;PRKCD;GLRX2;HBA1;SIRT1;APTX;PAX2;RHOB;MAPK13;SOD1;FABP1;NET1;SETX;IMPACT;STK24;STK25;STK26;CAT;PPIF;ADAM9;FXN;NFE2L2	0	Biological_Process_2021	1	1	1	1	1	1	1	1	1	1	1	1	1
cellular response to amino acid starvation	GO:0034198	66/74	5.04564e-06	0.000199369	4.21697	51.4344	ATF2;CDKN1A;TCIRG1;RPTOR;FLCN;SESN3;SESN1;SESN2;MLST8;ATP6V1E1;RNF152;MAP3K5;SH3GLB1;ATP6V0B;ATP6V1G1;SEC13;SZT2;ATP6V0E1;ATP6V1G2;MIOS;TFEB;ITFG2;IMPACT;RRAGA;RRAGC;LARS1;RRAGD;ATP6V1B2;PRKD1;ATP6V0D1;DEPDC5;KPTN;ATP6V0C;ATP6V0D2;ATF4;ATP6V1B1;ATP6V1A;CEBPB;SEH1L;NPRL2;NPRL3;WDR24;MAPK8;ATP6V1H;MAPK1;SLC38A9;ATP6V0E2;ATP6V1D;ATP6V1C1;ATP6V1C2;ATP6V1F;MAPK3;WDR59;EIF2AK3;EIF2AK2;EIF2AK4;EIF2S1;MT…	0	Biological_Process_2021	1	1	1	1	1	1	1	1	1	1	1	1	1
synapse organization	GO:0050808	106/126	5.14349e-06	0.000201907	2.71249	33.0321	APP;CYFIP1;PLXND1;CTNND2;ARHGAP39;CDH2;CDH1;PPFIA1;NRCAM;PPFIA4;PPFIA3;PPFIA2;KIRREL3;UNC13B;UNC13C;UNC13A;DSCAM;F2R;ANK3;CACNB1;CACNB2;CACNB3;CACNB4;DOK7;CHRNA1;GPM6A;CHRNA7;ZC4H2;PSEN1;FLRT3;DVL1;DRD1;LRRC4C;LRRC4B;NTNG1;BDNF;CHCHD10;RAB39B;L1CAM;PTPRD;SDK1;LRFN5;PPFIBP1;PPFIBP2;CDK5;CNTN2;PCDHB5;PIN1;PCDHB4;SDK2;ACHE;PTPRS;LRRK2;LRRC4;PTEN;SLC6A1;ELFN1;GPHN;PTPRF;GRM5;DNER;DBNL;DNM3;MYOT;MAPT;…	1	Biological_Process_2021	0	1	0	0	0	0	0	0	0	0	0	0	0
signal release from synapse	GO:0099643	41/43	5.20368e-06	0.000202944	10.468	127.355	BRSK1;SNAP25;RAB3A;STXBP3;NRXN1;STXBP1;STXBP2;NRXN2;LIN7A;CPLX2;LIN7C;CPLX1;LIN7B;CPLX4;CPLX3;RIMS1;GRM4;PCLO;HRH3;PDZD11;DVL1;OTOF;PIP5K1C;PPFIA3;SNCA;HSPA8;PTPRN2;SNAPIN;UNC13A;SLC32A1;SYT1;GAD1;GAD2;SYN3;SYN2;SYN1;CDK5;SNPH;DNAJC5;SYT10;VAMP2	1	Biological_Process_2021	0	1	0	0	0	0	0	0	0	0	0	0	0
regulation of focal adhesion assembly	GO:0051893	50/54	5.42827e-06	0.000210337	6.3854	77.4158	NRP1;COL16A1;LDB1;FAM107A;PTEN;PTPRJ;ARHGAP6;ACTG1;SLK;KDR;RAC1;BCAS3;DUSP3;MYOC;LIMCH1;DAPK3;TSC1;RHOA;SFRP1;PEAK1;ITGB1BP1;PHLDB2;EPHA3;VCL;MACF1;ROCK1;ROCK2;SRC;THY1;EFNA5;THBS1;PPM1F;CORO1C;SLC9A1;ABL1;APOD;CLASP1;GPM6B;CLASP2;MAP4K4;DMTN;RCC2;PTK2;VEGFA;CAMSAP3;PTPRA;DLC1;TEK;FERMT2;LIMS1	0	Biological_Process_2021	1	1	1	1	1	1	1	1	1	1	0	1	1
MAPK cascade	GO:0000165	236/303	5.53672e-06	0.000213164	1.80801	21.8844	ARAF;WDR83;PSMD8;PSMD9;PSMD6;PSMD7;SYNGAP1;PSMD4;PSMD5;MYC;PSMD2;PSMD3;KDR;PSMD1;LGALS9;SOX9;BTRC;GOLGA7;SKP1;MEF2A;MEF2C;ACTN2;PAQR3;FRS2;FRS3;PSME3;PSME4;PSME1;PSME2;PRKCQ;UBA52;SPTBN4;PDGFA;TGFA;PIK3R2;PIK3R1;PSMF1;RCE1;RALGDS;SPTBN1;SPTBN2;BRAP;ICMT;BRAF;GRIN2B;PTK2;SETX;PPP5C;GRB2;RGL1;RGL2;RET;IKBKB;PEA15;CTSH;NEFL;IKBKG;JAK2;HRAS;SPTAN1;JAK1;DUSP5;LYPLA1;MINK1;IL18;GFRA1;GFRA2;DUSP6;DUSP7;…	0	Biological_Process_2021	1	1	1	1	1	1	1	1	1	1	1	1	1
regulation of secretion by cell	GO:1903530	54/59	5.73524e-06	0.0002194	5.51784	66.5941	RAB3B;RAB3C;MCTP1;RAB3A;FMR1;RAB3D;RIMS2;RIMS1;CCKAR;ARFIP1;RAB8A;RAB8B;NSF;RHBDF1;CHRNB4;MEF2C;ANXA1;P3H1;SYN1;DISP1;VAMP8;DNAJC1;SCG5;MCTP2;LLGL1;VAMP2;LLGL2;VAMP3;RALA;CAMK2A;CPLX2;CPLX1;CPLX4;CPLX3;INS;RAB21;RAB26;KCNMB4;STX4;STXBP5;RIC1;SEPTIN1;SYT1;SEPTIN2;LGI3;HTR1A;SEPTIN5;SEPTIN4;SNCAIP;STXBP5L;RAB10;RAB15;RAB12;RAB13	0	Biological_Process_2021	0	1	0	0	1	0	0	0	0	0	0	0	0
regulation of vesicle-mediated transport	GO:0060627	83/96	5.86361e-06	0.000222892	3.26527	39.3359	RAB3B;NRP1;RAB3C;SCARB1;HIP1;RAB3A;LRRK2;RAB3D;SNX12;STON1;STON2;RIMS2;OPHN1;ITGAV;RAB8A;RAB8B;NSF;MAP2K1;USP7;MAP2K2;SLC30A8;SYK;TSC2;OLFM4;ARFGAP1;BET1L;RAB33B;RUFY1;HCK;RINT1;ZFYVE16;RUFY2;CDH13;CHMP3;GAS1;VAMP2;RAB5B;RALA;RAB5C;SRC;PLA2G3;CPLX2;PLD1;CPLX1;RAB21;SCFD1;INPP5F;RNF139;RAB26;ABL1;AP2S1;PACSIN2;MAPK1;PACSIN3;STX4;STXBP5;ATP9A;MAPK3;PACSIN1;MBTPS1;PTPN1;RAB4B;SEPTIN1;SYT1;SEPTIN2;LG…	0	Biological_Process_2021	1	1	1	1	1	1	1	1	0	1	1	1	0
ERAD pathway	GO:0036503	76/87	6.20043e-06	0.000234213	3.53268	42.3599	POMT2;CCDC47;FAF2;AUP1;HERPUD1;UBXN8;TRIM25;UFD1;FBXO6;MAN1A1;SEC61B;UBXN4;UBXN6;GET4;FBXO2;FBXO17;DNAJB12;UBE4A;DNAJB14;UBE4B;YOD1;NCCRP1;SELENOS;TRIM13;MAN1B1;FAM8A1;RNF121;USP13;BRSK2;VCP;SEL1L;DERL1;DERL2;UBE2J2;RNF5;USP19;ECPAS;HSP90B1;UBE2J1;BAG6;DNAJB2;ATXN3;ERLEC1;FOXRED2;OS9;RNF139;TMEM67;TMEM129;UBQLN1;DNAJB9;RNF175;UGGT1;ANKZF1;MARCHF6;TOR1A;SGTB;RHBDD2;WFS1;AMFR;EDEM1;RHBDD1;SGTA;ERLI…	0	Biological_Process_2021	1	1	1	1	1	1	1	1	1	1	1	1	1
protein targeting	GO:0006605	105/125	6.57406e-06	0.000246774	2.6867	32.0587	NCF1;ZFAND6;ZDHHC6;ZDHHC7;SRP14;ZDHHC1;TOMM20;ZDHHC2;ZDHHC3;TOMM22;ZDHHC4;RABGEF1;LAMP2;LONP2;HOMER3;AP1S3;FBXO7;GOLGA7;SEC63;ATG3;PRKCI;AIP;TOMM34;CDC37;PARD3;MGARP;ARL6;FUT10;LTBP2;GABARAP;GOLGA7B;SDCBP;PITRM1;AP4S1;HACL1;AP1M2;DNAJC19;FIS1;ICMT;EDEM1;RAB3IP;HPS4;RASSF9;TIMM44;AP4B1;TIMM10B;GIPC1;SRPRB;ZFAND2B;AP4E1;SRP54;CHM;AP4M1;SEC61G;KIF13B;TIMM17A;TIMM17B;MAN1A1;TOMM70;ZDHHC12;TIMM23;VPS3…	0	Biological_Process_2021	1	1	1	1	0	1	1	1	1	1	1	1	1
ubiquitin-dependent ERAD pathway	GO:0030433	65/73	6.82891e-06	0.000254748	4.15276	49.3944	FAF2;AUP1;HERPUD1;UBXN8;TRIM25;UFD1;FBXO6;MAN1A1;SEC61B;UBXN4;FBXO2;FBXO17;DNAJB12;UBE4A;DNAJB14;UBE4B;YOD1;NCCRP1;SELENOS;TRIM13;MAN1B1;FAM8A1;RNF121;VCP;SEL1L;DERL1;DERL2;UBE2J2;RNF5;USP19;ECPAS;HSP90B1;UBE2J1;BAG6;DNAJB2;FOXRED2;OS9;TMEM67;TMEM129;UBQLN1;DNAJB9;RNF175;ANKZF1;MARCHF6;SGTB;RHBDD2;WFS1;AMFR;EDEM1;EDEM2;SGTA;ERLIN1;SYVN1;TMUB1;ERLIN2;UBE2G2;DNAJC18;TMUB2;NPLOC4;RNF103;JKAMP;DNAJC1…	0	Biological_Process_2021	1	1	1	1	1	1	1	1	1	1	1	1	1
mRNA transport	GO:0051028	89/104	6.87795e-06	0.000254994	3.03496	36.0771	SMG1;NUP107;NUP188;FMR1;EIF4A3;CASC3;SMG7;SMG5;SMG6;GLE1;ALKBH5;HHEX;KIF5C;NUP62;AGFG1;NUP214;NDC1;UPF2;UPF1;SEC13;NUP210;NCBP1;NUP133;NCBP2;THOC1;THOC3;THOC2;THOC5;CDC40;THOC7;SRRM1;THOC6;WDR33;DDX19B;DDX39A;DDX39B;SARNP;ZC3H11A;NUP50;SRSF2;SRSF3;SRSF4;NUP54;NUP98;SRSF5;SRSF6;SRSF7;SLU7;SRSF9;FYTTD1;SLBP;NUP205;POM121;SEH1L;RBM8A;YTHDC1;POLDIP3;SRSF1;U2AF1;AAAS;NUP160;ZFP36L1;NXF1;RBM15B;FIP1L1;…	0	Biological_Process_2021	1	1	1	1	1	1	1	1	1	1	1	1	1
positive regulation of protein ubiquitination	GO:0031398	72/82	7.19097e-06	0.000264963	3.68085	43.5911	GSK3A;KDM1A;LRRK2;PDCD6;FAM107A;UBE3A;BMI1;UBE2L3;FBXO4;CDK5RAP3;ARRDC4;FBXW7;RIPK2;ARRDC3;AXIN1;COMMD1;SENP2;KLHL40;TOPORS;RBX1;TRAF6;TBC1D7;CRY1;TRIB3;BIRC7;BIRC2;TSPYL5;AMER1;PSMD10;HDAC3;PAXIP1;DCUN1D5;PEF1;CUL3;DCUN1D3;DCUN1D4;MYCBP2;DCUN1D1;DERL1;XIAP;BCL10;PRICKLE1;PTTG1IP;RCHY1;HSPBP1;MALT1;MTA1;UBB;UBQLN1;MARCHF7;RPS2;FANCI;NDFIP2;NDFIP1;ANGPT1;CENPX;FANCM;WFS1;CAV1;PLK1;HUWE1;LAPTM5;SEP…	0	Biological_Process_2021	1	1	1	1	1	1	1	1	1	1	1	1	1
ATP-dependent chromatin remodeling	GO:0043044	40/42	7.51208e-06	0.000271792	10.2119	120.491	INO80B;HDAC2;SMARCD2;SMARCB1;SRCAP;HDAC1;CHD8;RNF8;CHD4;CHD3;SPTY2D1;ACTB;ZNHIT1;RBBP4;VPS72;SMARCAD1;DMAP1;MTA2;MBD3;SMARCE1;PBRM1;SMARCC1;SMARCC2;ACTL6B;ACTR6;ACTR5;ACTL6A;MBD2;SMARCA5;ACTR8;INO80;ARID1A;SMARCA1;ARID1B;SMARCA2;GATAD2B;SMARCA4;ANP32E;ERCC6;HNRNPC	0	Biological_Process_2021	1	1	1	1	1	1	1	1	1	1	1	1	1
histone H3 acetylation	GO:0043966	40/42	7.51208e-06	0.000271792	10.2119	120.491	SPI1;LDB1;MEAF6;LEF1;TAF9;JADE1;JADE3;JADE2;SGF29;BRCA2;TAF5L;ING4;ING5;MBIP;WDR5;KAT7;MAP3K7;KAT14;BRD1;DR1;BRPF1;TAF12;BRPF3;TAF10;SUPT3H;SUPT7L;KAT2B;PER1;TAF6L;KAT2A;TADA2A;YEATS2;KAT6B;KAT6A;POLE3;TADA3;PHF14;TADA1;TAF5;TRIM16	0	Biological_Process_2021	1	1	1	1	1	1	1	1	1	1	1	1	1
mitochondrial gene expression	GO:0140053	40/42	7.51208e-06	0.000271792	10.2119	120.491	MRPS17;MRPS15;MRPS16;FASTKD2;GFM2;MRPS14;MRPS11;MRPS12;MRPS34;MRPL16;FOXO3;MRPL12;MRPL57;MRPL2;IARS2;TEFM;MRPS28;PTCD3;RARS2;NDUFA7;TWNK;GATC;MRPS18B;GATB;MRPS18A;MRPS2;MRPS21;MRPL47;TFB2M;MRPL23;MRPS7;POLRMT;QRSL1;MRPS6;LARS2;MRPL51;NOA1;FASTKD5;TFAM;SLC25A33	0	Biological_Process_2021	1	1	1	1	1	1	1	1	1	1	1	1	1
mitochondrial respiratory chain complex I assembly	GO:0032981	53/58	7.95978e-06	0.000282878	5.41524	63.581	NDUFA13;NDUFA11;NDUFA12;NDUFA10;ECSIT;ACAD9;NDUFC2;NDUFC1;TIMM21;BCS1L;OXA1L;NDUFS8;NDUFS7;NDUFS6;NDUFS5;NDUFS4;NDUFS3;TMEM126A;NDUFS2;NDUFS1;NDUFB9;NDUFB8;NDUFB7;NDUFB10;NDUFB6;NDUFB11;NDUFB5;NDUFB4;NDUFB3;NDUFB2;NDUFB1;FOXRED1;NDUFV3;NDUFV2;NDUFV1;NDUFA9;NDUFA8;NDUFA7;COA1;NDUFA6;TIMMDC1;NDUFA5;NUBPL;NDUFA3;NDUFA2;NDUFA1;NDUFAF6;NDUFAF7;NDUFAF4;NDUFAB1;NDUFAF5;NDUFAF3;NDUFAF1	0	Biological_Process_2021	1	1	1	1	1	1	1	1	1	1	1	1	1
NADH dehydrogenase complex assembly	GO:0010257	53/58	7.95978e-06	0.000282878	5.41524	63.581	NDUFA13;NDUFA11;NDUFA12;NDUFA10;ECSIT;ACAD9;NDUFC2;NDUFC1;TIMM21;BCS1L;OXA1L;NDUFS8;NDUFS7;NDUFS6;NDUFS5;NDUFS4;NDUFS3;TMEM126A;NDUFS2;NDUFS1;NDUFB9;NDUFB8;NDUFB7;NDUFB10;NDUFB6;NDUFB11;NDUFB5;NDUFB4;NDUFB3;NDUFB2;NDUFB1;FOXRED1;NDUFV3;NDUFV2;NDUFV1;NDUFA9;NDUFA8;NDUFA7;COA1;NDUFA6;TIMMDC1;NDUFA5;NUBPL;NDUFA3;NDUFA2;NDUFA1;NDUFAF6;NDUFAF7;NDUFAF4;NDUFAB1;NDUFAF5;NDUFAF3;NDUFAF1	0	Biological_Process_2021	1	1	1	1	1	1	1	1	1	1	1	1	1
positive regulation of protein binding	GO:0032092	53/58	7.95978e-06	0.000282878	5.41524	63.581	APP;GSK3B;NVL;LRRK2;USP33;IDE;PKD1;SPPL3;FLOT1;B2M;TRIM21;DACT1;MEN1;DTX3L;RIPK2;AKTIP;MMP9;CLDN5;TIAM1;RAPGEF2;TRIB3;RALB;LRP1;RPL11;DERL1;NMD3;PSEN1;STK4;ADD1;ADD2;STK3;PPP2CA;PPP2CB;VTN;TERT;ABL1;MARK3;TCF7L2;BDNF;WNT3A;AMFR;CAV1;HIP1R;HIPK2;BMP4;FKBP1A;BMP2;STING1;BAMBI;CAPRIN2;PIN1;RAN;TAF1	0	Biological_Process_2021	1	1	1	1	1	1	1	1	1	1	1	1	1
response to UV	GO:0009411	85/99	8.35606e-06	0.000295215	3.10511	36.3066	FEN1;KDM1A;FMR1;PTPRK;TRIAP1;NOC2L;CCAR2;AQP1;YY1;CASP9;CCND1;MYC;RUVBL2;SMPD1;PCLAF;AKT1;EP300;SDF4;POLK;MAP3K4;POLH;MEN1;USP47;SCARA3;GPX1;PARP1;METTL3;PRKCD;CIRBP;REV1;UBE4B;CDC25A;DDB2;MSH6;MSH2;CAT;SDE2;RPL26;TP53;DTL;IVL;ATF4;BRSK1;TMEM161A;PCNA;DCUN1D3;XPA;ZBTB1;AURKB;RELA;PRIMPOL;MAPK8;WRN;POLD1;DHX36;USP1;BAK1;N4BP1;MAP4K3;ZRANB3;CREBBP;NPM1;UBE2B;RHBDD1;EIF2AK4;INO80;UBE2A;GTF2H2;USP28;…	0	Biological_Process_2021	1	1	1	1	1	1	1	1	1	1	1	1	1
regulation of translation	GO:0006417	144/178	1.05088e-05	0.0003691	2.16934	24.8678	EIF4A2;APP;CYFIP1;FMR1;EIF4A3;LTN1;GLE1;EIF4ENIF1;RPS6KA3;MTRF1;PAIP2B;ALKBH1;OGFOD1;RPS6KA1;SOX4;EIF2A;IGFBP5;DAPK1;DAPK3;METTL3;CIRBP;TSC1;LARP4B;PUS7;ILF3;NCL;PRR16;GEMIN5;MAPKAPK5;RPL26;EIF1B;DDX6;DHX9;PRKDC;SHMT2;DDX1;SHMT1;NOLC1;FOXO3;PLD1;MRPL13;GSPT1;FXR1;CTIF;ATXN2;FXR2;LARP1;DHX36;ZNF540;EIF2B4;TRAP1;EIF2B2;KLHL25;EIF2AK3;EIF2AK2;UPF3B;CNOT10;UPF3A;EIF2AK4;EEF2;LARP4;LARP6;EIF1;DHFR;CNO…	0	Biological_Process_2021	1	1	1	1	1	1	1	1	1	1	1	1	1
regulation of telomere maintenance via telomerase	GO:0032210	48/52	1.06776e-05	0.000372848	6.12905	70.1615	PIF1;SRC;TNKS;PNKP;PINX1;PARN;HNRNPU;TENT4B;SMG5;AURKB;SMG6;HMBOX1;EXOSC10;TNKS2;FBXO4;MAPK1;NEK2;CCT8;CCT7;HNRNPA1;MAP3K4;CCT5;CCT4;MAPK3;CCT3;CTC1;CCT2;ACD;STN1;XRCC5;NEK7;TERF1;TERF2;MAPK15;CCT6A;PKIB;GNL3L;TEN1;XRN1;TCP1;POT1;CTNNB1;MAPKAPK5;PRKCQ;ATM;HNRNPC;DCP2;ATR	0	Biological_Process_2021	1	1	1	1	1	1	1	1	1	1	1	1	1
positive regulation of cellular protein metabolic process	GO:0032270	87/102	1.1604e-05	0.000402854	2.9663	33.7096	CYFIP2;CSF1;FMR1;FAF1;EIF4A3;ELAVL1;METTL14;CASP8;AKT1;CAPN3;VPS35;BTRC;SOX4;TBC1D10A;DACT1;HSP90AA1;FBXW11;IST1;NSUN5;METTL3;ATG10;CIRBP;LARP4B;ASPH;PLA2G10;PRR16;RPL26;AURKAIP1;EZR;VGLL4;AMER1;HDAC2;PRKDC;POLDIP3;UHRF1;RPS27L;PTTG1IP;PLD1;THBS1;CLN6;INS;FXR1;FXR2;PERP;ERBB2;VPS11;METTL5;FADD;BAK1;ATG7;NPM1;YTHDF1;TGFB1;YTHDF3;BAD;NR1H2;PLK1;RDX;ASPSCR1;SAMD4A;MSN;UPF3B;NR1H3;WNT7A;UPF3A;INHBA;E…	0	Biological_Process_2021	1	1	1	1	1	1	1	1	1	1	1	1	1
regulation of cation channel activity	GO:2001257	77/89	1.21055e-05	0.00041785	3.28066	37.1431	ITGB1;KCNG1;APP;EPO;JPH1;CTSS;JPH4;CRHBP;JPH2;JPH3;NETO1;NEFL;CAPN1;NOS1;PRKACA;MEF2C;ACTN2;DAPK1;PDE4D;MINK1;ANK2;KCNAB1;ANK3;OPRM1;MAPK8IP2;SHISA9;MMP9;SHISA7;SHISA6;CACNB1;CACNB2;SELENON;CACNB3;CACNB4;LRRC7;CRH;VAMP2;SHANK1;CAMK2B;GRIA1;GRIA2;CAMK2D;NLGN1;NLGN2;AHNAK;CAMK2A;CACNG7;CACNG8;GRIN2A;RELN;GSG1L;PTK2B;DMD;CACNG2;CACNG3;CACNG4;GRIA3;CACNG5;GRIA4;PRRT1;HOMER1;STAC;GRIN2B;GRIN1;FKBP1A;D…	1	Biological_Process_2021	0	1	0	0	0	0	0	0	0	0	0	0	0
regulation of protein phosphorylation	GO:0001932	208/266	1.21988e-05	0.000418664	1.83929	20.8101	APP;PID1;TFRC;TRAF3IP1;TESK1;CRKL;AKT2;KDR;AKT1;PLCE1;ROPN1L;SOX9;EPHB2;CDK5RAP3;DAXX;EPHA7;LIMCH1;PAQR3;CSNK1D;ATG14;ATF3;ATF4;SPTBN4;PRKDC;FAXDC2;PDGFA;PIK3R3;TWF1;C3;FXR1;FXR2;INPP5K;LYN;WWTR1;CADM4;INSR;EIF2AK3;FN1;IGF2;PTK2;BST1;CCDC88A;MARCO;OCLN;CCDC88C;HRC;CD40;SMG8;RAC1;RSPO1;HRAS;F2;SIRT1;RAP2A;IL1B;CLDN19;FAM20A;CACTIN;GAS6;ENG;PELI2;AKAP8;CAMKK2;PPP2CA;PAK1;NSD1;ANKRD54;XDH;BRD4;CD74;…	0	Biological_Process_2021	1	1	1	1	1	1	1	1	1	0	1	0	1
mitochondrial ATP synthesis coupled electron transport	GO:0042775	63/71	1.24505e-05	0.000422473	4.02438	45.4503	COX7B;NDUFA13;NDUFA11;NDUFA12;COX4I1;NDUFA10;COX7C;UQCRFS1;COA6;COX8A;NDUFC2;NDUFC1;SDHC;SDHA;COX6B1;COX7A2L;NDUFS8;NDUFS7;SDHAF2;NDUFS6;NDUFS5;NDUFS4;NDUFS3;UQCRC1;NDUFS2;NDUFS1;UQCRC2;NDUFB9;NDUFB8;NDUFB7;NDUFB10;NDUFB6;UQCRB;COX15;NDUFB11;NDUFB5;NDUFB4;NDUFB3;NDUFB2;NDUFB1;UQCR11;UQCR10;COX5B;COX5A;UQCRH;CYC1;NDUFV3;NDUFV2;NDUFV1;COX10;NDUFA9;NDUFA8;NDUFA7;NDUFA6;NDUFA5;UQCC3;NDUFA4;NDUFA3;NDU…	0	Biological_Process_2021	1	1	1	1	1	1	1	1	1	1	1	1	1
nucleic acid metabolic process	GO:0090304	63/71	1.24505e-05	0.000422473	4.02438	45.4503	FEN1;ANKLE1;HNRNPU;HNRNPR;DUSP11;PTBP1;METTL14;ENPP1;TOPBP1;KPNA2;POLG;RBFOX2;NCBP1;NCBP2;METTL3;WDR74;DDX54;SETMAR;DNTT;GTF2F1;GTF2F2;HNRNPH1;PDE12;XRN2;DNASE2;DXO;HNRNPH2;DNASE1L3;EXD2;DDX24;DDX1;ATXN2;NT5E;WRN;RECQL5;POLR2A;POLR2B;POLR2C;PCBP2;POLR2D;POLR2E;POLR2F;POLR2G;POLR2H;HNRNPA1;POLR2I;POLR2J;POLR2K;HNRNPA0;POLR2L;WTAP;TREX2;LSM1;HNRNPL;HNRNPM;LSM8;RAD50;HNRNPK;HNRNPD;MMS19;HNRNPC;RBMX;…	0	Biological_Process_2021	1	1	1	1	1	1	1	1	1	1	1	1	1
regulation of organelle organization	GO:0033043	70/80	1.27581e-05	0.000430477	3.57806	40.3224	SCARB2;USP6NL;CLIC4;ARL6IP1;SPEF1;STMN3;SYDE1;CAPN2;EP300;VPS35;DNM1L;PRMT6;TMED9;MUL1;SIRT7;RBSN;PISD;RAB33B;ZEB2;TMEM33;AKAP9;TBC1D25;PREB;MAPT;EZR;SQSTM1;ARHGEF5;SAR1A;SAR1B;STX18;CLEC16A;NEXN;MIEF2;SPATA4;MFF;PARL;CAMSAP2;MTM1;LMAN1;RHOT2;RHOT1;PDCD10;VPS11;MAPK1;STX5;PAK2;MARK2;STOX1;MAPK3;CDT1;FIS1;CENPV;PDE2A;RDX;SURF4;MSN;MYO5A;PDE4DIP;MAPK15;PTK2;CAMSAP3;TJP1;DIAPH1;EHD3;GOLPH3;PINK1;SYT…	0	Biological_Process_2021	1	1	1	1	1	1	1	1	1	1	1	1	1
spliceosomal complex assembly	GO:0000245	43/46	1.3527e-05	0.000453873	7.31913	82.0534	CELF1;YTHDC1;CELF2;DDX1;CELF3;DDX23;SRSF1;CELF4;CELF5;PRPF19;USP39;PUF60;SNRPD2;SNRPD1;LUC7L;SMN1;TXNL4A;SF3B1;SRSF10;RBM5;SF3A3;SRPK2;SRPK3;ZRSR2;SF3A1;SF3A2;NCBP1;SCAF11;CRNKL1;SRPK1;SETX;GCFC2;PRPF6;DDX39B;SNRPG;LUC7L3;SNRPE;SRSF5;SNRNP200;SRSF6;LUC7L2;SF1;SRSF9	0	Biological_Process_2021	1	1	1	1	1	1	1	1	1	1	1	1	1
nuclear export	GO:0051168	73/84	1.43987e-05	0.000474259	3.39246	37.8204	ANKLE1;NUP188;CSE1L;EIF4A3;PHAX;CASC3;PKD1;XPO1;XPO4;XPO6;NUP62;XPO5;CHP1;CCHCR1;NUP214;DESI1;NCBP1;NCBP2;STRADA;STRADB;THOC1;NUTF2;THOC3;THOC2;THOC5;CDC40;THOC7;SRRM1;THOC6;LSG1;DDX39A;DDX39B;NEMF;SARNP;ZC3H11A;SRSF2;SRSF3;SRSF4;SRSF5;SRSF6;SLU7;SRSF7;SRSF9;POM121;RBM8A;POLDIP3;SRSF1;U2AF1;MALT1;NXF1;RANBP3L;ATXN1;U2AF2;TPR;DHX38;HNRNPA1;EIF4E;RAE1;SRSF11;CHTOP;RANBP3;TGFB1;NUP155;SMURF1;ALYREF;…	0	Biological_Process_2021	1	1	1	1	1	1	1	1	1	1	1	1	1
response to insulin	GO:0032868	73/84	1.43987e-05	0.000474259	3.39246	37.8204	C2CD5;GSK3A;SLC27A1;IRS1;PDE3B;SYAP1;PCSK9;IRS2;KHK;AKT2;AKT1;ENPP1;RAB8A;RAB8B;CELA2A;PRKCI;PARP1;PDPK1;ADIPOQ;MARS1;TSC1;SIRT1;SLC39A14;KAT2B;CEACAM1;PKM;RAB31;SELENOS;TBC1D4;TRIB3;RHOQ;VAMP2;HDAC5;INSIG2;PLA2G1B;PRKDC;INSIG1;PIK3R2;PIK3R1;HDAC9;FOXO1;ZFP36L1;INPP5K;PCK1;PCK2;XBP1;GOT1;PKLR;SORT1;INSR;DENND4C;MYO5A;INHBB;OTOP1;SORBS1;GCK;USF1;RAB10;CPEB1;FER;EIF6;EPRS1;RPS6KB1;CAPN10;RAB15;RAB1…	0	Biological_Process_2021	1	1	1	1	1	1	1	1	1	0	1	1	1
negative regulation of canonical Wnt signaling pathway	GO:0090090	134/165	1.44504e-05	0.000474259	2.21335	24.6674	CTNND1;JADE1;TMEM131L;PSMD8;SOX2;PSMD9;PSMD6;STK11;PSMD7;PSMD4;PSMD5;TMEM88;TNN;PSMD2;RUVBL2;PSMD3;PSMD1;SOX9;LZTS2;TLE4;TLE3;TLE2;TLE1;IGFBP4;WNT5A;SOX13;DKK3;RBX1;SHISA6;DKK4;SFRP1;FRMD8;DDIT3;PSME3;SFRP5;HECW1;PSME4;PSME1;PSME2;PSMD10;PSMD12;PSMD11;PSMD14;PSMD13;CUL3;KLHL12;STK4;STK3;SLC9A3R1;DVL1;DVL2;DVL3;NPHP3;NPHP4;IGFBP6;PSMF1;WWTR1;FZD4;CAV1;SIAH2;FZD6;FUZ;MCC;UBAC2;CYLD;BMP2;DAB2;CCDC88…	0	Biological_Process_2021	1	1	1	1	1	1	1	1	1	1	0	1	1
regulation of neuron projection development	GO:0010975	134/165	1.44504e-05	0.000474259	2.21335	24.6674	SCARB2;AVIL;ULK4;CIB1;ARHGAP35;TSKU;ARHGAP44;CDH2;DPYSL3;AKT1;EP300;DENND5A;FBXO7;SCN1B;EPHB3;LZTS3;MFSD2A;PPFIA2;EPHA4;MYLIP;PRKCI;CDKL5;MAGI2;PAQR3;WNT5A;P3H1;TBR1;ATP1B2;SRCIN1;TANC2;STX1B;MAG;RUFY3;ROR1;PRKD1;ROR2;FKBP4;TOX;EPHA3;RTN4R;BRSK1;BRSK2;NDRG4;TWF2;PLA2G3;TWF1;PSEN1;CAMSAP2;EFNB2;SNX3;BAG5;FUT9;LRRC4C;MARK2;MARK1;FZD1;LYN;NTNG1;NTNG2;BDNF;WNT3A;SETX;CCDC88A;CDK5;PTK7;TRPV4;PLXNB3;PL…	0	Biological_Process_2021	0	1	0	0	1	1	0	0	0	0	0	0	0
negative regulation of gene expression	GO:0010629	248/322	1.46078e-05	0.000476818	1.72	19.1504	RB1;APP;RNH1;SPI1;EIF4A3;CRKL;RPS6KA5;CPNE1;KDR;EPC1;DIP2A;LGALS9;RPS13;MEF2C;DAPK1;SFMBT2;ZNF281;DAPK3;METTL3;SOX11;DICER1;MIF;CLDN5;SFRP1;TWSG1;DXO;SHMT1;PLA2G3;GATA2;HIF1A;MRPL13;TTBK1;FXR1;FXR2;LARP1;TERT;PDCD10;STC2;DHX36;ZNF148;N4BP1;MSR1;NDFIP2;NDFIP1;SETDB1;TIPARP;SETDB2;CIDEA;EIF2AK3;EIF2AK2;PARP14;DHFR;PARP10;RPS26;MOV10;OCLN;AGO3;EPRS1;AGO4;CILP;AGO1;ID2;AGO2;REL;CALR;CPEB3;EZH2;LGMN;B…	0	Biological_Process_2021	1	1	1	1	1	1	1	1	1	1	1	1	1
regulation of transcription from RNA polymerase II promoter in response to hypoxia	GO:0061418	66/75	1.47493e-05	0.000477079	3.74786	41.6924	CITED2;EPO;HIF3A;LIMD1;RBPJ;BACH1;PSMD8;PSMD9;PSMD6;PSMD7;PSMD4;PSMD5;PSMD2;PSMD3;EP300;PSMD1;ELOB;ELOC;HIF1AN;ARNT;SIRT2;RBX1;PSMA5;PSMA6;PSMA3;PSMA4;PSMA1;PSMA2;PSME3;PSME4;PSME1;PSME2;UBA52;PSMD10;PSMD12;NOTCH1;PSMD11;PSMD14;EPAS1;PSMD13;CUL2;HIGD1A;HIF1A;PSMA7;PSMB6;PSMB7;PSMB4;PSMB5;PSMB2;UBB;PSMB3;PSMF1;VHL;RPS27A;STOX1;EGLN1;CREBBP;EGLN2;PSMB8;VEGFA;PSMC5;PSMC3;PSMC4;PSMC1;PSMC2;NFE2L2	0	Biological_Process_2021	1	1	1	1	1	1	1	1	1	1	1	1	1
regulation of DNA-templated transcription, initiation	GO:2000142	55/61	1.47747e-05	0.000477079	4.68301	52.0872	CDKN1A;THRA;PTEN;CCNC;ZNF45;MED16;MED15;MED17;MECP2;MED12;MED14;MED13;CCND1;TRIM28;MED10;SOX9;MED1;MED8;MITF;MED27;MED4;MED26;MED6;MED7;MED23;MED25;MED24;MED20;TP53;CSF1R;CEBPB;CBFB;LEF1;PPM1D;RELA;BCLAF1;CCNB1;MED30;MED31;TCF7L2;JUN;NFKB1;FOSL1;SETX;TNRC6C;CDK8;MOV10;AGO3;AGO4;CDK4;AGO1;BAX;CTNNB1;TNRC6A;TNRC6B	0	Biological_Process_2021	1	1	1	1	1	1	1	1	1	1	1	1	1
DNA duplex unwinding	GO:0032508	47/51	1.49433e-05	0.000479945	6.00091	66.6776	PIF1;BLM;RTEL1;MRE11;MCM7;MCMDC2;DHX9;MCM9;DDX1;XPA;XPC;RECQL4;PURA;WRN;RECQL5;UBB;NBN;ASCC3;RPS27A;ANXA1;PARP1;TWNK;RECQL;HMGA1;RPA1;GTF2H1;CHD1L;GTF2H2;GTF2H3;RAD23B;GTF2H4;GTF2H5;DDB2;RBX1;DDB1;SUPV3L1;CUL4A;RAD50;RAD51;ERCC3;ERCC2;POT1;MCM6;SSBP1;UBA52;MCM2;CUL4B	0	Biological_Process_2021	1	1	1	1	1	1	1	1	1	1	1	1	1
cellular response to chemical stress	GO:0062197	86/101	1.50374e-05	0.000480396	2.93199	32.5596	ERO1A;VKORC1L1;NCF1;SRXN1;NCF2;PYROXD1;LRRK2;NCF4;KEAP1;NUDT2;PARK7;ZFAND1;PKD2;CHCHD2;SESN2;LONP1;ADNP2;G6PD;GPX1;PARP1;GPX3;GPX8;CYBB;GPX7;CYBA;VRK2;ETV5;SIRT2;SERPINB6;SELENOS;PIK3CA;CAT;PRKD1;ATF4;PRKAA1;TMEM161A;PRKAA2;GSTP1;HTRA2;PRR5L;FOXO3;AIF1;FOXO1;PRDX3;PRDX5;ERMP1;ALDH3B1;PRDX1;ABL1;MGAT3;LRRC8D;STX4;STX2;ATG7;PPARGC1A;LRRC8E;STOX1;RBM11;SLC25A24;SNCA;PNPT1;BRF2;TXNRD2;CAV1;TXNRD1;GSR…	0	Biological_Process_2021	1	1	1	1	1	1	1	1	1	1	1	1	1
transcription by RNA polymerase I	GO:0006360	33/34	1.51389e-05	0.00048108	16.8433	186.931	RRN3;CCNH;TTF1;TAF1D;TAF1B;TCOF1;TAF1C;TAF1A;POLR2E;UBTF;POLR2F;POLR2H;POLR2K;MAPK3;POLR2L;TBP;GTF2H1;GTF2H2;GTF2H3;GTF2H4;GTF2H5;CDK7;ERCC3;POLR1A;POLR1B;ERCC2;POLR1C;POLR1E;POLR1F;POLR1G;MNAT1;POLR1H;TAF1	0	Biological_Process_2021	1	1	1	1	1	1	1	1	1	1	1	1	1
nucleocytoplasmic transport	GO:0006913	38/40	1.5604e-05	0.000490669	9.69986	107.358	NUP205;ANP32A;RGS14;GEMIN2;DDX20;PHAX;AAAS;NXT2;BACH2;MALT1;RBM15B;ATXN1;XPO1;SNRPD2;RSRC1;SNRPD1;SMN1;SNRPD3;HNRNPA1;HTATIP2;NPM1;NCBP1;NCBP2;RITA1;NUTF2;SNUPN;LSG1;NEMF;GEMIN4;SNRPG;GEMIN5;GEMIN6;SNRPE;GEMIN7;NUP98;SNRPF;GEMIN8;SNRPB	0	Biological_Process_2021	1	1	1	1	1	1	1	1	1	1	1	1	1
ribosomal small subunit biogenesis	GO:0042274	38/40	1.5604e-05	0.000490669	9.69986	107.358	LTV1;MRPS11;WDR3;TSR3;RPS27L;SNU13;PWP2;RPS15;RRP7A;RPS14;EMG1;RPS17;RPS16;NOB1;RPS19;RRP36;SURF6;RIOK2;RIOK1;METTL17;NOM1;NOP14;NPM1;RPS7;RIOK3;RPS5;RPS6;RPSA;DDX52;ERAL1;MRPS7;RPS25;RPS28;LSM6;RPS27;SRFBP1;NOL11;RPS24	0	Biological_Process_2021	1	1	1	1	1	1	1	1	1	1	1	1	1
negative regulation of Wnt signaling pathway	GO:0030178	153/191	1.61745e-05	0.000505957	2.06249	22.7536	CTNND1;JADE1;TMEM131L;TSKU;PSMD8;SOX2;PSMD9;PSMD6;STK11;PSMD7;PSMD4;PSMD5;TMEM88;PSMD2;RUVBL2;PSMD3;GRB10;PSMD1;SOX9;LZTS2;TLE4;TLE3;TLE2;TLE1;IGFBP4;CTNNBIP1;WNT5A;SOX13;TSC2;HIC1;DKK3;RBX1;SHISA6;DKK4;SFRP1;FRMD8;DDIT3;PSME3;SFRP5;HECW1;PSME4;PSME1;PSME2;TRABD2B;PSMD10;PSMD12;PSMD11;PSMD14;PSMD13;CUL3;KLHL12;APCDD1;NLK;STK4;STK3;SLC9A3R1;HMGXB4;RNF213;DVL1;DVL2;DVL3;NPHP3;NPHP4;IGFBP6;PSMF1;WWT…	0	Biological_Process_2021	1	1	1	1	1	1	1	1	1	1	0	1	1
aerobic electron transport chain	GO:0019646	62/70	1.67706e-05	0.000521888	3.9602	43.5459	COX7B;NDUFA13;NDUFA11;NDUFA12;COX4I1;NDUFA10;COX7C;UQCRFS1;COX8A;NDUFC2;NDUFC1;SDHC;SDHA;COX6B1;COX7A2L;NDUFS8;NDUFS7;SDHAF2;NDUFS6;NDUFS5;NDUFS4;NDUFS3;UQCRC1;NDUFS2;NDUFS1;UQCRC2;NDUFB9;NDUFB8;NDUFB7;NDUFB10;NDUFB6;UQCRB;COX15;NDUFB11;NDUFB5;NDUFB4;NDUFB3;NDUFB2;NDUFB1;UQCR11;UQCR10;COX5B;COX5A;UQCRH;CYC1;NDUFV3;NDUFV2;NDUFV1;COX10;NDUFA9;NDUFA8;NDUFA7;NDUFA6;NDUFA5;UQCC3;NDUFA4;NDUFA3;NDUFA2;N…	0	Biological_Process_2021	1	1	1	1	1	1	1	1	1	1	1	1	1
axon development	GO:0061564	69/79	1.69522e-05	0.000522127	3.52668	38.741	SEMA5A;APP;RAB3A;DOCK7;MTR;ACTB;ARHGAP35;GRM7;NRCAM;EPHB2;NEFH;RAB8A;EPHB3;DCC;MAP1S;VASH2;LMTK2;RTN4RL2;ANK3;ISL1;MAPK8IP3;ZDHHC17;PAX2;AFG3L2;SHTN1;GAP43;RTN4RL1;MAP1B;PARD3;MAP1A;S100A6;MAPT;DSCAML1;LLGL1;BRSK1;SPTBN4;BRSK2;AMIGO1;ATL1;RTN4;CAMSAP2;PARD6B;SLITRK2;SLITRK1;SLITRK4;SLITRK3;SLITRK6;SLITRK5;CTNNA2;PAK3;MARK2;NTNG1;NTNG2;RYK;WNT7A;CCK;BAIAP2;L1CAM;S100B;POU4F1;DHFR;RAB10;KLF7;CDK5;T…	1	Biological_Process_2021	0	1	0	0	0	0	0	0	0	0	0	0	0
regulation of cellular response to heat	GO:1900034	69/79	1.69522e-05	0.000522127	3.52668	38.741	YWHAE;GSK3B;HSP90AB1;NUP107;NUP188;HSPB8;HIKESHI;CCAR2;RPTOR;CHORDC1;NUP62;MLST8;EP300;CD34;IER5;NDC1;NUP214;HSP90AA1;SEC13;NUP133;NUP210;HSBP1;SIRT1;DNAJC2;DNAJC7;NUP50;AKT1S1;MAPKAPK2;NUP54;MAPT;NUP98;FKBP4;CRYAB;CAMK2B;CAMK2D;NUP205;POM121;SEH1L;CAMK2A;AAAS;NUP160;DNAJB1;BAG4;BAG5;BAG2;DNAJB6;BAG3;NUP85;BAG1;HSF1;TPR;MAPK1;NUP43;NUP88;CAMK2G;RAE1;MAPK3;RANBP2;HSPA8;CREBBP;NUP155;PTGES3;RPA1;NU…	0	Biological_Process_2021	1	1	1	1	1	1	1	1	1	1	1	1	1
chemical synaptic transmission	GO:0007268	236/306	1.96686e-05	0.000602702	1.72975	18.7444	CPNE6;HTR4;CRHBP;RPS6KA3;GPR176;HTR6;HTR7;RPS6KA2;RPS6KA1;BSN;PRKACA;SLC12A6;PRKACB;SLC12A7;UNC13B;UNC13C;UNC13A;NPFF;CEL;PDYN;GABRG2;GABRG1;OMP;PRKAR1B;PRKAR1A;AKAP9;KCNQ2;KCNQ3;STXBP3;STXBP1;STXBP2;GABARAP;GRIN2A;PRKAR2B;NPBWR1;PRKAR2A;PENK;KCNMB4;NTSR1;DTNA;PTPRN2;SNAPIN;HOMER1;GRIN2C;GRIN2B;GRIN2D;SLC6A5;TH;GIPC1;PNOC;PCDHB5;CHRFAM7A;PCDHB4;SCN2B;GABRB3;GABRB2;GABRB1;DOC2A;GRIK5;KCNC4;GRIK3;G…	1	Biological_Process_2021	0	1	0	0	0	0	0	0	0	0	0	0	0
regulation of transcription from RNA polymerase II promoter in response to stress	GO:0043618	75/87	2.08705e-05	0.000636287	3.19496	34.4326	EPO;HIF3A;LIMD1;BACH1;PSMD8;PSMD9;PSMD6;PSMD7;PSMD4;PSMD5;PSMD2;CHEK1;PSMD3;EP300;PSMD1;ELOB;ELOC;HIF1AN;ARNT;RBX1;PSMA5;PSMA6;IMPACT;PSMA3;PSMA4;PSMA1;PSMA2;DDIT3;PSME3;PSME4;PSME1;PSME2;TP53;UBA52;ATF3;ATF4;PSMD10;PSMD12;PSMD11;PSMD14;EPAS1;PSMD13;CUL2;HIGD1A;HIF1A;PSMA7;PSMB6;DNAJB1;PSMB7;MUC1;PSMB4;MAPK7;PSMB5;PSMB2;UBB;BAG3;PSMB3;HMOX1;PSMF1;VHL;RPS27A;STOX1;EGLN1;CREBBP;EGLN2;INO80;KLF2;PSM…	0	Biological_Process_2021	1	1	1	1	1	1	1	1	1	1	1	1	1
regulation of neurotransmitter secretion	GO:0046928	32/33	2.22295e-05	0.000667276	16.3316	174.978	GSK3B;CHRNA3;MCTP1;FMR1;LRRK2;CAMK2A;CPLX2;CPLX1;CPLX4;CPLX3;RIMS2;RIMS1;RIMS4;RIMS3;GPER1;KCNMB4;VPS18;CHRNB4;MEF2C;SNAPIN;DTNBP1;SEPTIN5;SLC30A1;SNCAIP;SYN1;BAIAP3;STX1B;PNKD;PREPL;SYT11;MCTP2;RAB5A	1	Biological_Process_2021	0	1	0	0	0	0	0	0	0	0	0	0	0
maturation of LSU-rRNA	GO:0000470	26/26	2.23314e-05	0.000667276	175448	1.87896e+06	MAK16;NOP2;SNU13;RPF2;RPL10A;RPF1;RPL7;RPL7A;MRPL1;ZNHIT3;PES1;ZNHIT6;RPL35;RRP15;DDX18;NIFK;URB1;WDR12;FTSJ3;BOP1;RSL1D1;NSA2;EIF6;LAS1L;RPL7L1;NHP2	0	Biological_Process_2021	1	1	1	1	1	1	1	1	1	1	1	1	1
positive regulation of viral transcription	GO:0050434	26/26	2.23314e-05	0.000667276	175448	1.87896e+06	CTDP1;CCNT1;DHX9;SUPT4H1;RSF1;POLR2A;POLR2B;POLR2C;POLR2D;POLR2E;POLR2F;NELFB;POLR2G;NELFA;NELFCD;POLR2H;POLR2I;POLR2J;POLR2K;NELFE;POLR2L;GTF2F1;SUPT5H;GTF2F2;CDK9;MDFIC	0	Biological_Process_2021	1	1	1	1	1	1	1	1	1	1	1	1	1
regulation of mitotic metaphase/anaphase transition	GO:0030071	26/26	2.23314e-05	0.000667276	175448	1.87896e+06	RB1;ANAPC15;CUL3;ANAPC11;CCNB1;CDC23;CDC27;RIOK2;FBXO5;LCMT1;DLGAP5;CDK5RAP2;ANAPC7;DUSP1;UBE2C;NEK6;USP44;NSMCE2;PLK1;CDC6;CENPE;ESPL1;HECW2;CDC16;ANAPC4;ANAPC5	0	Biological_Process_2021	1	1	1	1	1	1	1	1	1	1	1	1	1
nucleotide-excision repair, DNA incision	GO:0033683	37/39	2.24501e-05	0.000667503	9.44389	101.089	PCNA;OGG1;XPA;POLD3;POLD4;UBB;NTHL1;POLD1;POLD2;POLK;RPS27A;RFC5;RFC3;RFC4;PARP1;RFC1;RFC2;RPA1;GTF2H1;CHD1L;GTF2H2;GTF2H3;GTF2H4;GTF2H5;DDB2;RBX1;CUL4A;DDB1;ERCC3;ERCC4;ERCC1;RPA3;ERCC2;ERCC5;UBA52;FAN1;CUL4B	0	Biological_Process_2021	1	1	1	1	1	1	1	1	1	1	1	1	1
regulation of cell cycle phase transition	GO:1901987	81/95	2.39431e-05	0.000708385	2.95809	31.4736	CDKN1A;CDKN1B;BUB1B;CDC20;PSMD8;PSMD9;PSMD6;CDC23;PSMD7;PSMD4;PSMD5;CDC26;PSMD2;CDC27;PSMD3;SIX3;PSMD1;FBXO5;BTRC;GTSE1;SKP1;ANAPC7;FBXW7;UBE2E1;ZNF16;DDB1;PSMA5;MN1;PSMA6;PSMA3;DBF4;PSMA4;PSMA1;PSMA2;PSME3;PSME4;PSME1;ANAPC4;PSME2;ANAPC5;TP53;ANAPC1;ANAPC2;PSMD10;PSMD12;ANAPC15;PSMD11;ANAPC16;PSMD14;PSMD13;CUL1;XPC;ANAPC10;PSMA7;ANAPC11;PSMB6;PSMB7;CCNB1;PSMB4;PSMB5;PSMB2;PSMB3;BUB3;PSMF1;UBE2C;…	0	Biological_Process_2021	1	1	1	1	1	1	1	1	1	1	1	1	1
insulin receptor signaling pathway	GO:0008286	64/73	2.62895e-05	0.000766478	3.63374	38.3227	BCAR3;GSK3B;C2CD5;GSK3A;IRS1;IRS2;IDE;TCIRG1;PIK3C2A;SOGA1;IGF1R;GRB14;AKT2;GRB10;AKT1;AP3S1;ATP6V1E1;PDK2;APPL1;ATP6V0B;ATP6V1G1;ATP6V0E1;ATP6V1G2;ATP6AP1;GAB1;SLC39A14;PIK3CA;ATP6V1B2;PHIP;ATP6V0D1;SOS1;ATP6V0C;ATP6V0D2;RHOQ;ATP6V1B1;ATP6V1A;FOXC2;SHC1;PIK3R3;PIK3R2;FOXO4;PIK3R1;FOXO1;INS;ATP6V0A2;ATP6V1H;ZNF106;ATP6V0E2;ATP6V1D;ATP6V1C1;SH2B2;ATP6V0A1;ATP6V1C2;ATP6V1F;CAV2;INSR;IGF2;SORBS1;BAI…	0	Biological_Process_2021	1	1	1	1	1	1	1	1	1	1	1	1	1
neurotransmitter transport	GO:0006836	64/73	2.62895e-05	0.000766478	3.63374	38.3227	SNAP25;RAB3A;SLC6A2;GLS;SLC6A4;RIMS1;GRM4;PPFIA1;GLUL;PPFIA4;PPFIA3;SLC18A2;PPFIA2;UNC13B;SLC38A1;UNC13A;SLC32A1;SLC6A15;CASK;SYN3;SYN2;SYN1;SNPH;DNAJC5;SLC29A4;SLC29A1;VAMP2;SLC29A2;BRSK1;SLC22A3;STXBP3;GLS2;NRXN1;STXBP1;SLC1A1;SLC22A1;STXBP2;SLC1A2;NRXN2;SLC1A3;ATP1A2;LIN7A;LIN7C;SLC1A6;CPLX1;LIN7B;SLC1A7;HRH3;PDZD11;DVL1;SLC17A6;SLC17A7;SLC17A8;SLC38A2;TSPOAP1;GABRA2;HSPA8;PTPRN2;SNAPIN;SYT1;G…	1	Biological_Process_2021	0	1	0	0	0	0	0	0	0	0	0	0	0
positive regulation of synaptic transmission	GO:0050806	64/73	2.62895e-05	0.000766478	3.63374	38.3227	APP;CLSTN2;CLSTN3;FMR1;CLSTN1;GRIK2;ADRA1A;ZDHHC2;ZDHHC3;RIMS2;RIMS1;RIMS3;GPER1;FLOT1;NPTN;EPHB2;ZDHHC12;SHISA7;STX1B;KCTD13;SHANK3;SQSTM1;SHANK2;VAMP2;NLGN3;SLC24A2;SLC24A1;NLGN1;NLGN2;RGS14;TSHZ3;CHRNA7;NRXN1;ADCY1;ADCY8;PRKCZ;CRHR2;INS;NPS;CACNG7;CACNG8;GRIN2A;RELN;PTK2B;STX4;DRD1;CACNG2;CACNG3;CACNG4;CACNG5;LGI1;MPP2;SYT1;PLK2;DTNBP1;EIF2AK4;GRIN2C;GRIN2B;BAIAP3;GRIN2D;NFATC4;DLG4;NMU;LGMN	1	Biological_Process_2021	0	1	0	0	0	0	0	0	0	0	0	0	0
selective autophagy	GO:0061912	53/59	2.761e-05	0.000801092	4.51203	47.3643	CALCOCO2;CETN1;AUP1;PARK7;PHB2;UFL1;MAP1LC3B;MAP1LC3C;RB1CC1;STBD1;USP30;LGALS8;ATG14;ATG13;DYNLL2;DYNC1LI1;DYNC1LI2;IFT88;WDR81;PEX5;UFC1;ULK2;ULK1;WDFY3;UBE2V1;SQSTM1;UBA52;RAB7A;BECN1;DYNC1I2;TEX264;UBA5;AMBRA1;HDAC6;ARL13B;UBB;DDRGK1;UBQLN1;PCNT;RPS27A;DYNC1I1;ATG5;DYNC1H1;ACBD5;KLHL3;UFM1;STING1;NBR1;ATG2A;UBE2N;ATM;VIM;ATG2B	0	Biological_Process_2021	1	1	1	1	1	1	1	1	1	1	1	1	1
regulation of anatomical structure morphogenesis	GO:0022603	102/123	2.77674e-05	0.000801783	2.48471	26.0688	PHLDB1;PID1;POGLUT1;RNH1;SPARC;PLXND1;ETS1;FGF2;ARHGAP35;ARHGAP44;BMPER;CDH2;DAG1;LZTS1;PROK1;EPHB3;LZTS3;PPFIA2;CHRNB2;EPHA4;MEF2C;VASH2;RC3H1;VASH1;SRCIN1;TANC2;CLDN4;SFRP1;HECW2;RUFY3;HECW1;NSMF;PHIP;TNIK;PHLDB2;EPHA2;BRSK1;BRSK2;CHRNA3;SDC2;NEDD4L;EFNA5;CAMSAP1;STRIP1;HMOX1;LRRC4C;PDZD8;MARK2;BCL9L;ZRANB1;TGFB1;LARP4;BCL6;CDK5;NF1;FERMT2;FGFR2;ZNF135;GSK3B;FLT4;LRRK2;TNFAIP3;TSPAN12;LFNG;SIPA…	0	Biological_Process_2021	1	1	1	1	1	1	0	1	1	1	1	1	1
negative regulation of cellular macromolecule biosynthetic process	GO:2000113	406/547	2.79139e-05	0.000802157	1.48096	15.5299	RB1;SPI1;ZNF174;EHMT1;ENO1;RBPJ;PHB2;ELK3;MYB;SAMD13;SAMD11;DAXX;RBFOX2;DAPK1;ZNF281;DAPK3;SOX13;SOX14;DKK3;DDIT3;ATF5;CLOCK;SET;CTBP2;CTBP1;SHMT1;GATA3;PRDM11;ZNF24;MRPL13;DEDD2;LARP1;PRDM16;NKX2-1;ALX1;ZNF148;ZBTB7A;S100A11;JUN;PHC2;PHC1;MTERF3;EIF2AK1;EIF2AK3;EIF2AK2;NR0B1;NR1D2;CDC6;NR1D1;NR2F2;PA2G4;PHC3;DHFR;RAD17;CPEB3;EZH2;CDKN1C;BTG2;CDKN1A;CDKN1B;KDM8;BHLHE41;CTCF;GLI3;ING4;MECP2;NIPBL;…	0	Biological_Process_2021	1	1	1	1	1	1	1	1	1	1	1	1	1
regulation of mRNA splicing, via spliceosome	GO:0048024	77/90	2.93325e-05	0.000838909	3.02785	31.6011	DAZAP1;RBM25;CELF1;CELF2;FMR1;CELF3;CELF4;CELF5;HNRNPU;PTBP1;C1QBP;CWC22;METTL16;RBM7;RBM5;DDX17;ZC3H10;MBNL1;RBFOX1;SRRM4;MBNL2;RBFOX2;RBM15;NCBP1;RBFOX3;CIRBP;THRAP3;NCL;SRSF3;SRSF4;NUP98;NSRP1;SRSF6;SRSF7;SF1;SRSF9;SF3B4;KHDRBS1;DDX5;KHDRBS2;KHDRBS3;RBM8A;SFSWAP;YTHDC1;FXR1;RBM15B;FXR2;FAM172A;PUF60;PCBP4;U2AF2;TRA2B;TRA2A;SAP18;HNRNPA1;MBNL3;SRSF10;ZBTB7A;RBM11;SRSF12;SRPK2;RBM39;TIA1;WTAP;LA…	0	Biological_Process_2021	1	1	1	1	1	1	1	1	1	1	0	1	1
positive regulation of epithelial cell migration	GO:0010634	80/94	3.1024e-05	0.000878915	2.92135	30.3258	DOCK5;GPI;NRP1;SCARB1;NRP2;BMPR2;SPARC;FLT4;PDCD6;PIK3CD;EMC10;PIK3CB;FGF1;ETS1;FGF2;PIK3CG;EPB41L4B;FGF7;CAPN7;GLIPR2;HYAL1;ENPP2;KDR;AKT1;CTSH;RAC1;SOX9;GFUS;BCAS3;ANXA3;PRKCE;WNT5A;PRKCA;PROX1;MMP9;FOXP1;RHOB;ADAM9;ITGB1BP1;PRKD2;PRKD1;PFN1;DOCK1;MAPRE2;RIN2;ARF6;FOXC2;GRN;ROCK2;SRC;GATA3;HIF1A;THBS1;HDAC6;PPM1F;RTN4;ATOH8;ABL1;PTK2B;PLCG1;RREB1;CLASP1;SASH1;CLASP2;MAP4K4;ANGPT4;TGFB2;ANGPT1;E…	0	Biological_Process_2021	1	1	1	1	1	1	1	1	1	1	1	1	1
regulation of kinase activity	GO:0043549	80/94	3.1024e-05	0.000878915	2.92135	30.3258	ALK;CDKN1C;DDR1;RB1;RET;CDKN1B;FLT1;MRE11;LDB1;FLT3;FLT4;HNRNPU;IRS2;LDB2;SMG8;IGF1R;DSTYK;KDR;PLCE1;NBN;EPHB2;EPHB1;ROS1;EPHB4;EPHB3;EPHA5;PDGFRB;EPHA4;PDGFRA;EPHA7;EPHA6;EPHA8;LMO4;PIFO;LMTK2;EMP2;ZNF16;EEF1A1;RBL2;RBL1;TYRO3;ROR1;MAPT;ROR2;MET;EPHA3;DDR2;EPHA2;CSF1R;VAC14;NPRL2;NLRC5;MST1R;CAMKK2;TTN;PRDX3;SLC9A3R1;ERBB4;ERBB2;SLAMF8;ANKRD54;ZNF622;ECT2;DRD4;NTRK1;CD74;NTRK2;RYK;INSR;NTRK3;TIE…	0	Biological_Process_2021	1	1	1	1	1	0	0	1	0	0	1	1	1
Ras protein signal transduction	GO:0007265	116/142	3.20529e-05	0.000903801	2.28307	23.6255	RB1;CYFIP1;NCKAP1;RTKN;PARK7;CELSR1;FGF2;CRKL;EPS8;RASSF1;TRIM28;ARHGDIA;ARHGDIB;PLCE1;USP8;SHTN1;TIAM1;ELMO1;MAPKAPK5;PRKD1;TP53;KPNB1;DNMT1;SHC2;SHC3;SHC1;PLD1;RASGRP2;RASGRP1;RASGRP3;RAP1B;G3BP1;G3BP2;USP50;RALGDS;RREB1;BRAP;NGFR;JUN;HACE1;SETDB1;PLK2;ARHGAP29;COL1A2;CDK2;GNB1;NF1;GRB2;GRAP;RGL2;GPSM2;CDKN1A;GDI1;ARHGAP1;BRK1;ARHGAP5;ARHGAP6;RERG;RAC1;HRAS;PHACTR4;ARHGEF11;DBNL;KSR1;PLEKHG5;RH…	0	Biological_Process_2021	1	1	1	1	1	1	1	1	1	1	1	1	1
7-methylguanosine mRNA capping	GO:0006370	31/32	3.26137e-05	0.000906842	15.8201	163.434	CCNH;RNMT;POLR2A;POLR2B;POLR2C;POLR2D;POLR2E;POLR2F;POLR2G;POLR2H;POLR2I;CMTR1;POLR2J;CMTR2;POLR2K;POLR2L;RNGTT;NCBP1;NCBP2;GTF2H1;GTF2H2;GTF2F1;GTF2H3;SUPT5H;GTF2F2;GTF2H4;GTF2H5;CDK7;ERCC3;ERCC2;MNAT1	0	Biological_Process_2021	1	1	1	1	1	1	1	1	1	1	1	1	1
7-methylguanosine RNA capping	GO:0009452	31/32	3.26137e-05	0.000906842	15.8201	163.434	CCNH;RNMT;POLR2A;POLR2B;POLR2C;POLR2D;POLR2E;POLR2F;POLR2G;POLR2H;POLR2I;CMTR1;POLR2J;CMTR2;POLR2K;POLR2L;RNGTT;NCBP1;NCBP2;GTF2H1;GTF2H2;GTF2F1;GTF2H3;SUPT5H;GTF2F2;GTF2H4;GTF2H5;CDK7;ERCC3;ERCC2;MNAT1	0	Biological_Process_2021	1	1	1	1	1	1	1	1	1	1	1	1	1
transcription initiation from RNA polymerase I promoter	GO:0006361	31/32	3.26137e-05	0.000906842	15.8201	163.434	RRN3;CCNH;TAF1D;TAF1B;TAF1C;TAF1A;POLR2E;UBTF;POLR2F;POLR2H;POLR2K;MAPK3;POLR2L;TBP;GTF2H1;GTF2H2;GTF2H3;GTF2H4;GTF2H5;CDK7;ERCC3;POLR1A;POLR1B;ERCC2;POLR1C;POLR1E;POLR1F;POLR1G;MNAT1;POLR1H;TAF1	0	Biological_Process_2021	1	1	1	1	1	1	1	1	1	1	1	1	1
positive regulation of phosphorylation	GO:0042327	197/253	3.30569e-05	0.000914929	1.80326	18.6047	APP;TFRC;TESK1;SLC4A4;CRKL;AKT2;KDR;AKT1;SOX9;EPHB2;EPHB1;EPHB4;EPHB3;EPHA5;EPHA4;DAXX;EPHA7;EPHA6;EPHA8;LIMCH1;ENTPD5;CSNK1D;MIF;ATG14;ZNF16;AR;TYRO3;EPHA3;EPHA2;FAXDC2;PIK3R3;BCL10;MST1R;HIF1A;C3;FXR1;FXR2;NCKAP1L;LYN;FZD7;INSR;IGF2;BTBD10;PTK2;MARCO;DDR1;RET;NRP1;CD40;DSTYK;RAC1;RSPO1;HRAS;PIFO;F2;SIRT1;RAP2A;IL1B;CLDN19;FAM20A;GAS6;DDR2;ENG;PELI2;CAMKK2;PAK1;CD74;RYK;IL34;PTGES3;VEGFC;VEGFD;V…	0	Biological_Process_2021	1	1	1	1	1	0	0	1	0	0	0	0	1
RNA splicing, via transesterification reactions	GO:0000375	25/25	3.37243e-05	0.000923487	168700	1.73715e+06	SF3B4;DBR1;SF3B3;GEMIN2;DDX23;WDR83;PRPF8;KHSRP;TRA2B;TXNL4A;SF3B1;SMNDC1;SRSF10;BCAS2;SF3A3;SCAF11;LSM1;SRRM1;PRPF4;SNRNP40;PRPF6;PRPF3;MPHOSPH10;SRSF4;SLU7	0	Biological_Process_2021	1	1	1	1	1	1	1	1	1	1	1	1	1
COPII vesicle coating	GO:0048208	56/63	3.41924e-05	0.000923487	4.08669	42.0255	MCFD2;PDCD6;CTSZ;GOLGA2;PPP6C;TFG;PPP6R1;PPP6R3;TMED2;CTSC;NSF;SEC13;TRAPPC2L;CSNK1D;TBC1D20;TRAPPC6B;GORASP1;PREB;SEC22B;GRIA1;NAPA;RAB1A;SEC23A;TMED10;PEF1;SAR1B;CUL3;GOSR2;USO1;TGFA;KLHL12;LMAN1;SCFD1;STX5;CD59;SEC31A;ANKRD28;TRAPPC2;SEC16B;TRAPPC3;SEC24B;SEC24A;TRAPPC1;SEC16A;TRAPPC10;TRAPPC4;TRAPPC5;TRAPPC9;SEC23IP;CNIH1;COL7A1;CNIH2;SEC24D;FOLR1;SEC24C;BET1	0	Biological_Process_2021	1	1	1	1	1	1	1	1	1	1	1	1	1
vesicle coating	GO:0006901	56/63	3.41924e-05	0.000923487	4.08669	42.0255	MCFD2;PDCD6;CTSZ;GOLGA2;PPP6C;TFG;PPP6R1;PPP6R3;TMED2;CTSC;NSF;SEC13;TRAPPC2L;CSNK1D;TBC1D20;TRAPPC6B;GORASP1;PREB;SEC22B;GRIA1;NAPA;RAB1A;SEC23A;TMED10;PEF1;SAR1B;CUL3;GOSR2;USO1;TGFA;KLHL12;LMAN1;SCFD1;STX5;CD59;SEC31A;ANKRD28;TRAPPC2;SEC16B;TRAPPC3;SEC24B;SEC24A;TRAPPC1;SEC16A;TRAPPC10;TRAPPC4;TRAPPC5;TRAPPC9;SEC23IP;CNIH1;COL7A1;CNIH2;SEC24D;FOLR1;SEC24C;BET1	0	Biological_Process_2021	1	1	1	1	1	1	1	1	1	1	1	1	1
vesicle targeting, rough ER to cis-Golgi	GO:0048207	56/63	3.41924e-05	0.000923487	4.08669	42.0255	MCFD2;PDCD6;CTSZ;GOLGA2;PPP6C;TFG;PPP6R1;PPP6R3;TMED2;CTSC;NSF;SEC13;TRAPPC2L;CSNK1D;TBC1D20;TRAPPC6B;GORASP1;PREB;SEC22B;GRIA1;NAPA;RAB1A;SEC23A;TMED10;PEF1;SAR1B;CUL3;GOSR2;USO1;TGFA;KLHL12;LMAN1;SCFD1;STX5;CD59;SEC31A;ANKRD28;TRAPPC2;SEC16B;TRAPPC3;SEC24B;SEC24A;TRAPPC1;SEC16A;TRAPPC10;TRAPPC4;TRAPPC5;TRAPPC9;SEC23IP;CNIH1;COL7A1;CNIH2;SEC24D;FOLR1;SEC24C;BET1	0	Biological_Process_2021	1	1	1	1	1	1	1	1	1	1	1	1	1
RNA export from nucleus	GO:0006405	89/106	3.42887e-05	0.000923487	2.67711	27.5225	SMG1;NUP107;NUP188;EIF4A3;CASC3;SMG7;SMG5;SMG6;GLE1;ALKBH5;HHEX;NUP62;XPO5;AGFG1;NUP214;NDC1;UPF2;UPF1;SEC13;NUP210;NCBP1;NUP133;NCBP2;THOC1;THOC3;THOC2;THOC5;CDC40;THOC7;SRRM1;THOC6;WDR33;DDX19B;DDX39A;DDX39B;SARNP;ZC3H11A;NUP50;SRSF2;SRSF3;SRSF4;NUP54;NUP98;SRSF5;SRSF6;SRSF7;SLU7;SRSF9;FYTTD1;SLBP;NUP205;POM121;SEH1L;RBM8A;YTHDC1;POLDIP3;SRSF1;U2AF1;AAAS;NUP160;NXF1;RBM15B;FIP1L1;NUP85;U2AF2;TP…	0	Biological_Process_2021	1	1	1	1	1	1	1	1	1	1	1	1	1
small GTPase mediated signal transduction	GO:0007264	89/106	3.42887e-05	0.000923487	2.67711	27.5225	RB1;CDKN1A;ARHGAP1;PARK7;FGF2;RERG;CRKL;RASSF1;TRIM28;ARFIP2;CHP1;PLCE1;RAC1;HRAS;USP8;RALBP1;KSR1;ARHGEF18;RRAS2;KSR2;RUNDC3A;ADRA2A;BCR;TIAM2;CCNA2;SHTN1;TIAM1;MRAS;RRAGC;RAPGEF2;MAPKAPK5;RAB38;PRKD1;RAPGEF5;SOS1;RIN2;TP53;RAPGEF6;DNMT1;SHC2;RALA;SHC3;RALB;RRAD;SHC1;ARL3;ARHGAP18;PLD1;RASGRP2;RASGRP1;NTN1;PLD2;RASGRP3;ABR;NRAS;G3BP1;G3BP2;KRIT1;USP50;SHOC2;RALGDS;RREB1;BRAP;JUN;SETDB1;PLK2;SIAH…	0	Biological_Process_2021	1	1	1	1	1	1	1	1	1	1	1	1	1
cell morphogenesis involved in differentiation	GO:0000904	63/72	3.50071e-05	0.000934246	3.57669	36.6967	RB1;NRP1;SPI1;LAMC3;ILK;LAMC1;ANTXR1;SIPA1L3;OPHN1;POF1B;DACT2;ITGAV;ITGB7;RAC1;EPHB3;MEF2C;ITGA4;ACTN1;METTL3;PROX1;SRCIN1;RHOA;ATRN;TMEFF2;RILPL2;PEAK1;RILPL1;ITGA8;TYRO3;ATF4;EPHA2;VAMP3;LAMA5;PXN;NTN4;PIK3R1;PKHD1;RELN;UNK;ARL13B;MICALL2;SRGAP2;NTNG1;NTNG2;YTHDF2;ATRNL1;LAMB2;LAMB4;FN1;TBCD;LAMB1;PARVA;PARVB;USH2A;EFNA1;FER;ABI2;PARVG;RADIL;TEK;FERMT2;FERMT3;MEGF9	0	Biological_Process_2021	1	1	1	1	1	1	1	1	1	1	1	1	1
response to ionizing radiation	GO:0010212	63/72	3.50071e-05	0.000934246	3.57669	36.6967	H2AX;CDKN1A;BABAM1;STK11;KAT5;MYC;SMPD1;UIMC1;TNKS1BP1;TOPBP1;MEN1;IKBIP;ANXA1;HUS1;LIG4;AEN;SIRT1;SPIDR;INIP;RHOB;RNF168;MSH2;EEF1D;FANCD2;TRIM13;CLOCK;TP53;BRSK1;BLM;PRKAA1;PAXIP1;BRAT1;DCUN1D3;RNF8;BRCC3;RAD51AP1;MTA1;FIGNL1;XRRA1;SWI5;ECT2;NHEJ1;EYA1;XRCC4;GADD45A;EYA3;INTS3;INO80;MAPK14;USP28;CLK2;TICRR;NET1;RAD51;RFWD3;NABP2;NABP1;ATM;GRB2;INTS7;RAD1;RAD9B;RAD9A	0	Biological_Process_2021	1	1	1	1	1	1	1	1	1	1	1	1	1
regulation of protein binding	GO:0043393	98/118	3.51548e-05	0.000934246	2.50625	25.7035	APP;KDM1A;PARK7;IFIT1;ACTB;IFIT2;GOLGA2;AKT1;PRKACA;B2M;TRIM21;MEN1;CTNNBIP1;PRKCD;CSNK1E;GTF2F1;CLDN5;TIAM1;TRIB3;ZFPM1;LRPAP1;NMD3;PSEN1;STK4;TTBK1;STK3;VTN;BAG2;BTBD1;TERT;DVL1;SYMPK;MARK3;MARK2;SNAPIN;WNT3A;CAV1;PLK1;STYX;BMP4;BMP2;DAB2;GNL3L;BAMBI;CAPRIN2;PIN1;EFHB;NES;GSK3B;CDKN1A;NVL;LRRK2;USP33;CTSZ;IDE;PKD1;SPPL3;FLOT1;LDLRAP1;DACT1;PRMT8;PRMT7;DTX3L;RIPK2;AKTIP;TMC8;TFIP11;RAPGEF2;ITGB1…	0	Biological_Process_2021	1	1	1	1	1	1	1	1	1	1	1	1	1
negative regulation of nucleic acid-templated transcription	GO:1903507	347/464	3.64075e-05	0.000963275	1.52393	15.5757	RB1;EIF4A2;SPI1;ZNF174;HDAC10;EHMT1;ENO1;RBPJ;PHB2;CCAR2;IKZF4;ELK3;RPS6KA5;KAT5;TRIM28;MYB;DPF1;DPF3;EPC1;KAT8;KAT7;SOX8;SOX9;BTRC;SAMD13;SOX7;TP63;SAMD11;DAXX;RBFOX2;SMARCC2;SFMBT1;ZNF281;SFMBT2;SOX13;SOX14;DKK3;SFRP1;THAP7;DDIT3;TRIB3;ATF5;ZFPM2;CLOCK;TP53;L3MBTL1;L3MBTL3;SET;L3MBTL2;CTBP2;TSHZ3;CTBP1;FOXG1;TWIST2;GATA3;PRDM11;ZNF24;ZBTB4;DEDD2;MBTD1;ZNF706;PRDM16;NKX2-1;INPP5K;ALX1;ZNF148;PAT…	0	Biological_Process_2021	1	1	1	1	1	1	1	1	1	1	1	1	1
DNA-templated transcription, initiation	GO:0006352	135/168	3.74092e-05	0.000983068	2.09426	21.3481	CRCP;HDAC10;MAML2;CCNH;MAML1;GTF2B;RORA;RORB;NR3C1;RBPJ;MED1;GTF2F1;POLRMT;GTF2F2;NRBP1;MED7;AR;TBL1XR1;TBPL2;TBPL1;TFAM;MAML3;NOTCH2;NOTCH3;NOTCH1;MAZ;GTF2E1;GTF2E2;NRBF2;PPARGC1A;NR2C2AP;WWTR1;CREBBP;SMARCA5;ESRRG;NR0B1;NR1D2;NR1D1;ESR1;NR2F6;CDK9;NR4A2;NR4A1;CDK7;NR4A3;SNW1;TAF4B;MNAT1;RARG;THRB;THRA;RSF1;NR2E1;TFB1M;NR2E3;MED17;UBTF;TEAD1;TEAD3;TEAD4;TBP;NCOA6;TFB2M;MED27;MED26;MED23;NCOR2;KA…	0	Biological_Process_2021	1	1	1	1	1	1	1	1	1	1	1	1	1
positive regulation of mitotic cell cycle phase transition	GO:1901992	52/58	3.76466e-05	0.000983068	4.42657	45.0946	RB1;PHB2;LSM10;MECP2;RPTOR;CCND3;CCND2;CDC23;LSM11;CCND1;ADAMTS1;HYAL1;CDC27;AKT1;FBXO5;DLGAP5;ANXA1;ANAPC7;NSMCE2;UBE2E2;CDC25C;CDC25A;CDC25B;RAD51B;ADAM17;RAD51C;TFDP1;ESPL1;ANAPC4;ANAPC5;PLCB1;DTL;KLHL18;KMT2E;CUL3;VPS4B;AIF1;ANAPC11;CCNB1;STOX1;BRD4;UBE2C;RCC2;RDX;CDC7;PHOX2B;RAB11A;RGCC;CDK4;CDC16;EIF4G1;FGF10	0	Biological_Process_2021	1	1	1	1	1	1	1	1	1	1	1	1	1
regulation of neurotransmitter receptor activity	GO:0099601	52/58	3.76466e-05	0.000983068	4.42657	45.0946	APP;CRHBP;NETO1;NEFL;DLGAP1;CAPN1;DLGAP3;DLGAP2;DLGAP4;MEF2C;ACTN2;DAPK1;MINK1;OPRM1;MAPK8IP2;SHISA9;SHISA7;SHISA6;LRRC7;AKAP9;CRH;NPTXR;SHANK1;CAMK2B;GRIA1;GRIA2;NLGN1;NLGN2;CAMK2A;BEGAIN;CACNG7;CACNG8;GRIN2A;RELN;GSG1L;PTK2B;NPTX1;CACNG2;NPTX2;CACNG3;CACNG4;GRIA3;CACNG5;GRIA4;PRRT1;GRIN2B;GRIN1;DLG1;DLG2;DLG3;DLG4;CNIH2	1	Biological_Process_2021	0	1	0	0	0	0	0	0	0	0	0	0	0
peptidyl-threonine modification	GO:0018210	59/67	4.05675e-05	0.00105061	3.76772	38.1012	DYRK4;GALNT11;GSK3B;GSK3A;DYRK2;GALNT13;GALNT16;LRRK2;TBK1;CHEK1;AKT1;ACVR1;MAP2K1;CSNK2A1;PDPK1;CAD;PRKCD;DYRK1A;LMTK2;PRKCA;OXSR1;TGFBR1;CIT;TGFBR2;CSNK2B;PRKD2;ULK1;PRKD1;CAMK2D;ROCK1;PRKDC;ROCK2;TNKS;STK39;ACVR1B;NLK;TTBK1;MAPK8;MAPK1;MARK2;GALNT4;GALNT3;GALNT2;GALNT1;CDC42BPB;CDC42BPA;HIPK1;HIPK3;HIPK2;SBK1;CDK5;WNK1;WNK3;CDK10;MAP3K10;GALNTL6;CDK5R1;MAP3K12;TAF1	0	Biological_Process_2021	1	1	1	1	1	1	1	1	1	1	0	1	1
Golgi to plasma membrane transport	GO:0006893	44/48	4.05829e-05	0.00105061	5.6166	56.7959	MACF1;SYS1;ARL3;GCC2;ARFRP1;GGA1;GOLGA4;GGA3;RAB26;KIF13A;STXBP6;CCDC93;GOLGA7;SPTBN1;BBS2;NSF;ARFGEF2;BBS1;EXOC8;OSBPL5;EXOC6B;GOLPH3L;ANK3;COMMD1;RAB10;GOLPH3;PREPL;RAB31;RABEP1;RAB34;EXOC4;EXOC6;GOPC;CCDC22;EXOC5;VAMP4;STEAP2;VAMP5;BLZF1;EXOC2;LLGL1;OPTN;VAMP2;EXOC1	0	Biological_Process_2021	1	1	1	1	1	1	1	1	1	1	1	1	1
positive regulation of intracellular protein transport	GO:0090316	120/148	4.61349e-05	0.00118828	2.19312	21.8959	ICE1;CD81;CIB1;ZFAND1;ZDHHC2;IPO5;UBE2L3;NPEPPS;TRIM28;CDH1;AKT2;CHP1;GTSE1;TP63;SH3GLB1;FBXW7;CEP131;PRKCD;ANK3;SLC51B;ATG13;RUFY3;KIF20B;TP53;CEMIP;SAR1A;SAR1B;HTRA2;PIK3R2;PIK3R1;PSEN1;UBE2J2;OAZ2;PPP3R1;BAG3;PDCD10;TPR;UBR5;TP53BP2;VPS11;DMAP1;ECT2;FIS1;PLK3;SEC16B;SMAD3;TGFB1;JUP;SEC16A;HPS4;BCL2;NMT1;ANP32B;SAE1;BAP1;YWHAE;GSK3B;TENM1;USP36;C2CD5;GSK3A;ITGAM;PPP1R13B;MTCL1;ITGB2;EFCAB7;UBL5…	0	Biological_Process_2021	1	1	1	1	1	1	1	1	1	1	1	1	1
nucleotide-excision repair, DNA incision, 5'-to lesion	GO:0006296	35/37	4.62965e-05	0.00118828	8.93206	89.1459	PCNA;XPA;POLD3;POLD4;UBB;NTHL1;POLD1;POLD2;POLK;RPS27A;RFC5;RFC3;RFC4;PARP1;RFC1;RFC2;RPA1;GTF2H1;CHD1L;GTF2H2;GTF2H3;GTF2H4;GTF2H5;DDB2;RBX1;CUL4A;DDB1;ERCC3;ERCC4;ERCC1;RPA3;ERCC2;ERCC5;UBA52;CUL4B	0	Biological_Process_2021	1	1	1	1	1	1	1	1	1	1	1	1	1
protein exit from endoplasmic reticulum	GO:0032527	24/24	5.09283e-05	0.0013016	161952	1.60091e+06	SEC13;TMED9;VCP;SEC16A;FAF2;SEL1L;SURF4;DERL1;SYVN1;DERL2;AUP1;HERPUD1;HSP90B1;LMAN1;NPLOC4;OS9;SELENOS;MAP1LC3C;TMEM129;RANGRF;UFD1;PREB;SEC61B;TECPR2	0	Biological_Process_2021	1	1	1	1	1	1	1	1	1	1	1	1	1
ribosomal large subunit biogenesis	GO:0042273	51/57	5.12399e-05	0.00130401	4.34111	42.8858	RPL3;NVL;PAK1IP1;RPLP0;PPAN;NOC2L;RPL10A;RPL6;RPL7;RPL7A;MRPL1;RRP15;GTF3A;WDR74;TRAF7;EBNA1BP2;NSA2;MRTO4;NHP2;RPL24;RPL26;RPL10;NIP7;MAK16;NOP2;RPL11;SNU13;MALSU1;RPF2;SDAD1;RPF1;MRPL20;PES1;RPL14;RRS1;HEATR3;SURF6;BRIX1;ZNF622;MDN1;NPM1;NOP16;RPL35A;RPL23A;WDR12;NLE1;BOP1;RSL1D1;EIF6;LAS1L;RSL24D1	0	Biological_Process_2021	1	1	1	1	1	1	1	1	1	1	1	1	1
plasma membrane bounded cell projection organization	GO:0120036	105/128	5.35078e-05	0.00135598	2.33522	22.9684	RB1;APP;CYFIP1;STMN3;STMN4;FRY;SAMD14;ATCAY;ZFYVE27;OPHN1;STMN1;ARFIP2;KIFAP3;SH3GL2;UNC5A;EPHA8;TPM1;ATP1B2;GPRIN3;ARMC2;FAM161A;GPRIN1;RAB35;TBC1D24;ULK1;WDPCP;FAM161B;TBC1D23;HDGFL3;CFAP61;CSF1R;GPM6A;PRDM12;CAMSAP1;CFAP126;CORO1B;BLOC1S4;BLOC1S5;SLC9A3R1;BLOC1S6;BLOC1S1;FLRT3;MAP2;BLOC1S2;BLOC1S3;MAP4;MARK4;GPM6B;CEP78;LYN;SNAPIN;TOR1A;ODF2;L1CAM;MANF;EHD1;CDK5;CNTN4;LRP12;CDK16;CNTNAP2;GSK3B…	0	Biological_Process_2021	0	1	1	0	1	0	0	0	0	0	0	0	0
nucleic acid-templated transcription	GO:0097659	39/42	5.40033e-05	0.00135709	6.63627	65.2111	THRB;DTX1;BAZ2A;CREBL2;PWP1;POLR2A;TAF1B;TERT;POLR2B;POLR2C;POLR2D;POLR2E;EPC1;POLR2F;POLR2G;POLR2H;POLR2I;POLR2J;POLR2K;POLR2L;MEF2A;NKX2-8;MLF1;TOPORS;THAP1;NR4A2;XAB2;PPP5C;POLR3A;FUBP3;PAX8;RRAGC;BCL3;MED20;DRG1;MMS19;RNPS1;HOXD3;NFKBIB	0	Biological_Process_2021	1	1	1	1	1	1	1	1	1	1	1	1	1
phosphatidylinositol phosphate biosynthetic process	GO:0046854	39/42	5.40033e-05	0.00135709	6.63627	65.2111	PI4K2B;SMG1;PIK3CD;PIK3R3;PIK3R2;PIK3CB;PIK3R1;PIK3C2A;SLA2;PIK3CG;PIK3C2B;SOCS2;SOCS3;EFR3A;SOCS1;PIP4K2A;PIP4K2B;PIP4K2C;IP6K1;SOCS6;SOCS7;IP6K3;SOCS4;IP6K2;SOCS5;TMEM150A;CISH;TTC7B;TTC7A;FAM126B;EFR3B;FAM126A;ITPKB;ITPKC;PIK3CA;PI4KA;PIK3C3;PI4KB;PI4K2A	0	Biological_Process_2021	1	1	1	1	1	1	1	1	1	1	1	1	1
fatty acid beta-oxidation	GO:0006635	47/52	5.50414e-05	0.00137169	4.80002	47.0758	ABCD4;GCDH;ABCD2;ACADVL;ABCD3;ACAA2;ECHS1;ECI1;ECI2;ETFDH;HSD17B4;ETFA;CROT;ETFB;HSD17B10;ACAT2;ACAT1;ACADL;AUH;CPT2;ACADM;ACAD11;HADH;DECR2;ABCD1;ACAD10;ACADS;DECR1;ACOT8;MECR;ADIPOQ;PEX2;MCAT;HADHB;HADHA;BDH2;SLC25A17;AMACR;ACOX1;EHHADH;IVD;ECHDC1;ECHDC2;ACOX3;SLC27A2;CRAT;PPARD	0	Biological_Process_2021	1	1	1	1	1	1	1	1	1	1	1	1	1
plasma membrane bounded cell projection morphogenesis	GO:0120039	47/52	5.50414e-05	0.00137169	4.80002	47.0758	CNTNAP2;NCKAP1;GPM6A;CNTNAP1;TRIO;NYAP1;LRRK2;NYAP2;PAK1;SNX1;SNX2;UBB;EPB41L3;NCKAP1L;ATP7A;SRGAP2;WASF1;MAP4K4;PACSIN1;DBNL;ANKRD27;MAP1S;BDNF;MINK1;DAB2IP;DTNBP1;DICER1;NGF;BMP7;DCLK1;MYO16;DNM2;SHTN1;ALS2;CTTN;SLC9A6;TAOK3;TAOK1;TAOK2;PLXNB1;TNIK;KIF20B;SGK1;ZNF335;NBL1;DBN1;GAS7	0	Biological_Process_2021	1	1	1	1	1	1	1	1	1	1	0	1	1
phosphatidylinositol metabolic process	GO:0046488	93/112	5.62553e-05	0.00139615	2.50298	24.4932	ARF3;PI4K2B;SLC27A1;ARF1;MTMR10;LPGAT1;PGAP1;MTMR12;PGAP3;MTMR11;MTMR14;PLEK;PTEN;PIK3CD;PIK3CB;PIGW;PIK3C2A;FGF2;LCLAT1;PIK3CG;PIK3C2B;IMPA1;PIP4K2A;PIP4K2B;PIP4K2C;SBF1;PDGFRB;TPTE2;PLA2G12A;PLA2G4F;PLA2G4D;PLA2G4C;PLA2G4A;OCRL;INPP4A;RUFY1;INPP4B;PLCB3;PIK3CA;PITPNM3;PLA2G10;PITPNM2;PLBD1;PIK3C3;PLCB1;PLCB2;PI4K2A;CDS1;CSF1R;MTMR1;VAC14;MTMR2;MTMR3;PLA2G1B;MTMR8;PIK3R4;MTMR9;PIK3R3;PLA2G3;PIK3…	0	Biological_Process_2021	1	1	1	1	1	1	1	1	1	1	1	1	1
COPII-coated vesicle budding	GO:0090114	61/70	6.17361e-05	0.00150577	3.46262	33.562	MCFD2;PDCD6;CTSZ;GOLGA2;PPP6C;TFG;PPP6R1;PPP6R3;TMED2;CTSC;NSF;SEC13;TRAPPC2L;CSNK1D;TBC1D20;TRAPPC6B;GORASP1;PREB;SEC22B;GRIA1;NAPA;RAB1A;SEC23A;TMED10;SAR1A;PEF1;SAR1B;CUL3;GOSR2;USO1;TGFA;KLHL12;LMAN1;SCFD1;SCAP;STX5;CD59;SEC31B;SEC31A;ANKRD28;TRAPPC2;SEC16B;TRAPPC3;SEC24B;SEC24A;TRAPPC1;SEC16A;TRAPPC10;TRAPPC4;TRAPPC5;TRAPPC9;SEC23IP;CNIH1;VAPA;VAPB;COL7A1;CNIH2;SEC24D;FOLR1;SEC24C;BET1	0	Biological_Process_2021	1	1	1	1	1	1	1	1	1	1	1	1	1
fatty acid catabolic process	GO:0009062	61/70	6.17361e-05	0.00150577	3.46262	33.562	ABCD4;PECR;ABCD2;ACADVL;FAAH;ABCD3;ACAA2;ECI1;ECI2;CROT;MCEE;ACADL;AUH;CPT2;NUDT19;ACADM;MMUT;ACAD11;HADH;ABCD1;ACAD10;ACADS;ACOT8;PHYH;MECR;ADIPOQ;PEX2;CEL;ALDH3A2;HADHB;HADHA;BDH2;SLC25A17;PCCA;ACOX1;EHHADH;PCCB;SLC27A2;PPARD;SLC27A4;ECHS1;ABHD3;HSD17B4;HSD17B10;ACAT2;ACAT1;HACL1;HAO1;HAO2;DECR1;ACBD5;MMAA;AIG1;MCAT;PEX13;NUDT7;ECHDC1;ECHDC2;LPIN1;LPIN2;LPIN3	0	Biological_Process_2021	1	1	1	1	1	1	1	1	1	1	1	1	1
regulation of plasma membrane bounded cell projection assembly	GO:0120032	61/70	6.17361e-05	0.00150577	3.46262	33.562	USP6NL;FMR1;CAPZB;RAC1;TBC1D22A;TBC1D10A;TBC1D22B;TBC1D10B;PPP1R16B;ATG3;CDKL5;IFT140;TBC1D8;TBC1D2B;TBC1D1;GAP43;IFT88;TBC1D2;RABEP2;TBC1D20;TBC1D5;FSCN1;TBC1D24;ARF6;CDKL1;EPHA2;SDCCAG8;TBC1D19;RABGAP1;TBC1D9B;TWF2;WAS;TWF1;PLD1;CDC42;DYNC2LI1;FXR1;TRPM2;FXR2;PODXL;TBC1D13;TBC1D14;TBC1D17;EVI5;TBC1D15;ATG5;TBC1D16;DMTN;MYO10;ATP8B1;CAV1;RDX;DCDC2;MAPK15;IFT20;CYLD;FER;P2RX4;SGSM3;RAB17;RAB5A	0	Biological_Process_2021	1	1	1	1	1	1	1	1	1	1	1	1	1
protein deubiquitination	GO:0016579	206/267	6.20662e-05	0.00150577	1.73098	16.7685	TRRAP;CCP110;KEAP1;ACTB;CDC20;PSMD8;PSMD9;PSMD6;PSMD7;PSMD4;PSMD5;MYC;PSMD2;PSMD3;PSMD1;ATXN7L3;NFRKB;YOD1;HCFC1;AR;RNF123;PSME3;PSME4;PSME1;PSME2;TP53;UBA52;SHMT2;BRCC3;GATA3;HIF1A;SNX3;RHOT1;PSMF1;RCE1;BARD1;ZRANB1;SIAH2;INO80;STAM;TADA2B;CYLD;BAP1;WDR48;OTUD7A;OTUD7B;BABAM1;IFIH1;UCHL1;OTUD6B;UIMC1;UFD1;IKBKG;ACTL6A;JOSD2;JOSD1;UCHL3;RHOA;SUPT3H;UCHL5;DDB2;PSMA5;KAT2B;PSMA6;KAT2A;PSMA3;PSMA4;P…	0	Biological_Process_2021	1	1	1	1	1	1	1	1	1	1	1	1	1
positive regulation of DNA biosynthetic process	GO:2000573	54/61	6.21765e-05	0.00150577	3.94014	38.1624	HSP90AB1;NVL;DSCC1;CHTF18;FGF2;MYC;FBXO4;NEK2;MAP3K4;CCT3;PDGFRB;RFC5;CCT2;HSP90AA1;RFC3;RFC4;RFC2;POLG2;DKC1;TCP1;POT1;MAPKAPK5;PRKCQ;PRKD2;PARM1;PCNA;TNKS;PNKP;PARN;AURKB;HMBOX1;CHTF8;TNKS2;MAPK1;CCT8;CCT7;HNRNPA1;CCT5;CCT4;MAPK3;ACD;XRCC5;PTGES3;NEK7;KLF4;MAPK15;CCT6A;PKIB;SMOC2;RGCC;CTNNB1;ATM;FGFR4;ATR	0	Biological_Process_2021	1	1	1	1	1	1	1	1	1	1	1	1	1
protein lipidation	GO:0006497	54/61	6.21765e-05	0.00150577	3.94014	38.1624	PIGU;PGAP2;PIGO;PGAP3;PIGN;PIGQ;PIGP;ZDHHC5;ZDHHC6;ZDHHC7;ZDHHC8;PIGW;WDR45;ZDHHC1;PIGV;ZDHHC2;PIGY;ZDHHC3;HHAT;GLUL;ATG10;ZDHHC12;ZDHHC13;WIPI1;WIPI2;ZDHHC16;ZDHHC17;ATG12;ZDHHC14;ZDHHC15;DPM1;PIGC;DPM2;PIGB;DPM3;PIGA;PIK3C3;MPPE1;PIGL;PIGG;PIGF;PIGH;WDR45B;ZDHHC20;ZDHHC23;ZDHHC21;ZDHHC22;SELENOK;UGCG;PORCN;ZDHHC18;ATG7;ATG5;ZDHHC9	0	Biological_Process_2021	1	1	1	1	0	1	1	1	1	1	1	1	1
positive regulation of transcription, DNA-templated	GO:0045893	844/1183	6.50766e-05	0.00156968	1.28597	12.3967	ATF1;ATF2;PID1;SPI1;RBPJ;PSMD9;TBK1;AKT1;MEF2A;MEF2C;MEF2B;ZNF281;ISL1;AR;DDX39B;DDIT3;RFX4;RFX5;PADI2;ATF5;ATF6;CLOCK;ATF3;ATF4;CDCA4;GATA3;GATA2;MRPL12;ZNF24;MYO6;PPARGC1A;PPARGC1B;CREBBP;JUN;JAG1;JUP;EIF2AK3;PBX2;NR2F2;H1-0;FLI1;PBX1;COL1A1;MLLT11;SETX;MLLT10;AGO1;AGO2;ARF4;KDM8;CTCF;EFCAB7;MED16;LITAF;MED17;IKBKB;MED12;EDRF1;MED14;SHH;MED13;NKRF;MED10;HEY2;IKBKG;SS18;RIPK2;FOS;SIRT7;SIRT1;SIR…	0	Biological_Process_2021	1	1	1	1	1	1	1	1	1	1	1	1	1
dendrite morphogenesis	GO:0048813	34/36	6.63497e-05	0.00158763	8.6762	83.47	CHRNA7;CTNND2;SDC2;PTEN;LRP4;PTN;WASL;CELSR2;CDC42;DOCK10;MAP2;BTBD3;DVL1;MAP6;DIP2A;PHACTR1;CTNNA2;EPHB2;PAK3;EPHB1;EPHB3;ZNF365;MEF2A;FARP1;MINK1;DCDC2;WNT7A;MAPK8IP2;KLF7;DLG4;TAOK2;TMEM106B;SHANK3;SHANK1	0	Biological_Process_2021	0	1	0	1	0	0	0	0	1	0	0	0	0
regulation of microtubule-based process	GO:0032886	34/36	6.63497e-05	0.00158763	8.6762	83.47	MAP10;GSK3B;MACF1;PHLDB1;PRKAA1;PRKAA2;ROCK1;TRAF3IP1;FAM107A;EFNA5;BICD1;BICD2;HDAC6;ERBB2;MAP6;TPPP;MARK4;CLASP1;MARK2;CLASP2;IGBP1;MEMO1;KLHL42;CAMSAP3;CYLD;DIAPH1;APC;TAOK1;CDK2AP2;TRIM36;MAPT;ATF5;PHLDB2;EPHA3	0	Biological_Process_2021	1	1	1	1	1	1	1	1	1	1	1	1	1
regulation of stress fiber assembly	GO:0051492	64/74	6.84099e-05	0.00163044	3.26988	31.3581	NRP1;TESK1;ARHGEF10L;ARHGAP6;ACTG1;STMN1;PPFIA1;RAC1;CGNL1;ARHGEF10;ARHGEF15;MYOC;LIMCH1;SERPINF2;TPM1;APOA1;ARHGEF18;TSC1;ARAP1;RHOA;TGFBR1;SFRP1;TMEFF2;EVL;ITGB1BP1;CD47;PFN1;MET;PHLDB2;ARHGEF5;RAPGEF3;PFN2;PTGER4;ROCK1;ROCK2;PXN;ASAP3;TACSTD2;WAS;PIK3R1;PPM1E;PPM1F;SLC9A1;CDC42;PAK1;WNT11;ABL1;INPP5K;RHPN2;PAK2;WASF2;CLASP1;CLASP2;TGFB3;LIMK1;ARHGAP28;SORBS3;TJP1;CCDC88A;RGCC;DLC1;ALMS1;NF2;FE…	0	Biological_Process_2021	1	1	1	1	1	1	1	1	1	1	1	1	1
mRNA metabolic process	GO:0016071	80/95	6.87889e-05	0.00163299	2.72619	26.1291	TCERG1;RNH1;CELF1;GEMIN2;AKAP8L;HNRNPR;USP39;LSM10;PTBP1;ALKBH5;LSM11;PCF11;DHX15;NUDT16;SNRPD3;METTL16;PRKACA;DIS3L2;NUDT12;SRRM4;NCBP1;NCBP2;SCAF11;METTL3;ERN1;KIN;SFPQ;PRPF18;PRPF3;SLFN14;SNRPG;SRSF2;DXO;SNRPE;SRSF4;SNRPF;SRSF5;AURKAIP1;PRMT9;SRSF7;TP53;DCP2;SNRPB;SRSF9;SF3B4;SLBP;DDX5;SF3B2;CSTF3;SRSF1;SUPT4H1;U2AF1;PRPF8;ZFP36L2;PCBP3;U2AF2;HSF1;PCBP2;PPARGC1A;SRSF11;HNRNPA0;SF3A3;SF3A1;CPSF…	0	Biological_Process_2021	1	1	1	1	1	1	1	1	1	1	1	1	1
mitochondrial transport	GO:0006839	50/56	6.96126e-05	0.00164247	4.25567	40.7377	TOMM20;TOMM22;FLVCR1;TIMM17A;TIMM17B;FBXO7;TMEM14A;TMEM14C;TOMM70;STARD3;HSP90AA1;AIP;TOMM34;TIMM23;TIMM22;BCS1L;SLC25A16;OXA1L;KIFBP;PPIF;MGARP;SLC25A5;SLC25A4;SLC25A13;SLC25A6;TOMM40;COX18;TIMM9;TIMM13;SPG7;MFF;PITRM1;MFN2;BAK1;SLC25A24;BCAP31;DNAJC19;FIS1;BAD;MTX2;BNIP3;TIMM44;GDAP1;TIMM10B;ABCB10;BCL2;TOMM7;SLC25A31;TOMM5;BCL2L1	0	Biological_Process_2021	1	1	1	1	1	1	1	1	1	1	1	1	1
synaptic vesicle cycle	GO:0099504	29/30	7.00088e-05	0.00164247	14.7972	141.563	BRSK1;SNAP25;NLGN1;RAB3A;CPLX2;CPLX1;CPLX4;CPLX3;PLD2;RIMS1;PCLO;SYNDIG1;OTOF;SLC17A6;SLC17A7;PIP5K1C;SLC17A8;SLC18A2;SNCA;SNAPIN;SLC32A1;WNT3A;WNT7A;SYT7;CDK5;DNAJC5;SYT10;RAB5A;VAMP2	1	Biological_Process_2021	0	1	0	0	0	0	0	0	0	0	0	0	0
termination of RNA polymerase I transcription	GO:0006363	29/30	7.00088e-05	0.00164247	14.7972	141.563	CCNH;TTF1;TAF1D;TAF1B;TAF1C;TAF1A;POLR2E;UBTF;POLR2F;POLR2H;POLR2K;POLR2L;TBP;GTF2H1;GTF2H2;GTF2H3;GTF2H4;GTF2H5;CDK7;ERCC3;POLR1A;POLR1B;ERCC2;POLR1C;POLR1E;POLR1F;POLR1G;MNAT1;POLR1H	0	Biological_Process_2021	1	1	1	1	1	1	1	1	1	1	1	1	1
protein localization to organelle	GO:0033365	115/142	7.28984e-05	0.00170254	2.17907	20.7588	APP;MTCH2;SYS1;GCC2;AUP1;LAMP5;LAMP1;LAMP3;LAMP2;CEP250;VPS35;GABARAPL2;GBP5;WDR83OS;COG7;COG3;PAQR3;ANK2;CSNK1D;ALDH3A2;OBSCN;RAB35;SCG3;OPTN;FAM149B1;ARL6;DHX9;ARL3;DDX1;ARL1;XPA;UBE2J2;DDRGK1;TTC21B;DVL1;PACSIN2;HMOX1;OTOF;RAB6A;ZNF423;ATP6V1D;ZBTB7A;BANP;CNTLN;BBS2;BBS1;TIA1;TOR1A;IFT122;TOR1B;BMP7;UBAC2;BMP4;COL1A1;EHD1;IFT20;TOLLIP;MDM2;PAF1;CALR;DCP1A;RNF186;YWHAE;TTC26;TRAM1;CCDC47;LRRK2;…	0	Biological_Process_2021	1	1	1	1	1	1	1	1	1	1	1	1	1
extracellular structure organization	GO:0043062	169/216	7.31359e-05	0.00170254	1.84171	17.539	APP;SPARC;COL16A1;SERPINE1;ITGA2B;TNC;ICAM5;FGF2;LOXL1;ICAM1;CDH1;BSG;DAG1;KDR;TNR;POSTN;COL27A1;MIA;COL23A1;APLP1;NPNT;HSPG2;ADAM19;BCAN;COL4A2;LOX;COL4A1;ADAM12;COL4A3;COL8A2;COL4A6;COL8A1;COL4A5;COL17A1;FBN2;COL13A1;PDGFA;ADAMTS12;NID1;NID2;ADAMTS16;ADAMTS15;VTN;ADAMTS14;ADAMTS13;ADAMTS19;ADAMTS18;ADAMTS17;COL28A1;VCAM1;COL24A1;FN1;COL1A1;COL1A2;COL5A1;ITGA10;COL5A2;ITGA11;COL9A1;NF1;COL9A3;CO…	0	Biological_Process_2021	0	1	0	1	1	0	0	1	1	0	0	0	1
inositol lipid-mediated signaling	GO:0048017	46/51	7.55156e-05	0.00173773	4.69753	44.5851	CSF1R;IRS1;PTAFR;PIK3CD;IRS2;PIK3R2;PIK3CB;PIK3R1;PIK3C2A;PIK3CG;IGF1R;PIK3C2B;ADAP2;INPP5F;PLCE1;TNFAIP8L3;KCNH1;PDGFRB;NTRK1;PDGFRA;PLCL1;PLCL2;GAB2;NGF;RHOA;PLCB3;GPR143;PLCB4;PIK3CA;RPS6KB1;PITPNM2;PI4KA;PIK3C3;PLCH1;PI4KB;PLCH2;EZR;PLCB1;ZP3;PLCD3;PLCB2;OGT;PLCD4;PLCD1;EXOC1;FGFR1	0	Biological_Process_2021	1	1	1	1	0	1	0	1	0	1	1	1	0
mitotic nuclear membrane organization	GO:0101024	46/51	7.55156e-05	0.00173773	4.69753	44.5851	AHCTF1;ANKLE2;NUP205;POM121;NUP107;SEH1L;NUP188;VPS4A;PPP2R2A;NUP160;PPP2CA;CCNB2;CCNB1;SPAST;SUMO1;PPP2R1A;NUP85;LMNA;RCC1;BANF1;NUP43;EMD;LBR;NDC1;SEC13;UBE2I;NUP133;NUP155;IST1;VRK1;RANGAP1;LEMD2;SIRT2;REEP3;CHMP2B;CHMP4C;CHMP2A;CHMP3;CHMP4B;NUP98;CHMP6;CHMP7;KPNB1;RAN;CC2D1B;NUP37	0	Biological_Process_2021	1	1	1	1	1	1	1	1	1	1	1	1	1
mitotic nuclear membrane reassembly	GO:0007084	46/51	7.55156e-05	0.00173773	4.69753	44.5851	AHCTF1;ANKLE2;NUP205;POM121;NUP107;SEH1L;NUP188;VPS4A;PPP2R2A;NUP160;PPP2CA;CCNB2;CCNB1;SPAST;SUMO1;PPP2R1A;NUP85;LMNA;RCC1;BANF1;NUP43;EMD;LBR;NDC1;SEC13;UBE2I;NUP133;NUP155;IST1;VRK1;RANGAP1;LEMD2;SIRT2;REEP3;CHMP2B;CHMP4C;CHMP2A;CHMP3;CHMP4B;NUP98;CHMP6;CHMP7;KPNB1;RAN;CC2D1B;NUP37	0	Biological_Process_2021	1	1	1	1	1	1	1	1	1	1	1	1	1
hexose metabolic process	GO:0019318	38/41	7.60395e-05	0.0017431	6.46562	61.3216	GALT;ADPGK;BRAT1;IRS2;OMA1;FUOM;HK1;KHK;FPGT;HECTD4;CHST15;APOD;PCK1;SLC37A4;PGM1;SLC35A2;TFAP2B;KCNJ11;PMM1;DCXR;FUCA1;GAA;ADIPOQ;FUCA2;PMM2;AKR1A1;SORD;CHST1;ALDOC;GALM;ALDOB;ALDOA;FBP1;FBP2;GALK2;GDPGP1;GALK1;PPARD	0	Biological_Process_2021	0	1	1	1	1	1	1	1	1	0	1	1	1
protein deacylation	GO:0035601	23/23	7.69067e-05	0.00175628	155204	1.47023e+06	HDAC4;HDAC5;LYPLA2;LYPLA1;HDAC3;HDAC10;HDAC1;SIRT5;SIRT6;ABHD17C;SIRT7;SIRT1;HDAC6;SIRT2;HDAC7;SIRT3;ABHD10;ABHD17B;ABHD17A;SIN3A;PPT1;NOTUM;LYPLAL1	0	Biological_Process_2021	1	1	1	1	1	1	1	1	1	1	1	1	1
dephosphorylation	GO:0016311	123/153	7.87953e-05	0.00179259	2.09794	19.8227	PPP2R2A;PPP1CB;PPP1CC;STK11;PPP4R1;PPP2R1B;PPP4R2;PPP2R1A;BTRC;SBF1;PSPH;TPTE2;FBXW11;HDHD2;THNSL2;PGP;PHPT1;PPEF1;PPEF2;MTMR2;MTMR3;DAPP1;MTMR4;MTMR6;MTM1;MTMR7;TIMM50;INPP5K;LHPP;PTPRN2;EPHX2;SSH2;SSH1;PTPRD;PTPRE;PPP5C;PTPRB;PTPRC;UBLCP1;PTPRA;ALPL;ALPI;TAB1;PTPRT;PTPRU;PTPRR;PTPRS;PTPRO;PTEN;PTPN21;PTPRM;PTPRJ;DUSP18;PTPRK;DUSP16;DUSP13;PTPRF;PTPRG;DUSP11;THTPA;DUSP12;PPP3CA;PPP6C;PPP3CB;DUSP…	0	Biological_Process_2021	1	1	1	1	1	1	1	1	1	1	1	1	1
histone modification	GO:0016570	94/114	8.85256e-05	0.00200636	2.40322	22.4274	USP36;HDAC10;TRRAP;PHF20;EHMT2;HDAC11;PRDM5;EHMT1;PARK7;SGF29;UFL1;RPS6KA5;KAT5;SIN3B;SIN3A;RUVBL2;NTMT1;RUVBL1;EP300;KAT8;ATXN7L3;PRMT6;PRMT8;RBM14;PRMT7;PARP2;PRMT1;USP3;PRKCD;MSL3;SIRT7;BAZ1B;SIRT1;SIRT2;SUPT3H;CCNA2;PHF20L1;MORF4L1;TAF6L;KAT2A;KAT6B;TBL1XR1;KAT6A;PADI2;HDAC4;HDAC5;ENY2;HDAC2;USP16;HDAC1;UHRF1;BAZ2A;PHB;HDAC9;AURKB;HDAC6;NSD3;MTA1;ATXN7;HLCS;MIER3;MIER2;NSD1;MIER1;SUDS3;BRD8;T…	0	Biological_Process_2021	1	1	1	1	1	1	1	1	1	1	1	1	1
regulation of hydrolase activity	GO:0051336	63/73	8.99285e-05	0.00203049	3.21855	29.9856	ARHGAP9;SCARB2;PPP1R17;PLXND1;STMN3;ARHGAP44;SIPA1L1;NOS1;PLXNC1;CDK5RAP3;PRKG1;EPHB3;TBC1D10B;EPHA5;VAV3;EPHA4;RALBP1;FBXW11;APOA1;OCRL;VAV1;VAV2;ITGB1BP1;CRK;RAPGEF6;ARHGEF5;EPHA3;RABGAP1;CAMK2A;ARHGAP15;EFNA5;FGD1;RAP1GAP;RASIP1;ARHGAP12;FGD2;FGD3;FGD4;FGD5;WRN;FGD6;CHN2;TDG;CHN1;PLXNA2;PLXNA1;PLXNA4;TBC1D15;PLXNA3;NTRK2;CAV1;RDX;DAB2IP;ADAP1;GPR137B;PTK2;SOD1;NF1;PLXNB3;PLXNB2;RAB3GAP2;PLXNB1…	0	Biological_Process_2021	1	1	1	1	1	1	0	1	1	1	1	1	0
protein targeting to mitochondrion	GO:0006626	49/55	9.43922e-05	0.00212329	4.17024	38.65	MIPEP;NDUFA13;TOMM20;TOMM22;CHCHD4;IMMP2L;AIFM1;TIMM17A;PMPCB;TIMM17B;PMPCA;FBXO7;TOMM70;HSP90AA1;PAM16;AIP;TOMM34;TIMM23;TIMM22;TIMM21;TOMM40L;IMMP1L;DNLZ;MGARP;SLC25A6;TOMM40;TIMM9;TIMM13;MFF;HSPD1;TIMM50;SAMM50;GRPEL1;PITRM1;GRPEL2;MFN2;ROMO1;BCAP31;DNAJC19;FIS1;TIMM8A;AGK;HSPA4;TIMM44;DNAJC15;GDAP1;TIMM10B;TOMM7;TOMM5	0	Biological_Process_2021	1	1	1	1	1	1	1	1	1	1	1	1	1
base-excision repair, gap-filling	GO:0006287	33/35	9.49527e-05	0.00212457	8.42038	77.9907	FEN1;PARG;PCNA;MPG;OGG1;PNKP;UNG;POLB;POLD3;POLD4;NTHL1;POLD1;TDG;POLD2;POLL;POLE;MUTYH;POLG;RFC5;MBD4;RFC3;RFC4;LIG1;PARP1;RFC1;RFC2;RPA1;XRCC1;LIG3;SMUG1;APEX1;RPA3;NEIL1	0	Biological_Process_2021	1	1	1	1	1	1	1	1	1	1	1	1	1
actin filament organization	GO:0007015	122/152	9.63829e-05	0.00212457	2.08072	19.2408	FHOD3;AVIL;EPS8;BAIAP2L2;SAMD14;BAIAP2L1;MPRIP;POF1B;DPYSL3;PLS3;PLS1;GAS2L3;TPM4;TMOD4;TPM3;ACTN1;TMOD3;TMOD2;TPM1;MYO7A;ERMN;CD2AP;BIN3;RUFY3;ELMO1;ELMO2;ELMO3;FLII;RHOBTB3;ARHGAP17;CORO1A;CORO1B;RHOBTB1;ARHGAP12;CORO1C;RHOBTB2;SCIN;KASH5;MYO6;GAS2L1;GAS2L2;NEBL;MYO5A;ARPC4;NEB;ARHGAP25;VIL1;DLG1;MYO5B;TRPV4;MYO5C;CASS4;CORO6;FAT1;SPIRE2;SPIRE1;CORO7;MCU;HIP1;LMOD1;WASL;PPP1R9A;RND2;RND3;TRIOBP…	0	Biological_Process_2021	1	1	1	1	1	1	1	1	1	1	1	1	1
pre-replicative complex assembly	GO:0036388	56/64	9.65284e-05	0.00212457	3.57533	33.0563	MCM7;MCM8;GMNN;PSMD8;PSMD9;PSMD6;PSMD7;PSMD4;PSMD5;PSMD2;PSMD3;PSMD1;PSMA5;PSMA6;PSMA3;PSMA4;PSMA1;PSMA2;PSME3;PSME4;MCM3;PSME1;PSME2;MCM5;MCM6;UBA52;MCM2;PSMD10;PSMD12;PSMD11;PSMD14;PSMD13;PSMA7;ORC5;PSMB6;ORC4;PSMB7;PSMB4;ORC6;PSMB5;ORC1;PSMB2;UBB;PSMB3;ORC3;ORC2;PSMF1;RPS27A;CDT1;CDC6;PSMB8;PSMC5;PSMC3;PSMC4;PSMC1;PSMC2	0	Biological_Process_2021	1	1	1	1	1	1	1	1	1	1	1	1	1
regulation of transcription initiation from RNA polymerase II promoter	GO:0060260	56/64	9.65284e-05	0.00212457	3.57533	33.0563	ZNF451;CDKN1A;PTEN;CCNC;ZNF45;MED16;MED15;MED17;MECP2;MED12;MED14;MED13;CCND1;TRIM28;MED10;HEY2;SOX9;MED1;MED8;MED27;MED4;MED26;MED6;MED7;MED23;MED25;MED24;SUB1;MED20;TP53;CSF1R;CEBPB;PAXIP1;CBFB;SRF;LEF1;PPM1D;RELA;CCNB1;MED30;DHX36;MED31;ATF7IP;TCF7L2;NFKB1;TNRC6C;CDK8;MOV10;AGO3;AGO4;CDK4;AGO1;BAX;CTNNB1;TNRC6A;TNRC6B	0	Biological_Process_2021	1	1	1	1	1	1	1	1	1	1	1	1	1
tRNA processing	GO:0008033	56/64	9.65284e-05	0.00212457	3.57533	33.0563	POP5;POP7;POP1;TSEN15;RPP30;RTCB;WDR4;ZBTB8OS;THUMPD1;TSEN2;TSEN54;FARS2;THG1L;DTWD2;DTWD1;CLP1;PUS3;TYW5;METTL1;ELAC2;NSUN2;TRPT1;CDKAL1;NSUN6;TRNT1;FTSJ1;QTRT1;CTU2;CTU1;SARS1;RPP21;TRUB1;TSEN34;AARS1;AARS2;ANKRD16;KARS1;DDX1;URM1;CSTF2;LCMT2;TRDMT1;CPSF4;TRMT10A;PTCD1;SSB;CPSF1;RPP40;ADAT1;TRMT1;ELP5;ADAT3;TRIT1;TRMT6;FAM98B;TRMT61A	0	Biological_Process_2021	1	1	1	1	1	1	1	1	1	1	1	1	1
positive regulation of protein modification by small protein conjugation or removal	GO:1903322	66/77	9.68784e-05	0.00212457	3.06552	28.3317	GSK3A;WDR48;LRRK2;FAM107A;UBE3A;UBE2L3;FBXO4;CDK5RAP3;PIAS4;FBXW7;RIPK2;AXIN1;MUL1;COMMD1;SENP2;KLHL40;GNL3;PIAS1;TRAF6;TBC1D7;CRY1;BIRC7;BIRC2;TSPYL5;AMER1;HDAC4;PSMD10;HDAC3;PAXIP1;DCUN1D5;CUL3;DCUN1D3;DCUN1D4;MYCBP2;DCUN1D1;DERL1;XIAP;BCL10;PRICKLE1;PTTG1IP;RCHY1;HSPBP1;MALT1;RASD2;UBB;UBQLN1;FANCI;NDFIP2;RWDD3;NDFIP1;ANGPT1;CENPX;WFS1;CAV1;HUWE1;LAPTM5;SEPTIN4;SMAD7;FKBP1A;PINK1;TNIP1;SPRTN;U…	0	Biological_Process_2021	1	1	1	1	1	1	1	1	1	1	1	1	1
RNA metabolic process	GO:0016070	108/133	9.69252e-05	0.00212457	2.20963	20.4204	TP53RK;HNRNPU;HNRNPR;ADARB1;ADARB2;CLP1;ALKBH1;PAPOLG;PAPOLA;DDX17;RBFOX2;METTL3;THOC1;WDR74;DICER1;GTF2F1;GTF2F2;RNASE1;SND1;PRPF4;DDX39B;HNRNPUL1;DKC1;XRN2;SIDT2;FTO;RNASEH2C;RNASEH2B;RNASEH2A;DHX8;DHX9;DEDD2;ATXN2;ATXN1;RNASEH1;PCBP3;DHX36;PCBP2;PNPT1;LSM1;HNRNPL;SETX;HNRNPM;LSM8;HNRNPK;AGO3;AGO4;AGO1;AGO2;HNRNPD;MPHOSPH10;SKIV2L;HNRNPC;FASTKD1;FASTKD2;CELF2;ELAVL4;ADAR;BICD1;DUSP11;PTBP1;SYNC…	0	Biological_Process_2021	1	1	1	1	1	1	1	1	1	1	1	1	1
beta-catenin-TCF complex assembly	GO:1904837	28/29	0.000102421	0.00222072	14.2858	131.236	KMT2D;HDAC1;TRRAP;LEF1;TCF7;ASH2L;CDC73;KAT5;TERT;RBBP5;MYC;RUVBL1;LEO1;EP300;BCL9L;MEN1;TLE4;TCF7L2;TLE3;CREBBP;TLE2;TLE1;AXIN2;SMARCA4;PYGO1;BCL9;PYGO2;CTNNB1	0	Biological_Process_2021	1	1	1	1	1	1	1	1	1	1	0	1	1
negative regulation of transferase activity	GO:0051348	28/29	0.000102421	0.00222072	14.2858	131.236	CDKN1C;EIF4A2;GSK3B;PIF1;GSK3A;CDKN1B;SRC;NPRL2;PINX1;HNRNPU;IRS2;PARK7;PRDX3;BAG5;ABL1;INPP5K;FBXO5;MEN1;DTX3L;LIMK1;TERF1;SMAD7;ERCC4;POT1;MAPT;PHPT1;TP53;CERS1	0	Biological_Process_2021	1	1	1	1	1	1	1	1	0	1	1	1	0
protein targeting to peroxisome	GO:0006625	28/29	0.000102421	0.00222072	14.2858	131.236	ABCD2;ABCD3;ZFAND6;PEX11B;PEX26;LONP2;HACL1;ABCD1;RAB8B;PEX16;FIS1;ACBD5;PEX19;PEX10;PEX2;PEX1;PEX12;GDAP1;PEX13;PEX14;ALDH3A2;PEX7;SLC25A17;PEX3;PEX6;PEX5;PXMP2;PXMP4	0	Biological_Process_2021	1	1	1	1	1	1	1	1	1	1	1	1	1
regulation of phosphorylation	GO:0042325	102/125	0.000103435	0.00223465	2.26798	20.8122	APP;ANKLE2;NUP107;NUP188;TESK1;CDH5;SESN2;EP300;ROPN1L;NUP214;DSCAM;NUP210;MIF;ATG14;JMJD8;AR;PHIP;NUP98;NUP205;POM121;SEH1L;PRKRIP1;BCL10;PSEN1;AAAS;HIF1A;NUP160;CORO1C;SDCBP;SOCS1;NUP85;TPR;SLAMF8;NCKAP1L;NUP88;ZBTB7A;BARD1;LYN;CADM4;NUP155;FZD7;GLMN;FN1;NUP153;INHBA;BMP7;BTBD10;PTK2;BMP4;CCDC88A;FER;EIF6;CCDC88C;PIN1;PLXNB2;RAD17;OGT;CDKN1C;NRP1;CDKN1A;CDKN1B;LDB1;MCM7;PRKAG1;HSPB1;ILK;PRKAG2;…	0	Biological_Process_2021	1	1	1	1	1	1	1	1	1	1	1	1	1
synaptic vesicle exocytosis	GO:0016079	37/40	0.000106886	0.00228819	6.29499	57.5598	SNAP25;SNAP47;RAB3A;STX19;SNAP23;DOC2B;CPLX2;CPLX1;CPLX4;STX11;CPLX3;RIMS2;RIMS1;BLOC1S6;PCLO;RIMS3;OTOF;STX4;PIP5K1C;STX3;STX2;SNAP29;SNCA;UNC13B;UNC13C;PRRT2;SNAPIN;SYT2;UNC13A;SYT1;SYT7;STX1B;CDK5;SNPH;DNAJC5;SYT10;VAMP2	1	Biological_Process_2021	0	1	0	0	0	0	0	0	0	0	0	0	0
G1/S transition of mitotic cell cycle	GO:0000082	72/85	0.000107056	0.00228819	2.83016	25.8738	RB1;TRIM71;CDKN1A;USP37;CDKN1B;CCNH;BACH1;PHF8;PPP6C;GPR132;CCND1;MYC;RCC1;FBXO5;PIM2;POLE;ACVR1;KLF11;CDC25A;LATS1;CDC34;DBF4;TFDP1;CCNE2;TFDP2;CCNE1;BCAT1;CACUL1;KHDRBS1;PCNA;CUL5;MAX;CUL3;CAMK2A;CUL2;CUL1;ACVR1B;TYMS;GSPT1;NPAT;CDC45;ORC1;EIF4EBP1;EIF4E;BRD4;CDK17;CDK18;CDT1;PLK3;CDKN2C;RRM2;PLK2;CDC7;CDC6;INHBA;HINFP;CUL4A;DHFR;POLA1;CDK7;CDK6;CDK5;RPS6KB1;CDK4;CDK2;CRLF3;MNAT1;CDK14;CDK15;CD…	0	Biological_Process_2021	1	1	1	1	1	1	1	1	1	1	1	1	1
retrograde vesicle-mediated transport, Golgi to endoplasmic reticulum	GO:0006890	72/85	0.000107056	0.00228819	2.83016	25.8738	ARF3;ARF4;KDELR1;PITPNB;KIF11;USE1;BICD2;KIF5A;TMED3;KIF1C;TMED2;KIFAP3;TMED7;NSF;TMED9;COG7;COG4;COG3;GOLPH3L;COPZ2;KIF23;KIF22;ARFGAP3;ARFGAP1;COPZ1;ARFGAP2;TAPBP;RINT1;KIF2A;RER1;ZW10;PICK1;KDELR2;KDELR3;ERGIC3;SEC22B;ERGIC2;ERGIC1;NAPA;COPB2;RAB1A;COPA;NBAS;TMED10;COPB1;STX18;HTT;KLC1;DNAJC28;SCFD1;KLC2;KIF3B;RACGAP1;KIF3A;LMAN2;BNIP1;KIF3C;RAB6A;ATP9B;RAB6B;ATP9A;UVRAG;GBF1;SURF4;ARCN1;CENPE…	0	Biological_Process_2021	1	1	1	1	1	1	1	1	1	1	1	1	1
SCF-dependent proteasomal ubiquitin-dependent protein catabolic process	GO:0031146	75/89	0.00011037	0.00235065	2.73772	24.9452	CCNF;PSMD8;PSMD9;PSMD6;PSMD7;PSMD4;PSMD5;PSMD2;PSMD3;FBXO4;PSMD1;FBXO6;BTRC;FBXO9;SKP1;FBXW4;FBXW5;FBXW11;FBXW7;FBXO2;FBXO17;NCCRP1;RBX1;PSMA5;PSMA6;PSMA3;PSMA4;PSMA1;PSMA2;PSME3;PSME4;PSME1;PSME2;PSMD10;PSMD12;PSMD11;CUL5;PSMD14;PSMD13;CUL2;CUL1;FBXO48;FBXL22;PSMA7;FBXL20;PSMB6;AMN1;PSMB7;PSMB4;PSMB5;PSMB2;PSMB3;PSMF1;FBXO38;FBXL17;FBXL18;FBXL15;FBXL16;FBXL14;PSMB8;FBXL12;FBXO31;CUL4A;FBXL8;PSMC…	0	Biological_Process_2021	1	1	1	1	1	1	1	1	1	1	1	1	1
regulation of protein ubiquitination	GO:0031396	90/109	0.000112718	0.00239218	2.42168	22.0146	GSK3A;PRR7;HSP90AB1;UBXN1;LRRK2;PINX1;FAM107A;TNFAIP3;UBE3A;ARRB1;PARK7;UBE2L3;UFL1;FBXO4;AKT1;CHP1;WASHC1;CDK5RAP3;SOX4;DAXX;HSP90AA1;CAMLG;FBXW7;USP4;RIPK2;PRMT3;AXIN1;COMMD1;SIRT7;SENP2;KLHL40;TGFBR1;TRAF6;TBC1D7;CRY1;BIRC7;SQSTM1;VPS28;BIRC2;TSPYL5;PSMD10;AMER1;PAXIP1;HDAC3;NXN;CUL3;MYCBP2;DCUN1D1;DERL1;XIAP;BCL10;PTTG1IP;PRICKLE1;HDAC8;RCHY1;HSPBP1;MALT1;DNAJB2;BAG5;BAG2;UBB;U2AF2;RPS3;UBQLN…	0	Biological_Process_2021	1	1	1	1	1	1	1	1	1	1	1	1	1
external encapsulating structure organization	GO:0045229	169/217	0.000114606	0.00242368	1.80307	16.3611	APP;SPARC;COL16A1;SERPINE1;ITGA2B;TNC;ICAM5;FGF2;LOXL1;ICAM1;TGM1;CDH1;BSG;DAG1;KDR;TNR;POSTN;COL27A1;MIA;COL23A1;APLP1;NPNT;HSPG2;ADAM19;BCAN;COL4A2;LOX;COL4A1;ADAM12;COL4A3;COL8A2;COL4A6;COL8A1;COL4A5;COL17A1;FBN2;COL13A1;PDGFA;ADAMTS12;NID1;NID2;ADAMTS16;ADAMTS15;VTN;ADAMTS14;ADAMTS13;ADAMTS19;ADAMTS18;ADAMTS17;COL28A1;VCAM1;COL24A1;FN1;COL1A1;COL1A2;COL5A1;ITGA10;COL5A2;ITGA11;COL9A1;NF1;COL9…	0	Biological_Process_2021	0	1	0	1	1	0	0	1	1	0	0	0	1
regulation of apoptotic process	GO:0042981	538/742	0.000115102	0.00242562	1.35742	12.3114	ANKLE2;TRIO;TFRC;ITSN1;ARAF;PHB2;PREX1;AKT2;MYC;AKT1;CYP1B1;HOXA5;UNC13B;MED1;DAXX;MEF2C;PRKCI;DAPK1;DAPK2;DAPK3;SCRIB;WDR73;ZNF16;BIN1;YME1L1;ATF5;ATF6;UBA52;RNF122;ATF4;PRKDC;HPN;BCL10;NUGGC;MTDH;PRDX3;ABR;NCSTN;PRDX5;FIGNL1;NCKAP1L;ATG7;ZBTB7A;BARD1;NGFR;PLK3;CREBBP;JUN;PRELID1;PLK2;PLK1;FZD9;BRAF;PA2G4;MLLT11;SETX;HNRNPK;PPT1;FANK1;ARF4;RARG;CHM;FMN2;IKBKB;ING4;RNF157;ING5;DSTYK;SHH;ING3;AIFM…	0	Biological_Process_2021	1	1	1	1	1	1	1	1	1	1	1	1	1
positive regulation of axon extension	GO:0045773	22/22	0.000116134	0.00243031	148456	1.34513e+06	SEMA5A;MACF1;NRP1;SEMA7A;CDKL5;DBNL;DSCAM;LIMK1;TWF2;ISLR2;L1CAM;NTN1;POU4F2;VEGFA;SHTN1;GOLGA4;ZFYVE27;RUFY3;MAPT;MAP3K13;MEGF8;DBN1	0	Biological_Process_2021	0	1	0	0	0	0	0	1	0	0	0	0	0
regulation of chromosome organization	GO:0033044	22/22	0.000116134	0.00243031	148456	1.34513e+06	RB1;CDT1;PIF1;UPF1;CENPV;RMI2;SMG1;XRCC5;SHCBP1L;YLPM1;LIG4;SETMAR;HDAC8;TERF2;SMG5;WAPL;SMG6;MYC;HNRNPD;TERF2IP;MAPT;BUB1	0	Biological_Process_2021	1	1	1	1	1	1	1	1	1	1	1	1	0
Fc-gamma receptor signaling pathway	GO:0038094	62/72	0.000117985	0.00245196	3.16722	28.6473	CYFIP2;CYFIP1;NCKAP1;HSP90AB1;WIPF1;ARPC1B;WIPF2;ARPC1A;BRK1;PIK3CB;WASL;ACTB;ACTG1;RAC1;NCK1;ACTR3;VAV3;ACTR2;HSP90AA1;FCER1G;SYK;PRKCE;PRKCD;VAV1;VAV2;HCK;MYH2;PIK3CA;ELMO1;ELMO2;CRK;DOCK1;SRC;WAS;PIK3R2;PIK3R1;PLA2G6;PLD2;CDC42;NCKIPSD;PAK1;ABL1;MAPK1;FYN;NCKAP1L;PLCG1;WASF2;MAPK3;LYN;YES1;MYO10;LIMK1;ARPC4;ARPC5;BAIAP2;PTK2;MYO1C;ARPC2;ARPC3;ABI1;GRB2;CD247	0	Biological_Process_2021	1	1	1	1	1	1	1	1	1	1	1	1	1
positive regulation of neurogenesis	GO:0050769	62/72	0.000117985	0.00245196	3.16722	28.6473	ROBO2;KDM1A;PLXND1;ROBO1;ARHGDIA;GPER1;NPTN;SOX8;PLXNC1;TGM2;CDKL5;FBXW8;MME;METRN;SERPINF1;LIG4;SOX11;OPRM1;NGF;RHOA;TIAM2;TIAM1;DCT;IL1RAPL1;NUMB;SHANK3;FAIM;CHODL;SMARCD3;RGS14;AMIGO1;LRP2;CUX2;CUX1;RASSF10;SLITRK1;PLXNA2;MAP6;PLXNA1;SLIT2;DISC1;PLXNA4;PLXNA3;SPEN;NGFR;NTRK2;FZD3;SS18L1;SS18L2;NAP1L1;VEGFA;PTPRD;SNW1;CAPRIN1;CAPRIN2;NEURL1;PLXNB3;CTNNB1;PLXNB2;PLXNB1;ZNF335;TRIM32	0	Biological_Process_2021	0	1	0	0	1	0	0	0	0	0	0	0	0
regulation of alternative mRNA splicing, via spliceosome	GO:0000381	48/54	0.000127739	0.00263126	4.08482	36.6226	KHDRBS1;RBM25;DDX5;KHDRBS2;KHDRBS3;RBM8A;CELF1;YTHDC1;CELF2;FMR1;CELF3;CELF4;CELF5;HNRNPU;FXR1;PTBP1;RBM15B;FXR2;FAM172A;PUF60;TRA2B;SAP18;RBM7;HNRNPA1;MBNL3;ZBTB7A;RBM5;RBM11;SRSF12;DDX17;ZC3H10;MBNL1;RBFOX1;SRRM4;MBNL2;RBFOX2;RBM15;RBFOX3;WTAP;HNRNPL;SMU1;REST;THRAP3;NOVA1;RNPS1;NSRP1;SRSF6;RBMX	0	Biological_Process_2021	1	1	0	0	1	1	1	1	0	0	0	0	1
actin cytoskeleton reorganization	GO:0031532	55/63	0.000128365	0.00263126	3.51121	31.4627	NRP1;THSD7B;PLEK;ANTXR1;SYDE1;FGF7;SIPA1L1;PHACTR1;THSD7A;ANXA1;CXADR;MINK1;GAB1;RHOA;RAP2A;CTTN;CLDN19;MYH9;TNIK;EZR;BRSK2;RALA;NEDD9;ATP2C1;PAK1;MICALL2;S1PR1;FLNA;PIP5K1A;PLEK2;RICTOR;S1PR2;WHAMM;PDLIM4;FARP2;PTPN1;DMTN;GSN;AUTS2;DTNBP1;PARVA;CDC42BPB;PARVB;CDC42BPA;MKLN1;FER;PARVG;CAPN10;PTK7;TRPV4;CASS4;GRB2;BCAR1;MCU;FGF10	0	Biological_Process_2021	1	1	1	1	1	1	1	1	1	1	1	0	1
cellular response to reactive oxygen species	GO:0034614	55/63	0.000128365	0.00263126	3.51121	31.4627	NCF1;TNFAIP3;PARK7;PTPRK;PKD2;AQP1;AKT1;CYP1B1;SIRPA;MPV17;PDK2;MAP3K5;PDGFRA;ANXA1;CHUK;PRKCD;TPM1;FOS;MMP9;SIRT1;PAX2;RHOB;IMPACT;PPIF;MAPT;FXN;OSER1;PXN;AGAP3;HDAC6;RELA;CAMKK2;PRDX3;MAPK9;TRPM2;MAPK8;PRDX5;MAPK7;ABL1;RPS3;MAPK1;RIPK1;ROMO1;ECT2;ANKZF1;MAPK3;JUN;PLEKHA1;ERCC6L2;MAPK13;FABP1;NET1;SETX;FER;NFE2L2	0	Biological_Process_2021	1	1	1	1	1	1	1	1	1	1	1	1	1
positive regulation of viral process	GO:0048524	55/63	0.000128365	0.00263126	3.51121	31.4627	CCNT1;ADAR;RSF1;ADARB1;IFIT1;KPNA6;NELFB;NELFA;NELFCD;KPNA2;NELFE;RAD23A;GTF2F1;GTF2F2;DDB1;MDFIC;TBC1D20;PDE12;TYRO3;PPIE;PPIH;PABPC1;CLEC4G;FKBP6;PPID;RAB7A;CTDP1;STAU1;DHX9;VPS4A;SUPT4H1;LARP1;POLR2A;POLR2B;POLR2C;POLR2D;POLR2E;POLR2F;POLR2G;POLR2H;POLR2I;POLR2J;POLR2K;POLR2L;SRPK2;SUPT5H;TARBP2;SRPK1;CDK9;CNOT7;AXL;CD209;VAPB;PKN2;TMEM39A	0	Biological_Process_2021	1	1	1	1	1	1	1	1	1	1	1	1	1
termination of RNA polymerase II transcription	GO:0006369	32/34	0.000135681	0.00277177	8.1646	72.7074	SLBP;CSTF3;CSTF2;MAZ;TTF2;MED18;LSM10;SCAF8;LSM11;FIP1L1;PABPN1;CLP1;PCF11;CSTF1;PAPOLA;SYMPK;SNRPD3;CPSF4;CPSF7;CPSF1;NCBP1;NCBP2;CPSF3;CPSF2;SSU72;WDR33;SETX;NUDT21;SNRPG;SNRPE;SNRPF;SNRPB	0	Biological_Process_2021	1	1	1	1	1	1	1	1	1	1	1	1	1
negative regulation of intracellular signal transduction	GO:1902532	155/198	0.000136273	0.00277443	1.8454	16.4256	DGKG;MAPKBP1;NDUFA13;SPI1;DGKD;PDCD6;WWC1;WWC2;PEBP1;CIB1;RORA;IFI35;NOC2L;SLA2;PYCARD;DEPTOR;CPNE1;DAG1;WWC3;AKT1;PHLDA3;MAP2K3;TLE1;ADIPOQ;MAGI2;MUL1;TSC2;TSC1;CD2AP;CDC34;DDIT3;SFRP5;DDIT4;MYADM;PPIF;TRIB3;MAPKAPK5;STAMBP;AJUBA;PPEF2;EPHA2;PSMD10;URI1;NLRX1;NPRL2;NPRL3;PRDM15;ITPR1;PIK3R2;UBR2;UBR1;ARHGAP12;PKHD1;SLC9A3R1;TMEM127;INPP5K;THEM4;RIPK1;MARK3;MCL1;LYN;UBE2B;CAV1;PDE2A;NMI;NR1D1;ARH…	0	Biological_Process_2021	1	1	1	1	1	1	1	1	1	1	1	1	1
anaphase-promoting complex-dependent catabolic process	GO:0031145	71/84	0.000137923	0.00279854	2.79064	24.8055	RB1;BUB1B;CDC20;PSMD8;PSMD9;PSMD6;CDC23;PSMD7;PSMD4;PTTG1;PSMD5;CDC26;PSMD2;CDC27;PSMD3;PSMD1;FBXO5;ANAPC7;UBE2E1;ECRG4;PSMA5;PSMA6;PSMA3;PSMA4;PSMA1;PSMA2;PSME3;PSME4;PSME1;ANAPC4;PSME2;ANAPC5;UBA52;ANAPC1;ANAPC2;PSMD10;PSMD12;ANAPC15;PSMD11;ANAPC16;PSMD14;PSMD13;CUL3;ANAPC10;AURKB;PSMA7;ANAPC11;PSMB6;PSMB7;CCNB1;PSMB4;PSMB5;PSMB2;UBB;PSMB3;BUB3;PSMF1;RPS27A;UBE2C;PLK1;PSMB8;FBXO31;PSMC5;PSMC3;P…	0	Biological_Process_2021	1	1	1	1	1	1	1	1	1	1	1	1	1
regulation of cytoskeleton organization	GO:0051493	92/112	0.000139064	0.00281217	2.35173	20.8847	GSK3B;PHLDB1;CLIC4;SPEF1;TRAF3IP1;FAM107A;TESK1;STMN3;CELSR1;RND2;BICD1;RND3;ARHGAP35;BICD2;RND1;ARHGAP44;SYDE1;CAPN2;MLST8;RAC3;RAC1;EPHA5;PDGFRB;PRKCD;ARHGEF19;RHOG;RHOH;RHOF;RHOA;RHOB;FSCN1;PFDN2;MAPT;EZR;PHLDB2;CRK;EPHA3;ARHGEF5;RHOQ;PRKAA1;PRKAA2;LRP1;ROCK1;ROCK2;RHOBTB3;TWF2;ARHGAP18;PDGFA;NEXN;ARHGAP17;IQGAP1;SPATA4;EFNA5;IQGAP2;CORO1A;RHOBTB1;RHOBTB2;PAK1;SH3BP1;ABL1;MAP6;MAPK1;RICTOR;TPP…	0	Biological_Process_2021	1	1	1	1	1	1	1	1	1	1	1	1	1
positive regulation of transcription by RNA polymerase II	GO:0045944	652/908	0.000142225	0.00286272	1.31225	11.624	ATF1;ATF2;PID1;SPI1;GABPB2;MAML2;MAML1;SERPINE1;HNRNPU;RBPJ;GABPB1;DCAF6;ELK3;TBK1;CREB3L3;CREB3L4;ZMIZ1;MYC;ZMIZ2;MYB;IER5;JUNB;HOXA5;IER2;RNF111;MEF2A;DDX17;MED1;NKX2-8;MEF2C;MEF2B;SERPINF2;SOX11;MED4;ISL1;MED6;HCFC1;AR;DDIT3;RFX4;RFX5;ZSCAN21;HOXB4;PRKD2;MAML3;PRKD1;ATF5;ATF6;CLOCK;UBA52;ATF3;ATF4;CTBP2;PRKDC;MEPCE;PRDM15;GATA3;GATA2;ZNF24;HIF1A;PRDM10;PPP3R1;TERT;GALR2;GALR1;MYO6;NKX2-1;ALX1;…	0	Biological_Process_2021	1	1	1	1	1	1	1	1	1	1	1	1	1
protein N-linked glycosylation	GO:0006487	58/67	0.000142516	0.00286272	3.29158	29.1504	DPAGT1;MCFD2;B4GALT1;GAL3ST1;TUSC3;MAGT1;ASGR2;PGM3;NUDT14;ALG8;ST6GAL1;ALG9;ALG6;ENTPD5;ALG5;ALG14;ALG2;ALG13;ALG3;ALG12;MOGS;ALG1;ALG11;DDOST;DPM1;DPM2;DPM3;TMEM258;DAD1;ALG10B;B4GALT7;RPN2;RPN1;TMEM165;UBE2J1;LMAN1;FUT8;MGAT5;MGAT5B;MAN1C1;MGAT3;MGAT1;MGAT2;ST3GAL1;UGGT1;MPDU1;OST4;PMM1;GFPT2;GFPT1;PMM2;SRD5A3;DOLPP1;MGAT4A;OSTC;MGAT4B;STT3A;STT3B	0	Biological_Process_2021	1	1	1	1	1	1	1	1	1	1	1	1	1
extracellular matrix organization	GO:0030198	228/300	0.000144036	0.0028836	1.62321	14.358	APP;PRSS1;SPARC;COL12A1;SERPINE1;ICAM5;ICAM1;CAPNS1;BSG;DAG1;KDR;CYP1B1;PRSS2;MIA;COL23A1;SERPINF2;P3H2;P3H1;P3H4;HSPG2;BCAN;COL8A2;COL8A1;COL13A1;PDGFA;ADAMTS12;ADAMTS16;ADAMTS15;ADAMTS14;ADAMTS13;FLRT2;ADAMTS19;ADAMTS18;ADAMTS17;SERPINH1;GPM6B;COL24A1;FN1;COL1A1;COL1A2;COL9A1;COL9A3;COL9A2;DDR1;COL18A1;ECM2;NCAN;CTSS;MMP21;MMP20;ADAMTSL1;MMP25;MMP24;ADAMTSL5;SH3PXD2A;ADAMTSL4;CTSL;ADAMTSL3;CTSK…	0	Biological_Process_2021	0	1	1	1	1	1	0	1	1	0	0	1	1
negative regulation of macromolecule metabolic process	GO:0010605	152/194	0.00014581	0.00290942	1.85262	16.3646	RB1;APP;ANKRD13B;SPI1;ANKRD13D;PARK7;FGF2;CRKL;YY1;CPNE1;KDR;DIP2A;LGALS9;ANKRD13A;SH3GL2;MEF2C;MAP2K1;MAP2K2;FBXW7;SFMBT2;ZNF281;ADAM10;AP1AR;SOX11;CNPY2;DICER1;MIF;FOXP1;CLDN5;OLFM1;SFRP1;MYCN;SMO;SUB1;DGKQ;MYADM;RIN3;OPTN;NOTCH2;LRPAP1;MTMR2;DNMT1;NOTCH1;PLA2G3;PSEN1;GATA2;HIF1A;TTBK1;SDCBP;ATXN2;TERT;PDCD10;DDRGK1;STC2;ZNF148;WNT4;MSR1;NDFIP2;TGFB2;NDFIP1;TGFB1;SETDB1;TIPARP;SETDB2;PARP14;ESR…	0	Biological_Process_2021	1	1	1	1	1	1	1	1	1	1	1	1	1
cellular response to hypoxia	GO:0071456	106/131	0.000147737	0.00293811	2.16838	19.1253	ACAA2;EPO;RORA;BACH1;AQP1;PSMD8;NPEPPS;PSMD9;PSMD6;PSMD7;PSMD4;PSMD5;MYC;PSMD2;PSMD3;EP300;PSMD1;BNIP3L;RBX1;SFRP1;PSME3;PSME4;PSME1;PSME2;MGARP;TP53;UBA52;PSMD10;PSMD12;PSMD11;PSMD14;EPAS1;PSMD13;CUL2;AK4;HIGD1A;HIF1A;NDRG1;ZFP36L1;TERT;UBB;PGK1;HMOX1;PSMF1;PLK3;CREBBP;BMP7;CPEB1;RGCC;TBL2;MDM2;HYOU1;MDM4;SCN2A;CPEB2;SUV39H1;HP1BP3;FMN2;HIF3A;LIMD1;ELOB;ELOC;HIF1AN;PTGIS;KCND2;ARNT;SIRT1;SIRT2;P…	0	Biological_Process_2021	1	1	1	1	1	1	1	1	1	1	1	1	1
histone mRNA metabolic process	GO:0008334	27/28	0.000149678	0.00295614	13.7746	121.313	SLBP;TUT7;TUT4;TENT4B;LSM10;EXOSC10;EXOSC4;LSM11;ERI1;SNRPD3;TENT2;MTPAP;UPF1;SSB;NCBP1;NCBP2;CPSF3;CPSF2;LSM1;XRN1;SNRPG;TUT1;ATM;SNRPE;SNRPF;DCP2;SNRPB	0	Biological_Process_2021	1	1	1	1	1	1	1	1	1	1	1	1	1
regulation of dendrite development	GO:0050773	36/39	0.00014998	0.00295614	6.12439	53.9253	ALK;GSK3B;CHRNA3;SDC2;NEDD4L;PTN;VLDLR;LRP8;CAMSAP2;CSMD3;KIAA0319;LZTS1;MARK1;MFSD2A;PACSIN1;CHRNB2;CAMK1D;CDKL5;SEMA4D;BCL11A;DCC;DAB2IP;COBL;BMP7;BMP5;ZDHHC15;RAP2A;HECW2;NEDD4;HECW1;SARM1;NSMF;RAB17;RTN4IP1;TNIK;DBN1	1	Biological_Process_2021	0	1	0	0	0	0	0	0	0	0	0	0	0
intracellular protein transmembrane transport	GO:0065002	40/44	0.00015012	0.00295614	5.10445	44.94	RTN2;C2CD5;TOMM40;ZFAND2B;SRP54;TOMM20;HSPD1;PEX26;TIMM50;CHCHD4;SEC61A2;AIFM1;GRPEL1;AKT2;SEC61G;GRPEL2;TIMM17A;TIMM17B;ROMO1;SEC61B;SEC62;SEC63;DNAJC19;PEX16;TOMM70;PAM16;TIMM23;PEX10;PEX2;TIMM44;PEX1;TIMM21;DNAJC15;PEX12;PEX14;TOMM40L;PEX7;PEX6;PEX5;DNLZ	0	Biological_Process_2021	1	1	1	1	1	1	1	1	0	1	1	1	1
Fc-gamma receptor signaling pathway involved in phagocytosis	GO:0038096	61/71	0.000154483	0.00302224	3.1159	27.3433	CYFIP2;CYFIP1;NCKAP1;HSP90AB1;WIPF1;ARPC1B;WIPF2;ARPC1A;BRK1;PIK3CB;WASL;ACTB;ACTG1;RAC1;NCK1;ACTR3;VAV3;ACTR2;HSP90AA1;SYK;PRKCE;PRKCD;VAV1;VAV2;HCK;MYH2;PIK3CA;ELMO1;ELMO2;CRK;DOCK1;SRC;WAS;PIK3R2;PIK3R1;PLA2G6;PLD2;CDC42;NCKIPSD;PAK1;ABL1;MAPK1;FYN;NCKAP1L;PLCG1;WASF2;MAPK3;LYN;YES1;MYO10;LIMK1;ARPC4;ARPC5;BAIAP2;PTK2;MYO1C;ARPC2;ARPC3;ABI1;GRB2;CD247	0	Biological_Process_2021	1	1	1	1	1	1	1	1	1	1	1	1	1
regulation of TOR signaling	GO:0032006	61/71	0.000154483	0.00302224	3.1159	27.3433	GSK3A;PDCD6;ARAF;RPTOR;FLCN;HTR6;DEPTOR;MLST8;TNFAIP8L1;ROS1;FBXO9;SEC13;MIOS;PIH1D1;TSC2;TSC1;ITFG2;SIRT1;TTI1;RRAGA;PIK3CA;RRAGC;DGKQ;LARS1;AKT1S1;DDIT4;RRAGD;TBC1D7;MAPKAPK5;SMCR8;DEPDC5;GAS6;TELO2;PRKAA1;HDAC3;PRKAA2;SEH1L;NPRL2;GBA;NPRL3;UBR2;UBR1;WDR24;ARNTL;PKHD1;TMEM127;GNA12;SH3BP4;GPAT3;RICTOR;SLC38A9;FNIP1;WDR59;TBCK;GOLPH3;RHEB;LAMTOR2;LAMTOR1;LAMTOR4;LAMTOR3;LAMTOR5	0	Biological_Process_2021	1	1	1	1	1	1	1	1	1	1	1	1	1
protein stabilization	GO:0050821	141/179	0.00015858	0.00309232	1.89899	16.6147	CCNH;CTNND1;PARK7;GBA3;CLU;PHB2;RASSF2;LAMP1;TMEM88;CHEK2;LAMP2;ZNF207;CHP1;EP300;PIM2;GOLGA7;GTSE1;SOX4;EPHA4;MORC3;USP7;COG7;FKBPL;RPS7;FBXW7;RPL23;COG3;PRKCD;USP2;MUL1;P3H1;ANK2;ATP1B3;TSC1;ATP1B2;ATP1B1;HCFC1;WDR81;CDC37;RABL3;PFN1;PPIB;TELO2;PFN2;STXBP4;SEL1L;MTMR9;CREBL2;PHB;PIK3R1;NLK;STK4;RTN4;STK3;BAG6;BAG4;BAG5;BAG2;BAG3;PDCD10;BAG1;DVL1;DVL3;PPARGC1A;TSPAN1;CRTAP;UBE2B;WFS1;SEC16A;HPS4…	0	Biological_Process_2021	1	1	1	1	1	1	1	1	1	1	1	1	1
double-strand break repair via nonhomologous end joining	GO:0006303	54/62	0.000170351	0.00330041	3.44711	29.9128	DCLRE1B;H2AX;DCLRE1A;MDC1;SMARCAL1;DCLRE1C;MRE11;RIF1;HMGB2;SMC5;PRPF19;BABAM1;POLB;HERC2;KAT5;SUMO1;UIMC1;POLL;NBN;PIAS4;KDM2A;NSMCE2;LIG4;SETMAR;DNTT;LIG3;RNF168;UBE2V2;PAXIP1;PSMD14;ATP23;PRKDC;RNF8;BRCC3;NSD2;TP53BP1;ZBTB7A;NHEJ1;BARD1;POLQ;UVRAG;XRCC6;XRCC4;POLM;XRCC5;IFFO1;POLA1;RAD50;ERCC4;ERCC1;UBE2N;ERCC8;ATM;ERCC6	0	Biological_Process_2021	1	1	1	1	1	1	1	1	1	1	1	1	1
stress-activated MAPK cascade	GO:0051403	54/62	0.000170351	0.00330041	3.44711	29.9128	CRKL;IKBKB;MAP3K8;IKBKG;LGALS9;BTRC;MAP3K7;MAP3K5;SKP1;MAP2K3;MAP2K4;MAP4K2;CHUK;FBXW11;RIPK2;MINK1;SH2D3C;TNFRSF19;ADORA2B;TRAF6;UBE2V1;UBA52;ARHGEF6;PTGER4;GPS1;CUL1;GPS2;NOD1;NOD2;ZFP36L1;MAPK9;MAPK8;IRAK1;UBB;MAPK1;RPS27A;MAP4K3;MAPK3;MAPK14;NFKB1;MAPK13;MAPK10;MAPK11;TNIP2;TAOK2;UBE2N;MAP3K10;TAB3;CCM2;TAB2;TAB1;MAP3K13;MAP3K11;MAP3K12	0	Biological_Process_2021	1	1	1	1	1	1	0	1	1	1	1	1	1
Fc-epsilon receptor signaling pathway	GO:0038095	91/111	0.000173837	0.00335711	2.32599	20.137	PIK3CB;PSMD8;IKBKB;PSMD9;PPP3CA;PSMD6;PPP3CB;PSMD7;PSMD4;PSMD5;PSMD2;PSMD3;PSMD1;IKBKG;RAC1;BTRC;MAP3K7;SKP1;VAV3;MAP2K4;FCER1G;CHUK;SYK;FBXW11;PDPK1;FOS;GAB2;VAV1;VAV2;PSMA5;PSMA6;PSMA3;PSMA4;PIK3CA;PSMA1;PSMA2;PSME3;TRAF6;PSME4;PSME1;PSME2;PRKCQ;LCP2;SOS1;CARD11;PSMD10;PSMD12;PSMD11;PSMD14;PSMD13;SHC1;CUL1;PIK3R2;BCL10;PIK3R1;MALT1;PSMA7;RELA;PSMB6;MAPK9;PSMB7;PPP3R1;MAPK8;PAK1;PSMB4;PSMB5;PSMB…	0	Biological_Process_2021	1	1	1	1	1	1	1	1	1	1	1	1	1
regulation of cell-substrate junction assembly	GO:0090109	21/21	0.000175364	0.00337576	141708	1.22558e+06	MACF1;DUSP3;LDB1;ROCK1;LIMCH1;ROCK2;DAPK3;EFNA5;PTK2;RHOA;ACTG1;CORO1C;SLC9A1;CAMSAP3;SLK;PEAK1;PTPRA;CLASP1;EPHA3;GPM6B;VCL	0	Biological_Process_2021	1	1	1	1	1	1	0	1	1	1	1	1	1
regulation of primary metabolic process	GO:0080090	105/130	0.000181949	0.00349132	2.14776	18.496	IRS2;TM7SF2;PSMD8;LACTB;PSMD9;PSMD6;PSMD7;PSMD4;PSMD5;PSMD2;PSMD3;PSMD1;MED1;PRKAB2;PRKAB1;TBL1XR1;PSME3;PSME4;PSME1;PSME2;PSMD10;IDI1;PSMD12;PSMD11;PSMD14;PSMD13;ACACB;MACROH2A1;ACACA;OAZ2;HELZ2;PMVK;PSAP;PSMF1;FDFT1;FDPS;CREBBP;NR1D2;NR1D1;AZIN1;SQLE;FASN;ID2;DHCR7;FGFR4;CHD9;C1QTNF2;SIN3B;SIN3A;OPA3;TNFAIP8L3;BBS4;NCOA1;NCOA2;SREBF1;GGPS1;HMGCS1;NCOA6;EDF1;ELOVL6;SREBF2;NCOR2;PSMA5;PSMA6;PSMA3…	0	Biological_Process_2021	1	1	1	1	1	1	1	1	1	1	1	1	1
cellular response to nutrient levels	GO:0031669	57/66	0.00018759	0.0035881	3.23458	27.7568	BMPR2;EHMT2;LRRK2;USP33;FAM107A;PCSK9;WDR45;ZFYVE1;RPTOR;FLCN;MAP1LC3B;MAP1LC3A;UCN3;MAP1LC3C;LAMP2;FADS1;PDK2;MFSD2A;KLF10;SREBF1;MARS1;TFEB;TSC1;WIPI1;CARTPT;WIPI2;ATG14;SIRT1;SREBF2;RRAGA;SFRP1;RRAGC;RRAGD;ULK1;PRKAA1;PRKAA2;RALB;WDR45B;CLEC16A;LPL;FOXO1;WRN;FNIP1;GAS2L1;ATG7;HSPA8;CDKN2B;XBP1;KCNB1;GCGR;INHBB;MTOR;STK24;STK26;VPS41;CD68;EIF4G1	0	Biological_Process_2021	1	1	1	0	1	1	1	1	1	1	1	0	1
establishment of protein localization to mitochondrion	GO:0072655	43/48	0.000192759	0.00366364	4.39017	37.5538	RALA;TOMM40;TIMM9;TIMM13;MFF;TOMM20;HK2;HK1;HSPD1;TIMM50;TOMM22;CHCHD4;AIFM1;GRPEL1;PITRM1;GRPEL2;TIMM17A;AKT1;MFN2;TIMM17B;ROMO1;FBXO7;BCAP31;DNAJC19;TOMM70;FIS1;PAM16;AIP;TOMM34;TIMM23;TIMM22;TIMM44;TIMM21;DNAJC15;GDAP1;TOMM40L;TIMM10B;PINK1;DNLZ;TOMM7;MGARP;TOMM5;SLC25A6	0	Biological_Process_2021	1	1	1	1	1	1	1	1	1	1	1	1	1
histone H4 acetylation	GO:0043967	43/48	0.000192759	0.00366364	4.39017	37.5538	ATF2;KMT2A;MEAF6;PHF20;TRRAP;LEF1;JADE1;CHD5;JADE3;YEATS4;JADE2;BRCA2;ING4;ING5;ING3;RUVBL2;RUVBL1;BEND3;EP400;WDR5;EP300;EPC1;KAT8;KAT7;BRD8;DMAP1;ACTL6B;MCRS1;ACTL6A;MSL2;MSL3;HCFC1;MSL1;MORF4L1;PER1;ZZZ3;KANSL1;KANSL2;KANSL3;HAT1;TADA3;TRIM16;OGT	0	Biological_Process_2021	1	1	1	1	1	1	1	1	1	1	1	1	1
positive regulation of telomere maintenance via telomerase	GO:0032212	31/33	0.00019357	0.00366745	7.90886	67.6197	TNKS;PNKP;PARN;AURKB;HMBOX1;TNKS2;FBXO4;MAPK1;NEK2;CCT8;CCT7;HNRNPA1;CCT5;MAP3K4;CCT4;MAPK3;CCT3;CCT2;ACD;XRCC5;NEK7;MAPK15;CCT6A;PKIB;TCP1;CTNNB1;POT1;ATM;MAPKAPK5;PRKCQ;ATR	0	Biological_Process_2021	1	1	1	1	1	1	1	1	1	1	1	1	1
dicarboxylic acid metabolic process	GO:0043648	50/57	0.000200847	0.00379335	3.64717	31.0483	ALDH1L1;SLC46A1;MTRR;TAT;ALDH1L2;FPGS;ME1;ME3;ME2;GGT1;ACOT8;PHYH;GPT2;HOGA1;SDHA;ACLY;ALDH5A1;MTHFD1;MTHFD2;SDHAF3;L2HGDH;ACOT4;FH;MRPS36;SHMT2;HAAO;SHMT1;DLST;MTHFD1L;D2HGDH;PCK1;MDH1B;GOT1;MDH1;AADAT;MDH2;ADHFE1;IDH1;GOT2;IDH2;MTHFR;MTHFS;ASS1;DHFR;GCLC;OGDH;SLC25A32;ALDH18A1;GCLM;NIT2	0	Biological_Process_2021	1	1	1	1	1	1	1	1	1	1	1	1	1
cellular glucose homeostasis	GO:0001678	39/43	0.000207199	0.00388886	4.97646	42.2095	PRKAA1;PRKAA2;FOXK2;ZBTB20;FOXK1;NUCKS1;PIK3R2;PIK3R1;ADCY8;CYP7A1;HIF1A;FOXO1;HK2;HK1;IGF1R;GPER1;TRA2B;LRRC8D;PDK3;LRRC8A;PCK1;PRKACA;PPARGC1A;SOX4;PCK2;UNC13B;NGFR;XBP1;KCNB1;CARTPT;NR1D1;SIRT1;SLC39A14;GCK;PAX2;ERN1;HKDC1;GAS6;ZNF236	0	Biological_Process_2021	0	1	0	0	0	0	0	1	0	0	0	0	0
tRNA aminoacylation for protein translation	GO:0006418	39/43	0.000207199	0.00388886	4.97646	42.2095	AARS1;AARS2;KARS1;PARS2;YARS1;YARS2;FARS2;NARS1;QARS1;NARS2;IARS2;IARS1;VARS2;EARS2;VARS1;RARS2;RARS1;MARS2;MARS1;DARS2;DARS1;WARS1;WARS2;AIMP1;AIMP2;LARS2;SARS1;SARS2;EPRS1;PPA2;PPA1;LARS1;TARS3;CARS1;EEF1E1;FARSA;CARS2;TARS1;FARSB	0	Biological_Process_2021	1	1	1	1	1	1	1	1	1	1	1	1	1
DNA replication initiation	GO:0006270	35/38	0.000210056	0.00390587	5.95382	50.4178	PRIM2;MCM7;MCM8;PRIM1;GMNN;MCM10;ORC5;ORC4;PURA;CDC45;ORC6;ORC1;ORC3;ORC2;TOPBP1;POLE;CDT1;RPA1;CDC7;CDC6;LRWD1;NOC3L;POLE4;POLA1;POLA2;CDC34;DBF4;POLE2;RPA3;CDK2;POLE3;MCM3;MCM5;MCM6;MCM2	0	Biological_Process_2021	1	1	1	1	1	1	1	1	1	1	1	1	1
regulation of axon extension	GO:0030516	35/38	0.000210056	0.00390587	5.95382	50.4178	RTN4R;GSK3B;MACF1;SEMA7A;PTPRS;SEMA3A;SEMA3G;TWF2;RNF6;NTN1;RTN4;GOLGA4;ZFYVE27;MAP2;SIN3A;ABL1;TRIM46;NRCAM;DIP2B;KIAA0319;CDKL5;DBNL;LIMK1;ISLR2;L1CAM;POU4F2;DNM2;OLFM1;SHTN1;MAG;CTTN;RUFY3;MAPT;MAP3K13;DBN1	0	Biological_Process_2021	0	1	0	0	1	0	0	0	1	0	0	0	0
tRNA aminoacylation	GO:0043039	35/38	0.000210056	0.00390587	5.95382	50.4178	AARS1;KARS1;YARS1;YARS2;FARS2;NARS1;QARS1;IARS2;IARS1;VARS1;RARS2;RARS1;MARS2;MARS1;GATC;DARS2;GATB;QRSL1;DARS1;WARS1;WARS2;AIMP1;AIMP2;LARS2;SARS1;SARS2;EPRS1;PPA2;PPA1;LARS1;CARS1;EEF1E1;FARSA;TARS1;FARSB	0	Biological_Process_2021	1	1	1	1	1	1	1	1	1	1	1	1	1
Fc receptor mediated stimulatory signaling pathway	GO:0002431	63/74	0.000213172	0.00395158	2.92552	24.7306	CYFIP2;CYFIP1;NCKAP1;HSP90AB1;WIPF1;ARPC1B;WIPF2;ARPC1A;BRK1;PIK3CB;WASL;ACTB;ACTG1;RAC1;NCK1;ACTR3;VAV3;ACTR2;HSP90AA1;FCER1G;SYK;PRKCE;PRKCD;VAV1;VAV2;HCK;MYH2;PIK3CA;ELMO1;ELMO2;CRK;DOCK1;SRC;WAS;PIK3R2;PIK3R1;PLA2G6;PLD2;CDC42;NCKIPSD;PAK1;ABL1;MAPK1;FYN;NCKAP1L;PLCG1;WASF2;MAPK3;LYN;YES1;MYO10;LIMK1;ARPC4;ARPC5;BAIAP2;PTK2;MYO1C;NR4A3;ARPC2;ARPC3;ABI1;GRB2;CD247	0	Biological_Process_2021	1	1	1	1	1	1	1	1	1	1	1	1	1
peroxisomal membrane transport	GO:0015919	26/27	0.00021849	0.0040377	13.2634	111.794	ABCD4;ABCD2;ABCD3;PEX11B;PEX26;ABCD1;RAB8B;PEX16;FIS1;ACBD5;PEX19;PEX10;PEX2;PEX1;PEX12;GDAP1;PEX13;PEX14;ALDH3A2;PEX7;SLC25A17;PEX3;PEX6;PEX5;PXMP2;PXMP4	0	Biological_Process_2021	1	1	1	1	1	1	1	1	1	1	1	1	1
protein modification process	GO:0036211	66/78	0.000221674	0.00408397	2.80965	23.6412	ERO1A;CHRM3;UBE2D2;ARAF;NTAQ1;PLAT;PLOD2;FBXO22;PHEX;LOXL2;UBE2L3;TGM1;DUSP12;UBL5;SERP1;PPP4R2;AKT2;SEPHS1;ATG3;CSNK1G3;PARP4;PARP1;FBXO2;RABGGTB;FBXO11;PHKA2;RABGGTA;FBXW2;CDC34;LOX;MMP15;ADPRH;B4GALT7;UBA52;PIGH;LIPT1;RPN2;PRKDC;RPN1;NEDD8;STK38;ABL1;ST8SIA4;ST3GAL6;LCMT1;ST3GAL1;UBL4A;SLC35A1;USP25;ICMT;UBE2I;YES1;MCRS1;ST8SIA2;WWP2;GNMT;MSRA;GGCX;UBE2S;QPCT;UBA3;CPE;MAN2B1;FBXL2;BAP1;UBE2M	0	Biological_Process_2021	1	1	1	1	1	1	1	1	1	1	1	1	1
regulation of gene expression, epigenetic	GO:0040029	69/82	0.000227567	0.00417971	2.71162	22.7453	CREBZF;PHF2;SPI1;KDM1B;PHF1;CTCF;BMI1;ACTB;MECP2;DNMT3B;EP300;EPC1;JARID2;GPX1;PRMT7;TBP;EED;SPHK2;DNMT3A;PPHLN1;BAZ1B;KAT2B;KAT2A;AEBP2;POLR1A;POLR1B;MTF2;POLR1C;POLR1E;POLR1F;POLR1G;POLR1H;CGGBP1;HDAC4;HDAC5;DNMT1;SMYD5;WBP2;DDX21;MACROH2A2;PPM1D;MACROH2A1;HDAC6;TAF1D;MTA1;RBBP4;TAF1B;TAF1C;TDG;TAF1A;POLR2E;POLR2F;POLR2H;RBBP7;MORC2;SF3B1;POLR2K;POLR2L;SUZ12;GLMN;IGF2;SMARCA5;DEK;MYO1C;MYBBP1A;…	0	Biological_Process_2021	1	1	1	1	1	1	1	1	1	1	1	1	1
regulation of exocytosis	GO:0017157	46/52	0.000232486	0.00425704	3.91403	32.7474	RAB3B;RAB3C;RALA;RAB3A;RAB3D;CPLX2;CPLX1;RIMS2;RAB21;RAB26;STX4;STXBP5;STXBP6;RAB8A;CLASP1;RAB8B;CLASP2;SNCA;NSF;CADPS2;RAB2B;ANXA1;ATP6AP1;SEPTIN1;SYT1;SEPTIN2;LGI3;FGG;CADPS;SEPTIN5;RAB27A;RAB27B;SEPTIN4;SYTL4;UNC13D;STXBP5L;RAB10;RAB15;RAB12;IL1RAPL1;RAB13;CHMP3;RAB9A;CHMP6;RAB5A;VAMP2	0	Biological_Process_2021	0	1	0	0	1	0	0	0	0	0	0	0	0
regulation of cellular catabolic process	GO:0031329	56/65	0.000246394	0.00448437	3.1776	26.4013	SCARB2;VPS29;LRRK2;USP33;WDR41;HSPB1;KEAP1;SOGA1;RPTOR;LAMP3;WDR91;EP300;KAT8;LONP2;PIP4K2A;PIP4K2B;PIP4K2C;ABCD1;RAB8A;BOK;DAPK1;DAPK2;DAPK3;RRAGA;RRAGC;DDIT3;RRAGD;SMCR8;TRIB3;MAPT;NUPR1;DEPDC5;USP13;MTMR3;ROCK1;USP10;ITPR1;PIK3R2;ABCB11;MTMR4;WDR24;HDAC6;DRAM1;PSAP;ABL1;DRAM2;DCAF12;OSBPL7;RAB39B;TYSND1;MAPK15;GPR137B;TPCN2;ACER2;ATM;FBXL2	0	Biological_Process_2021	1	1	1	1	1	1	1	1	1	1	1	1	1
tRNA modification	GO:0006400	56/65	0.000246394	0.00448437	3.1776	26.4013	PUS10;MOCS3;WDR4;THUMPD2;THUMPD3;THUMPD1;MTO1;ALKBH8;THG1L;DTWD2;DTWD1;TRMT112;ALKBH1;WDR6;TRMT44;PUS3;TYW5;METTL1;NSUN2;PUS1;TYW3;CDKAL1;NSUN6;PUS7;FTSJ1;GTPBP3;DUS2;QTRT1;CTU2;CTU1;TRUB1;AARS1;AARS2;ANKRD16;URM1;THADA;OSGEP;TYW1;LCMT2;METTL6;TRDMT1;TRMT10A;SSB;TPRKB;BCDIN3D;TRMT1;ELP5;ADAT3;TRIT1;TARBP1;TRMT5;TRMT6;TRMT12;TRMT13;TRMT61A;TRMT61B	0	Biological_Process_2021	1	1	1	1	1	1	1	1	1	1	1	1	1
negative regulation of cold-induced thermogenesis	GO:0120163	42/47	0.000262346	0.00474593	4.28775	35.3561	RB1;FOXC2;NOTCH1;LAMA4;DOCK7;NPR3;ABHD6;PCTP;RBPJ;ARNTL;ADAMTS5;FLCN;STK11;IP6K1;ZNF423;MAP2K6;TLE3;ACTN3;IL15;NR1H2;PLCL1;ACOT11;ADIPOQ;ARRDC3;NRDC;PLCL2;TFE3;CIDEA;ACOT13;NR1H3;LNPEP;NR1D1;ADAM17;NOVA1;RHEB;DDIT3;ALDH1A1;ID1;PGAM5;IL18R1;LGR4;ATF4	0	Biological_Process_2021	1	1	1	1	1	1	0	1	1	1	1	1	1
regulation of synapse assembly	GO:0051963	42/47	0.000262346	0.00474593	4.28775	35.3561	NLGN3;ROBO2;APP;SETD5;NLGN1;NLGN2;CLSTN2;CLSTN3;NRXN1;CLSTN1;IL1RAP;CUX2;SRPX2;SLITRK2;SLITRK1;SLITRK3;SLIT1;SYNDIG1;VPS35;GPC4;EPHB2;PDLIM5;EPHB1;GPC6;EPHB3;LRRC4B;SNCA;CHRNB2;GRID2;MEF2C;BDNF;WNT3A;LHFPL4;WNT7A;PTPRD;LRFN5;DLG5;IL1RAPL2;IL1RAPL1;RAB17;MDGA1;EIF4G1	1	Biological_Process_2021	0	1	0	0	0	0	0	0	0	0	0	0	0
endoplasmic reticulum calcium ion homeostasis	GO:0032469	20/20	0.000264796	0.00476158	134960	1.1116e+06	BCAP31;FIS1;CAMK2D;WFS1;CCDC47;RAP1GDS1;ATP2A2;ATP2A1;PSEN1;THADA;SELENOK;PML;HERPUD1;TMCO1;PACS2;BCL2;BAX;BAK1;KCTD17;TGM2	0	Biological_Process_2021	1	1	1	1	1	1	1	1	1	1	0	1	1
post-transcriptional gene silencing by RNA	GO:0035194	20/20	0.000264796	0.00476158	134960	1.1116e+06	CELF1;HELZ;LIMD1;WTIP;TNRC6C;MOV10;CNOT6;CNOT7;AGO3;EIF6;AGO4;CNOT1;AGO1;AGO2;MOV10L1;CNOT8;NRDE2;AJUBA;TNRC6A;TNRC6B	0	Biological_Process_2021	1	1	0	1	1	1	0	0	1	0	1	0	1
receptor-mediated endocytosis	GO:0006898	114/143	0.000272885	0.00489237	2.0104	16.4983	SCARB2;SCARB1;SPARC;TFRC;CD81;HP;FNBP1L;AP1S1;AP2M1;CUBN;HSPG2;RAB31;MASP1;CALCRL;ADRB2;HSP90B1;GRK3;SNX1;INPP5F;GRK4;CLTCL1;SNX9;PIP5K1C;APOB;MSR1;CD163;AMBP;CAV2;CAV1;INSR;M6PR;DNAJC13;IGF2R;LRP1B;SNAP91;MARCO;DAB2;PPT1;GPR107;GRB2;HYOU1;CALR;PI4KB;PICALM;ITGB1;LMBR1L;CXCL8;ITGAM;CLTC;ITGB2;AP4E1;CLTB;STAB2;CLTA;HBB;ADM;AP2A1;VLDLR;AP2A2;RABEPK;AP1G1;CTSL;MRC1;STAB1;TMEM108;LDLRAP1;SCARF1;HSP90…	0	Biological_Process_2021	1	1	1	1	1	1	1	1	1	1	1	1	1
protein transmembrane import into intracellular organelle	GO:0044743	30/32	0.000275692	0.00489883	7.65315	62.727	TOMM40;TOMM20;HSPD1;PEX26;TIMM50;CHCHD4;AIFM1;GRPEL1;GRPEL2;TIMM17A;TIMM17B;ROMO1;DNAJC19;PEX16;TOMM70;PAM16;TIMM23;PEX10;PEX2;TIMM44;PEX1;TIMM21;DNAJC15;PEX12;PEX14;TOMM40L;PEX7;PEX6;PEX5;DNLZ	0	Biological_Process_2021	1	1	1	1	1	1	1	1	0	1	1	1	1
regulation of cell migration involved in sprouting angiogenesis	GO:0090049	30/32	0.000275692	0.00489883	7.65315	62.727	FOXC2;HDAC5;NOTCH1;CIB1;GATA2;MEOX2;PIK3C2A;FGF2;HDAC9;THBS1;HDAC7;DLL4;SRPX2;PDCD10;TBXA2R;AKT3;KDR;HMOX1;MAP2K5;MAP3K3;FGFBP1;STARD13;ANXA1;KLF4;RHOA;VEGFA;MMRN2;RHOJ;ITGB1BP1;JCAD	0	Biological_Process_2021	1	1	1	1	1	1	0	1	1	1	0	1	1
RNA biosynthetic process	GO:0032774	30/32	0.000275692	0.00489883	7.65315	62.727	PRIM2;GTF2B;PRIM1;RSF1;TTF2;TTF1;HELB;POLR2A;TERT;MTERF1;SMN1;PRMT5;BRF2;TBP;BRF1;TAF12;NCOA6;TAF10;SMARCA5;ELL3;SETX;POLA1;POLA2;TBPL2;TCEA2;TAF7;TBPL1;TAF6;TAF5;TAF4	0	Biological_Process_2021	1	1	1	1	1	1	1	1	1	1	1	1	1
regulation of organelle assembly	GO:1902115	65/77	0.000285421	0.00505675	2.76687	22.5819	USP6NL;SENP6;TRAPPC12;TBC1D22A;TBC1D10A;TBC1D22B;TBC1D10B;ATG3;CDKL5;PDCD6IP;IFT140;CEP295;SPICE1;TBC1D8;TBC1D2B;ATXN2L;HCK;TBC1D1;IFT88;KIF9;TBC1D2;RABEP2;TBC1D20;TBC1D5;ADPRH;TBC1D24;EZR;CDKL1;SDCCAG8;TBC1D19;MTMR3;RABGAP1;TBC1D9B;TSG101;NPRL2;NPRL3;STX18;RNF4;DYNC2LI1;ATXN2;TBC1D13;VPS11;TBC1D14;TBC1D12;TBC1D17;CEP76;EVI5;TBC1D15;ATG5;TBC1D16;NPM1;GSN;PLK2;RDX;DCDC2;MSN;STAM;MAPK15;IFT20;CYLD;…	0	Biological_Process_2021	1	1	1	1	1	1	1	1	1	1	1	1	1
glycosaminoglycan biosynthetic process	GO:0006024	80/97	0.000289503	0.00511399	2.40474	19.5923	B4GALT2;B4GALT3;B4GALT1;CHPF;NCAN;HEXA;XYLT2;XYLT1;HS6ST1;HS6ST2;HS2ST1;NDST2;NDST1;HYAL1;DSE;CSGALNACT1;HS3ST3B1;CHST6;CHST7;CHPF2;GLCE;ABCC5;CSGALNACT2;BGN;KERA;HSPG2;DCN;BCAN;UGDH;VCAN;B3GNT7;IL1B;B3GNT2;CHST1;PXYLP1;B4GALT6;B4GALT7;B4GALT4;CHST2;B4GALT5;CEMIP;SDC4;SDC2;SDC3;SLC35D2;PRELP;ACAN;CHST11;CHST12;DSEL;GPC1;CHST15;ST3GAL4;GPC3;HAS2;ST3GAL6;CHSY3;GPC5;CHST14;GPC4;ST3GAL1;GPC6;ST3GAL2;…	0	Biological_Process_2021	0	1	1	1	1	0	0	1	1	1	0	1	0
anterograde axonal transport	GO:0008089	34/37	0.000293621	0.00514137	5.78328	47.0366	HSPB1;TRAK1;TRAK2;AP3M2;BLOC1S4;RAB21;AP3M1;BLOC1S5;BLOC1S6;SPAST;KIF3B;BLOC1S1;KIF3A;KIF5C;BLOC1S2;KIF5B;BLOC1S3;KIF5A;KIF1C;NEFL;AP3S2;KIF1B;AP3S1;KIF1A;SNAPIN;AP3D1;DTNBP1;RAB27B;AP3B2;MAPK8IP3;SOD1;DLG2;MAP1A;MGARP	0	Biological_Process_2021	0	1	0	1	1	1	1	1	0	1	0	0	1
phagosome maturation	GO:0090382	34/37	0.000293621	0.00514137	5.78328	47.0366	ATP6V1A;TCIRG1;CORO1A;RAB43;RAB20;ATP6V0A2;SLAMF8;ATP6V1H;ATP6V0E2;ATP6V1E1;ATP6V1D;ATP6V1C1;ATP6V0A1;ATP6V1C2;ATP6V1F;ATP6V0B;ATP6V1G1;ATP6V0E1;ATP6V1G2;MREG;RAB39A;MCOLN1;RAB32;PIKFYVE;RAB31;RAB14;RAB34;ATP6V1B2;RAB38;ATP6V0D1;ATP6V0C;ATP6V0D2;ATP6V1B1;RAB7A	0	Biological_Process_2021	1	1	0	1	1	1	1	1	0	0	1	0	0
regulation of microtubule cytoskeleton organization	GO:0070507	34/37	0.000293621	0.00514137	5.78328	47.0366	GSK3B;PHLDB1;PRKAA1;PRKAA2;ROCK1;TRAF3IP1;FAM107A;STMN3;STMND1;STMN4;EFNA5;BICD1;BICD2;SKA1;SKA2;STMN1;MAP6;TPPP;GAS2L1;GAS2L2;CLASP1;MARK2;CLASP2;CAMSAP3;CYLD;TAOK1;CDK2AP2;TRIM36;MAPRE3;MAPT;MAPRE1;MAPRE2;PHLDB2;EPHA3	0	Biological_Process_2021	1	1	1	0	0	0	0	1	1	1	1	1	1
brain development	GO:0007420	119/150	0.000294773	0.00514653	1.96335	15.9606	SLC23A1;ROGDI;UBE3A;CDH2;CDK5RAP1;SOX6;CDK5RAP3;CDK5RAP2;MFSD2A;EOMES;EPHA7;SLC6A17;FBXW11;MAP1S;TBR1;EML1;HSPG2;COL4A1;DNAJC30;DDIT4;AGTR2;TBC1D23;NDRG4;ABCB6;TUBGCP2;FOXG1;KLHL17;MACROH2A2;PCDH18;BAG6;GRIN2A;ATXN1;DHX37;NKX2-1;APOD;BPTF;BBS2;ZFHX3;ZFHX2;PTCH1;SETD1A;PBX3;PBX2;GRIN2C;SMARCA1;GRIN2B;PBX1;GRIN2D;POU6F1;SYNJ1;NF1;PPT1;PLXNB2;CNTN4;NES;ROBO2;CNTNAP2;SPEF2;CHD8;MAST1;PTEN;AATK;SMG9;I…	1	Biological_Process_2021	0	1	0	0	0	0	0	0	0	0	0	0	0
peptidyl-threonine phosphorylation	GO:0018107	52/60	0.000298087	0.0051893	3.31894	26.9436	DYRK4;GSK3B;GSK3A;DYRK2;LRRK2;TBK1;CHEK1;AKT1;ACVR1;MAP2K1;CSNK2A1;PDPK1;CAD;PRKCD;DYRK1A;LMTK2;PRKCA;OXSR1;TGFBR1;CIT;TGFBR2;CSNK2B;PRKD2;ULK1;PRKD1;CAMK2D;ROCK1;PRKDC;ROCK2;TNKS;CAMK2A;STK39;ACVR1B;NLK;TTBK1;MAPK8;MAPK1;MARK2;CDC42BPB;CDC42BPA;HIPK1;HIPK3;HIPK2;SBK1;CDK5;WNK1;WNK3;CDK10;MAP3K10;CDK5R1;MAP3K12;TAF1	0	Biological_Process_2021	1	1	1	1	1	1	1	1	0	0	0	1	1
clathrin-dependent endocytosis	GO:0072583	25/26	0.000318551	0.00548199	12.7523	102.678	ITSN2;CLTC;ITSN1;CLTB;CLTA;AP2A1;FNBP1L;AP2A2;DLL1;FCHO1;INPP5F;FCHO2;AP2S1;PIP5K1C;AP2M1;SGIP1;AP2B1;SNAP91;GAK;LMBRD1;FCHSD2;DNAJC6;CANX;GPR107;PICALM	0	Biological_Process_2021	1	1	1	1	1	1	1	1	1	1	1	1	1
mRNA polyadenylation	GO:0006378	25/26	0.000318551	0.00548199	12.7523	102.678	APP;AHCYL1;CSTF3;TENT4B;CDC73;SCAF8;FIP1L1;CLP1;PCF11;PAPOLG;LEO1;PAPOLA;SYMPK;TENT2;MTPAP;PNPT1;CPSF1;CPSF3;CPSF2;SSU72;WDR33;PAF1;TUT1;PABPC1;GRSF1	0	Biological_Process_2021	1	1	1	1	1	1	1	1	1	1	1	1	1
regulation of telomere maintenance	GO:0032204	25/26	0.000318551	0.00548199	12.7523	102.678	PIF1;RTEL1;SMG1;MRE11;PPP1R10;HDAC8;SMG5;SMG6;MYC;DHX36;NBN;UPF1;USP7;XRCC5;ATRX;YLPM1;SIRT6;TERF2;PML;GNL3;RAD50;ERCC4;ERCC1;HNRNPD;TERF2IP	0	Biological_Process_2021	1	1	1	1	1	1	1	1	1	1	1	1	1
RNA polyadenylation	GO:0043631	25/26	0.000318551	0.00548199	12.7523	102.678	APP;AHCYL1;CSTF3;TENT4B;CDC73;SCAF8;FIP1L1;CLP1;PCF11;PAPOLG;LEO1;PAPOLA;SYMPK;TENT2;MTPAP;PNPT1;CPSF1;CPSF3;CPSF2;SSU72;WDR33;PAF1;TUT1;PABPC1;GRSF1	0	Biological_Process_2021	1	1	1	1	1	1	1	1	1	1	1	1	1
regulation of cilium assembly	GO:1902017	55/64	0.000322923	0.00554135	3.12062	25.0838	USP6NL;CEP120;TESK1;CCP110;ARHGAP35;TCHP;TBC1D30;EVI5L;CEP97;TBC1D22A;BBS4;TAPT1;TBC1D10A;TBC1D22B;TBC1D10B;ATG3;CDKL5;IFT140;TBC1D8;TBC1D2B;TBC1D1;IFT88;TBC1D2;RABEP2;TBC1D20;TBC1D5;TBC1D7;TBC1D24;KCTD17;CDKL1;SDCCAG8;YAP1;TBC1D19;RABGAP1;TBC1D9B;HTT;DYNC2LI1;TBC1D13;TBC1D14;MARK4;TBC1D17;EVI5;TBC1D15;ATG5;TBC1D16;LIMK2;DCDC2;FUZ;MAPK15;IFT20;CCDC88A;CYLD;CROCC;SGSM3;CDK10	0	Biological_Process_2021	1	1	1	1	1	0	1	1	1	1	1	1	1
positive regulation of protein localization to nucleus	GO:1900182	58/68	0.000342427	0.0058593	2.96198	23.635	TFRC;PINX1;TESK1;PARK7;EFCAB7;IPO5;TRIM28;CDH1;HYAL2;SESN2;ZIC1;AKT1;KAT7;GTSE1;CDK5RAP3;CCT3;CCT2;DTX3L;PRKCD;F2;PARP9;DKC1;TCP1;HCLS1;RBM22;YAP1;HDAC3;MEPCE;NMD3;PIK3R2;PIK3R1;PSEN1;INS;TERT;BAG3;TPR;UBR5;FLNA;CCT8;DMAP1;CCT7;ECT2;CCT5;CCT4;NGFR;WWTR1;SMAD3;TGFB1;JUP;LIMK2;MCRS1;PLK1;EIF2AK3;LARP7;CCT6A;FERMT2;RAN;LAMTOR5	0	Biological_Process_2021	1	1	1	1	1	1	1	1	1	1	1	1	1
positive regulation of nucleocytoplasmic transport	GO:0046824	41/46	0.000356265	0.0060274	4.18535	33.231	YWHAE;GSK3B;KHDRBS1;HDAC3;DHX9;PIK3R2;PIK3R1;PSEN1;EFCAB7;IPO5;TRIM28;XPO4;BAG3;CDH1;HYAL2;TPR;UBR5;ZIC1;FLNA;DMAP1;ECT2;EMD;GTSE1;TCF7L2;CPSF6;SMAD3;TGFB1;JUP;NCBP2;PRKCD;IL1B;NEDD4;HCLS1;ANP32B;CAMK1;GAS6;NRDE2;TP53;RAN;RAPGEF3;RBM22	0	Biological_Process_2021	1	1	1	1	1	1	1	1	1	1	1	1	1
regulation of cellular protein localization	GO:1903827	41/46	0.000356265	0.0060274	4.18535	33.231	PRKAA1;SETD2;VCP;HSP90AB1;PRKAA2;RALB;KDM1A;PPM1F;VCPIP1;SHH;MAP2;GPC1;SUMO3;DVL1;GPC3;TRIM46;CEP72;DVL3;GPC5;GPC4;GPC6;RAB11FIP5;TRIM67;ABCA2;PTPN1;HSP90AA1;TOR1A;PARP1;BDNF;EGF;GBF1;CSNK1E;KCNAB2;SPIDR;MAP1A;CTNNB1;PIN1;ATP13A2;CCDC66;LCP1;MAPT	0	Biological_Process_2021	0	1	0	1	1	0	0	0	0	0	0	0	0
regulation of DNA metabolic process	GO:0051052	41/46	0.000356265	0.0060274	4.18535	33.231	PIF1;SMG1;PARG;KDM1B;PDGFA;NUCKS1;HDAC8;SMG5;SMG6;HELB;WDR70;MYC;USP1;SMARCAD1;KAT7;MPV17;NBN;KPNA2;POLH;STOX1;KPNA1;ZNF365;CDT1;UPF1;XRCC5;ALYREF;WDR18;THOC1;YLPM1;WRNIP1;SIRT7;TERF2;TICRR;CDK9;SUB1;HNRNPD;UBE2N;UBE2V2;TERF2IP;UBE2V1;MPHOSPH8	0	Biological_Process_2021	1	1	1	1	1	1	1	1	1	1	1	1	1
regulation of telomerase activity	GO:0051972	41/46	0.000356265	0.0060274	4.18535	33.231	PIF1;HSP90AB1;PARM1;NVL;SRC;TNKS;PNKP;PINX1;PARN;AURKB;SMG6;HMBOX1;MYC;MAPK1;NEK2;MAP3K4;CCT4;MAPK3;MEN1;CCT2;ACD;HSP90AA1;PARP4;XRCC5;PTGES3;NEK7;KLF4;TERF1;MAPK15;PKIB;DKC1;ERCC4;TCP1;NABP2;CTNNB1;POT1;ATM;MAPKAPK5;PRKCQ;TP53;CERS1	0	Biological_Process_2021	1	1	1	1	1	1	1	1	1	1	1	1	1
regulation of RNA splicing	GO:0043484	64/76	0.000366715	0.00618676	2.72409	21.5501	CELF1;AFF2;PQBP1;PTBP1;SNRNP70;FASTK;CWC22;PRX;HABP4;ZNF326;METTL16;RPS13;MBNL1;SRRM4;MBNL2;DYRK1A;PTBP2;PTBP3;ERN1;HNRNPH1;RBM12B;RBM20;SRSF3;HNRNPH2;TMBIM6;RBM22;SF1;KHDRBS1;KHDRBS2;KHDRBS3;AHNAK;YTHDC1;AKAP17A;PIK3R1;HNRNPLL;POLR2A;U2AF2;TRA2B;METTL4;MBNL3;RBM12;SLC38A2;SRSF10;RBM38;SRPK2;RBM39;TIA1;FUS;AHNAK2;LARP7;RRP1B;CLK4;QKI;CLK2;SRPK1;CLK1;HNRNPL;RPS26;SETX;HNRNPK;SON;GRSF1;BRDT;FAM50A	0	Biological_Process_2021	1	1	1	1	1	1	1	1	1	1	1	1	1
positive regulation of signal transduction	GO:0009967	192/252	0.000369183	0.00621097	1.63871	12.9527	SMARCB1;POGLUT1;MAML2;MAML1;IRS1;ZDHHC5;IHH;LOXL3;RBPJ;FGF1;TXNDC15;RIMS2;RIMS1;SALL1;ZMIZ1;GRB10;TNFSF11;EP300;VPS35;TP63;WLS;CCBE1;PRKCI;CSNK2A1;PRKCB;PIH1D1;LMO3;ADIPOQ;ARMC9;PRKCA;ERN1;STX1B;SFRP1;SMO;RAB34;ULK3;PRKD2;PHIP;MAML3;TRIM16;IL6ST;JCAD;NECAB2;MACF1;NOTCH1;CTBP2;CHRNA7;GATA3;PIK3R1;PHB;HIF1A;PRKCZ;C3;CYP27B1;VTN;TERT;PDCD10;STK36;TSPAN5;SNX5;ATP6V1C2;JAG2;CREBBP;XBP1;ZRANB1;TGFB2;JA…	0	Biological_Process_2021	0	1	0	1	0	0	0	1	1	0	0	1	0
regulation of protein localization to plasma membrane	GO:1903076	67/80	0.000372395	0.0062475	2.63262	20.786	DPP10;ITGB1;PID1;CLTC;ZDHHC5;CIB1;ZDHHC7;ZDHHC8;ZDHHC2;ACTB;LGALS3;GPER1;KIF5B;PPFIA1;AKT1;EPHB2;LDLRAP1;AP2M1;APPL1;PLS1;PRKCI;ITGA3;PDPK1;PRKCE;STX8;STX7;RHOG;PPP2R5A;CLIP3;VAMP8;AR;MMP14;TMBIM1;NUMB;SQSTM1;EPHA3;RHOQ;ARF6;EPHA2;LRRC15;RAMP3;LRP1;VPS4A;PIK3R1;INS;NKD2;CNPY4;AGR2;STX4;STX3;GBP1;SPTBN1;VTI1B;TGFB1;STAC;SORBS1;TMEM59;DAB2;DLG1;CDK5;STAC2;WNK3;PTPN9;RANGRF;MRAP2;BCL2L1;PICALM	0	Biological_Process_2021	1	1	1	1	1	1	1	1	1	1	1	1	1
protein glycosylation	GO:0006486	104/130	0.000390747	0.0065202	2.04503	16.0482	DPAGT1;POGLUT1;TUSC3;GALNT18;MPI;PLOD3;PLOD2;PLOD1;GALNT10;GOLGA2;C1GALT1C1;POFUT1;LARGE2;ALG8;ALG9;COG7;ALG6;ENTPD5;ALG5;COG3;ALG2;ALG3;ALG12;MOGS;ALG1;ALG11;DPM1;DPM3;TMEM258;EOGT;ALG10B;RPN2;FUT10;RPN1;FUT4;FUT8;FUT9;ST3GAL4;ST8SIA4;ST3GAL5;ST8SIA5;ST3GAL6;ST8SIA6;ST3GAL1;ST3GAL2;ST3GAL3;B3GALNT2;NUS1;PMM1;ST8SIA1;GFPT2;ST8SIA2;GFPT1;PMM2;ST8SIA3;B3GALT4;OGA;B3GALT5;B4GAT1;STT3A;STT3B;OGT;POMT…	0	Biological_Process_2021	1	1	1	1	1	1	1	1	1	1	1	1	1
multivesicular body organization	GO:0036257	29/31	0.000391953	0.0065202	7.39749	58.0286	TSG101;VPS4B;VPS4A;CHMP1B;CHMP1A;MVB12A;VPS36;PDCD6IP;IST1;VTA1;RAB27A;VPS37D;VPS37A;SNF8;STAM;VPS37B;RAB11A;HGS;CHMP2B;CHMP2A;CHMP4C;CHMP3;CHMP4B;CHMP6;CHMP7;STAM2;VPS25;VPS28;CHMP5	0	Biological_Process_2021	1	1	0	1	1	1	1	1	1	1	1	0	1
regulation of cellular component size	GO:0032535	29/31	0.000391953	0.0065202	7.39749	58.0286	RAB3B;MTPN;RARG;PEX11A;HP1BP3;PEX11B;PTEN;RAB22A;EPS8;RPTOR;SLC9A3R1;RAC1;AP2M1;RAP1GAP2;VAV3;RDX;MSN;NEB;MTOR;VAV1;VAV2;LARS1;ATP13A2;RIN3;EZR;LAMTOR4;PEX11G;LAMTOR5;PICALM	0	Biological_Process_2021	1	1	1	1	1	1	1	1	1	1	0	1	1
response to reactive oxygen species	GO:0000302	51/59	0.000392992	0.0065202	3.25487	25.5238	NCF1;PTPRN;HP;HBB;PTPRK;PKD2;HYAL1;HYAL2;AKT1;MPV17;PDK2;PDGFRA;GPX1;CHUK;TPM1;FOS;GLRX2;HBA1;MMP9;SIRT1;CAT;ADAM9;MAPT;GSTP1;PXN;AGAP3;HIF1A;CAMKK2;PRDX3;MAPK9;MAPK8;PRDX5;PDCD10;RPS3;HMOX1;MAPK1;APOD;FYN;ROMO1;MAPK3;PLK3;JUN;ERCC6L2;TXNRD2;SOD2;APTX;SOD1;FER;STK24;STK25;STK26	0	Biological_Process_2021	1	1	1	1	1	1	1	0	0	0	1	1	1
aspartate family amino acid catabolic process	GO:0009068	19/19	0.000399827	0.00654322	128212	1.00319e+06	GCDH;SDS;GOT1;AADAT;PHYKPL;GOT2;DLST;PIPOX;MAT1A;SDSL;DDO;HYKK;OGDH;SLC25A21;CRYM;ALDH7A1;ASPA;DLD;AASS	0	Biological_Process_2021	1	1	1	1	1	1	1	1	0	1	1	1	1
heparan sulfate proteoglycan biosynthetic process	GO:0015012	19/19	0.000399827	0.00654322	128212	1.00319e+06	CSGALNACT1;HS3ST3B1;B3GAT3;GLCE;XYLT2;XYLT1;HS3ST5;HS6ST1;HS6ST2;HS2ST1;HS6ST3;EXT1;NDST2;EXT2;NDST1;UGDH;NDST4;NDST3;EXTL3	1	Biological_Process_2021	0	1	0	0	0	0	0	0	0	0	0	0	0
histone H4-K16 acetylation	GO:0043984	19/19	0.000399827	0.00654322	128212	1.00319e+06	KMT2A;MEAF6;PHF20;MCRS1;JADE1;MSL2;MSL3;JADE3;JADE2;HCFC1;MSL1;ING4;KANSL1;KANSL2;KANSL3;WDR5;KAT8;KAT7;OGT	0	Biological_Process_2021	1	1	1	1	1	1	1	1	1	1	1	1	1
N-glycan processing	GO:0006491	19/19	0.000399827	0.00654322	128212	1.00319e+06	PRKCSH;ST8SIA1;ST8SIA2;ST8SIA3;GANC;FUT8;GANAB;GNPTAB;MAN2A2;MAN1A2;MAN2A1;MGAT4A;MGAT4B;MAN1C1;ST8SIA4;ST8SIA5;MAN1A1;ST8SIA6;MAN1B1	0	Biological_Process_2021	0	1	0	1	0	1	0	0	0	0	0	0	0
negative regulation of RNA splicing	GO:0033119	19/19	0.000399827	0.00654322	128212	1.00319e+06	SFSWAP;PTBP2;PTBP3;RPS26;PTBP1;PCBP4;U2AF2;C1QBP;SAP18;RNPS1;SRSF4;TMBIM6;SRSF6;RBMX;SRSF10;SRSF7;RPS13;SRSF12;SRSF9	0	Biological_Process_2021	1	1	1	0	0	1	1	1	0	1	0	1	1
negative regulation of protein phosphorylation	GO:0001933	120/152	0.000403357	0.00658305	1.91783	14.9892	RB1;ERRFI1;PID1;TRAF3IP1;TESK1;CIB1;LDLRAD4;PARK7;CRKL;KLHL31;DEPTOR;RASSF2;UBASH3B;AKT1;CHP1;ENPP1;SIRPA;EPHB2;CDK5RAP3;SH3GL2;MEN1;IGFBP3;ADIPOQ;PAQR3;PRKCD;TSC2;ATG14;SFRP1;DGKQ;PARD3;DDIT4;FKBP8;MYADM;TRIB3;PPEF2;TRIB2;PRKDC;PRKRIP1;GSKIP;FBLN1;THY1;MACROH2A1;PRKCZ;SAMSN1;CORO1C;DVL1;INPP5J;INPP5K;LYN;WWTR1;CADM4;TGFB1;CAV1;SMAD6;SMAD7;MLXIPL;IBTK;OCLN;PTPRC;GNAQ;DNAJC10;NF1;CEP85;TAB1;EIF4G1…	0	Biological_Process_2021	1	1	0	1	1	1	1	1	0	1	0	1	1
positive regulation of telomere maintenance via telomere lengthening	GO:1904358	33/36	0.000409587	0.00666662	5.61275	43.7815	RTEL1;TNKS;PNKP;PARN;AURKB;HMBOX1;TNKS2;DHX36;FBXO4;MAPK1;NEK2;CCT8;CCT7;HNRNPA1;CCT5;MAP3K4;CCT4;MAPK3;CCT3;CCT2;ACD;XRCC5;NEK7;MAPK15;CCT6A;PKIB;TCP1;CTNNB1;POT1;ATM;MAPKAPK5;PRKCQ;ATR	0	Biological_Process_2021	1	1	1	1	1	1	1	1	1	1	1	1	1
phosphatidylinositol-mediated signaling	GO:0048015	60/71	0.00046025	0.00745085	2.78557	21.4036	IRS1;HTR2B;PTEN;PIK3CD;IRS2;PIK3CB;PIK3C2A;PIK3CG;IGF1R;PIK3C2B;C1QBP;AKT1;PLCE1;KCNH1;PDGFRB;TPTE2;PDGFRA;GAB2;NGF;RHOA;SIRT2;PLCB3;PLCB4;PIK3CA;PITPNM2;TYRO3;PIK3C3;EZR;PLCB1;ZP3;PLCB2;EXOC1;CSF1R;NYAP1;PTAFR;PIK3R2;GATA3;PIK3R1;NYAP2;PIK3R5;ZFP36L1;INPP5F;ERBB2;NTRK1;PLEKHA1;PLCL1;PLCL2;MYO16;GPR143;RPS6KB1;NF1;PI4KA;PLCH1;PI4KB;PLCH2;PLCD3;OGT;PLCD4;PLCD1;FGFR1	0	Biological_Process_2021	1	1	1	1	1	1	0	1	0	1	0	0	0
regulation of hematopoietic stem cell differentiation	GO:1902036	60/71	0.00046025	0.00745085	2.78557	21.4036	LDB1;N4BP2L2;PSMD8;PSMD9;PSMD6;PSMD7;PSMD4;PSMD5;PSMD2;MYB;PSMD3;PSMD1;LMO1;TCF15;LMO2;METTL3;TCF12;PUS7;PSMA5;PSMA6;PSMA3;PSMA4;PSMA1;PSMA2;TAL1;PSME3;PSME4;PSME1;PSME2;PSMD10;YAP1;PSMD12;PSMD11;CBFB;KMT2A;PSMD14;PRKDC;PSMD13;GATA3;GATA2;PSMA7;PSMB6;PSMB7;PSMB4;PSMB5;PSMB2;PSMB3;ABL1;PSMF1;YTHDF2;SETD1A;EIF2AK2;PSMB8;ITCH;PSMC5;PSMC3;PSMC4;PSMC1;PSMC2;TCF3	0	Biological_Process_2021	1	1	1	1	1	1	1	1	1	1	1	1	1
peroxisome organization	GO:0007031	24/25	0.000463828	0.00746524	12.2413	93.9642	ABCD4;PEX16;FIS1;SEC16B;ABCD2;ACOT8;ABCD3;PEX19;PEX11A;PEX11B;PEX10;PEX2;PEX1;MFF;PEX12;PEX14;PEX7;TMEM135;PEX3;PEX6;LONP2;DNM1L;PEX11G;ABCD1	0	Biological_Process_2021	1	1	1	1	1	1	1	1	1	1	1	1	1
protein quality control for misfolded or incompletely synthesized proteins	GO:0006515	24/25	0.000463828	0.00746524	12.2413	93.9642	POMT2;ZYG11B;VCP;TOR1A;ZER1;KLHL15;CUL3;NGLY1;DERL1;FBXL17;AUP1;OMA1;RNF5;HDAC6;BAG6;ATXN3;UBE2W;CLPP;LONP1;UFD1;YME1L1;STUB1;UGGT1;RNF185	0	Biological_Process_2021	1	1	1	1	1	1	1	1	1	1	1	1	1
regulation of stem cell differentiation	GO:2000736	75/91	0.000464868	0.00746524	2.3948	18.3771	LDB1;HNRNPU;PSMD8;PSMD9;PSMD6;PSMD7;PSMD4;PSMD5;PSMD2;MYB;PSMD3;PSMD1;NELFB;LMO1;PDGFRA;TCF15;NSUN2;LMO2;METTL3;TCF12;PUS7;PSMA5;PSMA6;PSMA3;PSMA4;PSMA1;PSMA2;TAL1;PSME3;PSME4;HOXB4;PSME1;PSME2;PSMD10;YAP1;PSMD12;NOTCH1;PSMD11;CBFB;KMT2A;PSMD14;PRKDC;PSMD13;SMYD5;TACSTD2;GATA3;PTN;GATA2;PSMA7;ZFP36L2;PSMB6;PSMB7;PSMB4;PSMB5;PSMB2;PSMB3;ABL1;PSMF1;HES5;JAG1;YTHDF2;SETD1A;EIF2AK2;SLC4A11;PSMB8;NUDT…	0	Biological_Process_2021	1	1	1	1	1	1	1	1	1	1	1	1	1
regulation of hematopoietic progenitor cell differentiation	GO:1901532	63/75	0.000470131	0.00752962	2.68133	20.5457	SPI1;LDB1;PSMD8;PSMD9;METTL14;PSMD6;PSMD7;PSMD4;PSMD5;PSMD2;MYB;PSMD3;PSMD1;LMO1;LMO2;METTL3;TCF12;PUS7;PSMA5;PSMA6;PSMA3;PSMA4;PSMA1;PSMA2;TAL1;PSME3;PSME4;PSME1;PSME2;PSMD10;YAP1;PSMD12;PSMD11;CBFB;KMT2A;PSMD14;PRKDC;PSMD13;GATA3;GATA2;PSMA7;PSMB6;PSMB7;PSMB4;PSMB5;PSMB2;PSMB3;DHX36;ABL1;PSMF1;YTHDF2;SETD1A;EIF2AK2;PSMB8;ITCH;KITLG;PSMC5;PSMC3;PSMC4;PSMC1;PSMC2;PDCD2;TCF3	0	Biological_Process_2021	1	1	1	1	1	1	1	1	1	1	1	1	1
nuclear membrane reassembly	GO:0031468	47/54	0.000473138	0.00755763	3.42757	26.2419	AHCTF1;ANKLE2;NUP205;POM121;NUP107;SEH1L;NUP188;VPS4A;PPP2R2A;NUP160;PPP2CA;CCNB2;CCNB1;SPAST;SUMO1;PPP2R1A;NUP85;LMNA;RCC1;BANF1;NUP43;EMD;LBR;NDC1;SEC13;UBE2I;NUP133;NUP155;IST1;VRK1;RANGAP1;LEMD2;SIRT2;NSFL1C;REEP3;CHMP2B;CHMP4C;CHMP2A;CHMP3;CHMP4B;NUP98;CHMP6;CHMP7;KPNB1;RAN;CC2D1B;NUP37	0	Biological_Process_2021	1	1	1	1	1	1	1	1	1	1	1	1	1
positive regulation of plasma membrane bounded cell projection assembly	GO:0120034	69/83	0.000475108	0.00756896	2.51756	19.2643	CYFIP1;NCKAP1;NRP1;TENM1;TENM2;AVIL;FMR1;CEP120;BRK1;CCP110;WASL;FNBP1L;ARHGAP35;EPS8;DOCK11;DPYSL3;PALM;PLCE1;RAC1;HRAS;WASHC1;BBS4;TAPT1;ACTR3;ACTR2;BCAS3;ARAP1;PIK3CA;CDC42EP4;CDC42EP3;CDC42EP2;FSCN1;CDC42EP1;KCTD17;PFN1;RHOQ;GPM6A;NLGN1;RALA;TWF2;HTT;PIK3R1;CDC42;MIEN1;EPS8L1;EPS8L2;CCL19;EPS8L3;MARK4;WASF2;P2RY12;AKIRIN1;AUTS2;TGFB3;FUZ;DEF8;P2RX7;ANLN;CCDC88A;OCLN;ABI2;APC;ARPC2;CROCC;NEURL…	0	Biological_Process_2021	1	1	1	1	1	1	0	1	1	1	0	1	1
negative regulation of signal transduction	GO:0009968	202/267	0.000515113	0.00812705	1.59147	12.0492	RB1;PID1;HHIP;TSKU;CRHBP;HERC4;UBASH3B;AKT1;PIP4K2A;PIP4K2B;CHAC1;PIP4K2C;BTRC;ACVR1;CSNK2A1;ARRDC1;PRKCB;NFKBIL1;METTL3;PRKCD;MAPK8IP2;DKK3;DKK4;SIGIRR;SFRP1;SFRP5;DDIT4;TYRO3;ULK3;PRKCQ;AGTR2;LRPAP1;MTMR2;GATA3;ADAMTS12;APCDD1;GATA2;NLK;PRKCZ;HMGXB4;INPP5K;APOD;ZBTB7A;BRAP;LYN;CADM4;SRMS;SIAH2;SIAH1;NR0B1;SOX30;CYP26A1;CILP;SNAI2;CALR;EZH2;LGMN;PTPRT;PTPRJ;GLI3;RNF157;QARS1;SMPD1;SUFU;SOSTDC1;A…	0	Biological_Process_2021	0	1	1	1	1	1	0	1	1	1	0	1	0
peptidyl-lysine modification	GO:0018205	86/106	0.000516161	0.00812705	2.19736	16.632	ZNF451;NUP107;USPL1;HDAC10;NUP188;LOXL3;PLOD3;PLOD2;PARK7;PLOD1;LOXL1;LOXL2;GCSH;IFIH1;SENP6;SENP7;RNF212B;SENP5;KAT5;TRIM28;SUMO1;SUMO3;NUP62;SUMO2;EP300;VCPKMT;ATP7A;NUP214;PIAS4;NDC1;ESCO1;NUP210;NUP133;NSMCE2;VPS33B;SIRT4;SIRT5;P3H4;SIRT7;RANGAP1;SENP2;SENP3;SIRT1;PIAS2;SIRT2;TOPORS;PIAS1;SENP1;SIRT3;KAT2B;LOX;NUP50;NUP54;NUP98;IVL;LIPT2;HDAC4;LIPT1;NUP205;POM121;SEH1L;AAAS;METTL21A;HDAC9;NUP…	0	Biological_Process_2021	1	1	1	1	1	1	1	1	1	1	1	1	1
protein processing	GO:0016485	86/106	0.000516161	0.00812705	2.19736	16.632	PCSK2;CPM;PCSK1;CPXM2;HP;PCSK9;MYRFL;ECE1;ECE2;PCSK7;CPZ;PCSK6;PCSK5;SPPL3;CTSS;PCSK4;PHEX;ADAMTS3;CTSL;DDI2;CASP4;CASP1;LONP2;CASP2;CTSH;CPXM1;GGT1;HGFAC;GGT2;PSENEN;MME;ADAM10;MMEL1;F3;PRSS12;ADAM19;BACE1;AFG3L2;F7;ADAM17;MMP14;KEL;F9;MMP16;SDE2;YME1L1;FXN;STOML2;ATP23;HM13;TMPRSS4;PSEN2;HTRA2;TMPRSS2;FURIN;AEBP1;OMA1;PSEN1;SPG7;PARL;ZMPSTE24;CLN5;CPN1;APH1A;NCSTN;ADAMTS13;APH1B;PITRM1;TMEM208;…	0	Biological_Process_2021	0	1	0	1	0	0	1	0	0	0	1	0	0
receptor metabolic process	GO:0043112	50/58	0.000516906	0.00812705	3.1908	24.1469	ITGB1;CXCL8;TFRC;CD81;CLTC;ITGB2;ADM;LDLRAP1;AP2M1;PLEKHJ1;SH3GLB1;FCER1G;SYK;LMTK2;DNM1;DNM2;DNM3;RAB31;KIF16B;BECN1;RAMP2;CALCRL;RAMP3;LRP1;REP15;PIK3R4;GRK3;SNX1;CXCR1;GRK4;SNX25;MVB12A;SNCA;ARFGEF2;UVRAG;PHETA2;TGFB1;SMURF1;CAV1;MX2;NSG1;PHETA1;EHD3;NEDD4;ACKR3;CD9;GRB2;RAMP1;LGMN;PICALM	0	Biological_Process_2021	0	1	0	0	1	1	0	1	1	1	1	0	1
RNA modification	GO:0009451	50/58	0.000516906	0.00812705	3.1908	24.1469	WDR4;ADAR;ADARB1;THUMPD1;TFB1M;THG1L;DTWD2;DTWD1;ALKBH1;PUS3;RBM15;NSUN4;TYW5;METTL1;NSUN5;NSUN2;METTL3;NSUN3;CDKAL1;NSUN6;PUS7;FTSJ1;FTSJ3;QTRT1;CTU2;CTU1;TRUB1;AARS1;AARS2;ANKRD16;URM1;MEPCE;NOP2;TSR3;PARN;MRM2;RBM15B;LCMT2;TRDMT1;SSB;APOBEC3G;BCDIN3D;TRMT1;ELP5;PUS7L;ADAT3;TRIT1;TRMT6;TRMT61A;NOP10	0	Biological_Process_2021	1	1	1	1	1	1	1	1	1	1	1	1	1
intrinsic apoptotic signaling pathway	GO:0097193	83/102	0.000535508	0.00837568	2.23214	16.8132	ERO1A;CDKN1A;PPP1R13B;ATP2A3;ATP2A1;RRP8;PYCARD;CASP9;STK11;HINT1;AIFM1;CHEK2;C1QBP;CASP4;ARL6IP5;CYP1B1;CASP2;ZNF385B;CHAC1;IKBKE;PDK2;MAP3K5;PDK1;BOK;APAF1;PRKCD;TRAF2;TNFRSF1B;HIC1;TOPORS;ERN1;MSH6;DDIT3;TRIB3;TP53;ATF4;EPHA2;BRSK2;DDX5;CEBPB;CUL5;BCL2A1;DIABLO;PRKDC;CUL3;CUL2;CUL1;ITPR1;GSKIP;HTRA2;SELENOK;FHIT;CRIP1;PPM1F;BAG6;ABL1;TP53BP2;BAK1;ZNF622;PRODH;FNIP2;MCL1;BAD;BNIP3;DAB2IP;POU4F1…	0	Biological_Process_2021	1	1	1	1	1	1	1	1	1	1	1	1	1
regulation of protein catabolic process	GO:0042176	83/102	0.000535508	0.00837568	2.23214	16.8132	GSK3B;NDUFA13;GSK3A;CDKN1B;FAF1;SNX12;TNFAIP3;C4BPA;FMN2;IDE;ZDHHC2;CHEK2;WDR91;DACT1;NSF;AREL1;CSNK2A1;WNT5A;AXIN1;IRAK3;SIRT2;RNF41;EEF1A1;DDB1;HGS;HECW2;EEF1A2;HECW1;TMEM9;CHMP6;SEC22B;DTL;VPS28;RAB7A;VCP;SF3B3;ODC1;AGAP2;NEDD4L;FURIN;PHB;HMGCR;FOXO1;OAZ2;NKD1;INS;SNX3;RAB26;GPC3;FLNA;STX5;ATG7;BANP;BARD1;CTSA;HACE1;EGLN2;SMURF2;SMURF1;TIPARP;PLK2;TNFSF12;CYP51A1;DAB2IP;HUWE1;WWP1;WWP2;SNF8;SO…	0	Biological_Process_2021	0	1	1	0	1	1	1	1	0	0	1	0	1
autophagy of mitochondrion	GO:0000422	36/40	0.000537825	0.00839007	4.59262	34.5731	BECN1;WDR45B;AMBRA1;WDR45;PHB2;GABARAP;MAP1LC3B;MAP1LC3A;MAP1LC3C;CTSK;FUNDC1;RB1CC1;USP30;ATG7;FBXO7;MARK2;ATG5;ATG3;FIS1;GABARAPL2;GABARAPL1;BNIP3;ATG9A;MAP1LC3B2;WIPI1;WIPI2;ATG14;ATG13;ATG12;PINK1;ATG2A;ULK2;ULK1;SPATA18;SQSTM1;ATG2B	0	Biological_Process_2021	1	1	1	1	1	1	1	1	1	1	1	1	1
Golgi to plasma membrane protein transport	GO:0043001	28/30	0.000556189	0.00860946	7.14186	53.524	MACF1;SYS1;GCC2;ARFRP1;GGA1;GOLGA4;GGA3;RAB26;KIF13A;GOLGA7;SPTBN1;BBS2;NSF;BBS1;SEC16A;GOLPH3L;ANK3;RAB10;GOLPH3;PREPL;KRT18;RAB31;RAB34;VAMP4;VAMP5;BLZF1;OPTN;VAMP2	0	Biological_Process_2021	1	1	1	1	1	1	1	1	1	1	1	1	1
maturation of SSU-rRNA from tricistronic rRNA transcript (SSU-rRNA, 5.8S rRNA, LSU-rRNA)	GO:0000462	28/30	0.000556189	0.00860946	7.14186	53.524	MRPS11;HEATR1;KRI1;PWP2;WDR46;NOP9;RPS14;HELB;RPS16;RPS19;BMS1;DHX37;RRS1;RRP36;UTP20;DCAF13;ABT1;NOP14;UTP6;RPS8;UTP3;NGDN;RPP40;TBL3;TSR2;TSR1;NOL10;RPS21	0	Biological_Process_2021	1	1	1	1	1	1	1	1	1	1	1	1	1
multivesicular body assembly	GO:0036258	28/30	0.000556189	0.00860946	7.14186	53.524	TSG101;VPS4B;VPS4A;CHMP1B;CHMP1A;MVB12A;VPS36;PDCD6IP;IST1;VTA1;VPS37D;VPS37A;SNF8;STAM;VPS37B;RAB11A;HGS;CHMP2B;CHMP2A;CHMP4C;CHMP3;CHMP4B;CHMP6;CHMP7;STAM2;VPS25;VPS28;CHMP5	0	Biological_Process_2021	1	1	0	1	1	1	1	1	1	1	1	0	1
regulation of cellular localization	GO:0060341	43/49	0.000561342	0.00866688	3.65794	27.3803	BRSK1;BRSK2;CAMK2D;HSP90AB1;KDM1A;NUMA1;STXBP4;LRRK2;WWC1;GOSR1;STXBP2;LRP5;PARD6G;ABCA12;EFNA5;TTL;PPM1F;ADCY5;PARD6B;PARD6A;MAP2;DVL1;TRIM46;DVL3;TRIM67;EPHA5;LYN;DYNC1H1;HSP90AA1;GSN;PARP1;SPAG5;CSNK1E;NR1D1;UNC13D;FER;PINK1;KIAA1614;REEP5;REEP6;MAD1L1;CDK16;FOXA2	0	Biological_Process_2021	1	1	0	1	0	0	0	1	1	0	0	1	0
maturation of SSU-rRNA	GO:0030490	32/35	0.000570119	0.00875737	5.44226	40.6519	MRPS11;WDR3;HEATR1;TSR3;SNU13;PWP2;WDR46;RPS14;HELB;RPS16;NOB1;RPS19;BMS1;DHX37;RRP36;RIOK2;RIOK1;DCAF13;NOP14;UTP6;RIOK3;RPS8;UTP3;NGDN;DDX52;RPS28;LSM6;TSR2;TSR1;NOL10;SRFBP1;NOL11	0	Biological_Process_2021	1	1	1	1	1	1	1	1	1	1	1	1	1
semaphorin-plexin signaling pathway	GO:0071526	32/35	0.000570119	0.00875737	5.44226	40.6519	SEMA5A;NRP1;SEMA5B;NRP2;SEMA7A;PLXND1;SEMA3C;SEMA3D;SEMA3A;SEMA3G;SEMA3E;SEMA3F;SH3BP1;ARHGDIA;PLXNA2;FLNA;RAC1;PLXNA4;PLXNA3;FARP2;SEMA6B;SEMA6A;SEMA4D;SEMA4B;SEMA6D;SEMA4C;SEMA4F;SEMA4G;PLXNB3;PLXNB2;PLXNB1;MET	0	Biological_Process_2021	1	1	1	1	1	0	0	1	1	1	0	1	1
negative regulation of G2/M transition of mitotic cell cycle	GO:0010972	56/66	0.000575698	0.00881283	2.85941	21.331	AVEN;FHL1;PINX1;PSMD8;PSMD9;GPR132;PSMD6;PSMD7;PSMD4;PSMD5;PSMD2;CHEK1;PSMD3;PSMD1;CDK5RAP3;SKP1;USP47;RBX1;PSMA5;PSMA6;PSMA3;PSMA4;PSMA1;PSMA2;PSME3;ZFYVE19;PSME4;CHMP4C;PSME1;PSME2;PSMD10;PSMD12;PSMD11;PSMD14;PSMD13;VPS4A;CUL1;AURKB;PSMA7;PSMB6;PSMB7;PSMB4;PSMB5;PSMB2;PSMB3;PSMF1;INTS3;CHFR;PSMB8;PSMC5;PSMC3;PSMC4;PSMC1;PSMC2;NABP2;NABP1	0	Biological_Process_2021	1	1	1	1	1	1	1	1	1	1	1	1	1
regulation of cell migration	GO:0030334	301/408	0.000576663	0.00881283	1.44249	10.7585	SERPINE2;ZMYND8;SERPINE1;ULK4;ADARB1;LDLRAD4;MYLK;CCAR1;AKT2;FAM110C;DPYSL3;DAG1;KDR;AKT1;CYP1B1;CPNE3;EPHB2;GTSE1;ARPIN;SRGAP2B;ACVR1;EPHA4;LIMCH1;PRKCA;ACTN4;MIF;CLDN5;TIAM1;CLDN4;SFRP1;RUFY3;SPATA13;CBLL1;MACF1;TWIST2;PDGFA;PIK3R3;STC1;THY1;TTBK2;PDCD10;PDGFD;NKX2-1;CGA;SCAI;NTNG1;NGFR;NTNG2;XBP1;ACE;HACE1;JAG1;INSR;RCC2;RDX;ALOX15B;PTK2;COL1A1;TRIP6;SNAI2;ATM;FERMT2;FERMT3;RET;PTPRT;PTPRU;CLI…	0	Biological_Process_2021	0	1	1	1	1	1	0	1	1	0	0	1	1
regulation of cellular component organization	GO:0051128	110/139	0.000586744	0.00894413	1.93927	14.4299	TFRC;FAM107A;HNRNPU;PARK7;NUBP1;KIAA1109;STK11;ALKBH4;OPHN1;PLCE1;ROS1;CISH;WNT5A;TSC2;ERMN;HCFC1;RUFY1;ZFYVE16;RUFY2;PRKCQ;ANKRA2;ATF5;RAB5B;URI1;RAB5C;DCUN1D5;LTBP4;RASGRP2;CAMSAP2;RAP1B;SOCS2;BAG5;ABL1;PACSIN2;PACSIN3;STK38L;MARK4;PACSIN1;HSPA8;RAB4B;WNT3A;SETD1A;GFAP;CAMSAP3;NET1;RAB5A;BAP1;CD22;PICALM;OGFR;SETD5;HIP1;SNX12;STON1;STON2;RPTOR;ARHGEF11;HSP90AA1;SLC2A10;PIFO;TMC8;IRAK3;TRAF2;ARF…	0	Biological_Process_2021	1	1	1	1	1	1	1	1	1	1	1	1	1
positive regulation of proteasomal protein catabolic process	GO:1901800	71/86	0.000594413	0.00899708	2.41784	17.9596	DET1;GSK3B;GSK3A;RNF14;FMR1;LRRK2;KEAP1;RNF19B;CLU;FBXO22;DDA1;NUB1;SUMO1;RNF19A;SUMO2;ARIH2;ELOB;ARIH1;BBS7;ZYG11B;ZER1;USP5;FBXW7;CSNK1D;RAD23A;CSNK1E;CBFA2T3;KLHL40;SIRT2;PIAS1;RBX1;RNF144B;TMEM259;TRIB3;NUPR1;TRIB2;PSMD10;USP13;CEBPA;VCP;RNF180;TMTC3;PRICKLE1;RCHY1;HSPBP1;GABARAP;NKD2;RNFT1;BAG6;DNAJB2;ATXN3;HECTD1;BAG2;DDRGK1;DVL1;RNF217;SOCS5;OSBPL7;ANKIB1;CSNK1A1;PLK1;DAB2IP;SMAD7;DAB2;PSM…	0	Biological_Process_2021	1	1	1	1	1	1	1	1	1	1	1	1	1
NIK/NF-kappaB signaling	GO:0038061	62/74	0.000601358	0.00899708	2.63856	19.5684	PSMD8;PSMD9;PSMD6;PSMD7;PSMD4;PSMD5;PSMD2;PSMD3;AKT1;PSMD1;BTRC;MAP3K7;SKP1;CHUK;FBXW11;ZFP91;TRAF2;DICER1;TIRAP;PSMA5;PSMA6;PSMA3;PSMA4;PSMA1;PSMA2;PSME3;TRAF6;PSME4;PSME1;PSME2;TLR6;BIRC2;TLR3;PSMD10;PSMD12;PSMD11;PSMD14;PSMD13;CUL1;MALT1;PSMA7;RELA;RELB;PSMB6;PSMB7;PSMB4;PSMB5;IRAK1;PSMB2;PSMB3;PSMF1;TNFSF15;PSMB8;NFKB2;PSMC5;PSMC3;PSMC4;PSMC1;PSMC2;REL;COPS8;MAP3K14	0	Biological_Process_2021	1	1	1	1	1	1	1	1	1	1	1	1	1
proteolysis involved in cellular protein catabolic process	GO:0051603	62/74	0.000601358	0.00899708	2.63856	19.5684	CTSZ;NGLY1;OTUD7A;OTUD7B;TNFAIP3;IDE;PRPF19;CTSS;CTSO;CASP8;CTSL;CTSK;DDI2;CAPN2;LONP1;CTSH;CTSF;CTSC;ADAMTS7;CTSB;RSPRY1;ZYG11B;PDCD6IP;ZER1;CLPX;RNF41;DDB1;PSMA6;RNF123;CLPP;CHMP4C;CHMP4B;YME1L1;UBA52;VCP;HM13;VPS4B;VPS4A;NEDD8;OMA1;ADAMTS12;HDAC6;MALT1;BAG6;ATXN3;UBB;RPS27A;SOCS6;MARCHF6;ATE1;ZRANB1;USP9X;RHBDD1;FBXL17;NR1D1;CHFR;UBE2W;FAP;MDM2;STUB1;CUL4B;LGMN	0	Biological_Process_2021	1	1	1	1	1	1	1	1	1	1	1	1	1
positive regulation of excitatory postsynaptic potential	GO:2000463	18/18	0.0006037	0.00899708	121464	900344	NLGN3;NLGN1;NLGN2;CHRNA7;NRXN1;PTEN;WNT7A;PRKCZ;GRIN1;RIMS2;RIMS1;STX1B;CUX2;RELN;DLG4;PTK2B;SHANK3;SHANK1	1	Biological_Process_2021	0	1	0	0	0	0	0	0	0	0	0	0	0
regulation of cellular protein catabolic process	GO:1903362	18/18	0.0006037	0.00899708	121464	900344	AMER1;HSP90AA1;RIC1;FAF1;RDX;DAB2IP;MSN;PTTG1IP;ATRAID;RGP1;NELL1;WDR91;VPS11;VPS35;EZR;CDK5RAP3;VGLL4;DACT1	0	Biological_Process_2021	0	1	1	1	1	1	0	1	1	1	0	0	1
regulation of mRNA polyadenylation	GO:1900363	18/18	0.0006037	0.00899708	121464	900344	RNF20;CPSF7;CPSF6;CCNT1;NCBP1;NCBP2;ZC3H3;CTR9;SUPT5H;VIRMA;RNF40;CDK9;NUDT21;CPEB1;HSF1;CPEB3;ZC3H14;NELFE	0	Biological_Process_2021	1	1	1	1	1	1	1	1	1	1	1	1	1
regulation of transcription by RNA polymerase I	GO:0006356	18/18	0.0006037	0.00899708	121464	900344	UTP15;BNC1;HEATR1;RASL11A;EIF2AK3;WDR75;SIRT7;WDR43;PHF8;DHX33;ERBB2;UBTF;FLNA;MAF1;LYAR;POLR2K;ATF4;POLR2L	0	Biological_Process_2021	0	1	0	1	1	1	1	1	1	1	1	0	1
synaptic transmission, glutamatergic	GO:0035249	18/18	0.0006037	0.00899708	121464	900344	NAPA;UNC13B;GRIA2;NAPB;UNC13C;GRID2;UNC13A;GRID1;GRIK5;GRIK3;GRIK4;GRIK1;SLC1A4;GRIK2;CDH8;SLC17A6;SLC17A7;SLC17A8	1	Biological_Process_2021	0	1	0	0	0	0	0	0	0	0	0	0	0
tRNA metabolic process	GO:0006399	18/18	0.0006037	0.00899708	121464	900344	POP5;AARS1;POP7;SSB;KARS1;POP1;RPP30;ADAT1;DARS2;TRPT1;YARS2;FARS2;THG1L;SLFN13;SARS1;RPP21;DTD1;DTD2	0	Biological_Process_2021	1	1	1	1	0	0	1	1	1	1	1	1	1
regulation of JNK cascade	GO:0046328	85/105	0.000637988	0.00948455	2.17164	15.9772	APP;NCF1;FLT4;ULK4;DUSP19;SH3RF1;IGF1R;KLHL31;PYCARD;RASSF2;DUSP10;SIRPA;EPHB1;HRAS;MAP3K5;MEN1;ANKRD6;DACT1;MAP4K2;DUSP3;SERPINF2;MINK1;TNFRSF19;AXIN1;TRAF2;TRAF1;MAPK8IP2;MAPK8IP3;MTURN;PJA2;TIRAP;MAPK8IP1;TGFBR3;RAP2A;NCOR1;TRAF4;TRAF3;IL1B;TRAF6;TRAF5;AIDA;PLCB1;ZMYND11;ZNF675;HDAC3;PHLPP1;SEMA3A;GPS2;NOD2;RASGRP1;SDCBP;MARVELD3;MBIP;PTK2B;RIPK1;CCL19;ZNF622;FKTN;MAP4K4;AMBP;GADD45B;GADD45A;F…	0	Biological_Process_2021	1	1	1	1	1	1	0	1	1	1	1	1	0
histone monoubiquitination	GO:0010390	23/24	0.000674416	0.00992779	11.7304	85.6512	RNF20;DTX3L;KDM2B;RING1;UHRF1;CTR9;UBE2E1;CDC73;RNF2;RNF40;DDB2;DDB1;RNF168;RYBP;LEO1;WAC;PAF1;PCGF1;TRIM37;BCOR;ATXN7L3;CUL4B;SKP1	0	Biological_Process_2021	1	1	1	1	1	1	1	1	1	1	1	1	1
negative regulation of stress fiber assembly	GO:0051497	23/24	0.000674416	0.00992779	11.7304	85.6512	MYOC;TACSTD2;WAS;ARHGEF18;ARHGAP28;ARAP1;PIK3R1;ARHGAP6;TJP1;TMEFF2;DLC1;STMN1;PPFIA1;INPP5K;RHPN2;PFN1;MET;PAK2;PHLDB2;WASF2;CGNL1;CLASP1;CLASP2	0	Biological_Process_2021	1	1	1	1	1	1	1	1	1	1	1	1	0
neuromuscular junction development	GO:0007528	23/24	0.000674416	0.00992779	11.7304	85.6512	CHRNA1;UNC13B;UNC13C;UNC13A;DCTN1;LRRK2;ZC4H2;F2R;LRP4;ANK3;GPHN;CACNB1;CACNB2;CACNB3;PPFIBP1;CACNB4;PPFIBP2;DNAJA3;NEDD4;DOK7;DVL1;AGRN;PDZRN3	0	Biological_Process_2021	0	1	1	0	0	0	0	0	0	0	0	0	0
purine nucleotide metabolic process	GO:0006163	23/24	0.000674416	0.00992779	11.7304	85.6512	PRPS2;PRPS1;ADSL;GPX1;GDA;NT5C2;DNPH1;FHIT;NT5C;PRPSAP1;NT5E;PNP;PRPSAP2;MTHFD1;GUK1;NT5C1A;PPAT;NT5C1B;HPRT1;NUDT15;GART;XDH;ITPA	0	Biological_Process_2021	1	1	1	1	1	1	1	1	1	1	1	1	0
Fc receptor signaling pathway	GO:0038093	90/112	0.00071659	0.0105228	2.09052	15.1375	PIK3CB;PSMD8;IKBKB;PSMD9;PPP3CA;PSMD6;PPP3CB;PSMD7;PSMD4;PSMD5;PSMD2;PSMD3;PSMD1;IKBKG;RAC1;BTRC;MAP3K7;SKP1;VAV3;MAP2K4;FCER1G;CHUK;SYK;FBXW11;PDPK1;FOS;GAB2;VAV1;VAV2;PSMA5;PSMA6;PSMA3;PSMA4;PIK3CA;PSMA1;PSMA2;PSME3;TRAF6;PSME4;PSME1;PSME2;PRKCQ;LCP2;SOS1;CARD11;PSMD10;PSMD12;PSMD11;PSMD14;PSMD13;SHC1;CUL1;PIK3R2;BCL10;PIK3R1;MALT1;PSMA7;RELA;PSMB6;MAPK9;PSMB7;PPP3R1;MAPK8;PAK1;PSMB4;PSMB5;PSMB…	0	Biological_Process_2021	1	1	1	1	1	1	1	1	1	1	1	1	1
anterograde trans-synaptic signaling	GO:0098916	185/244	0.000719376	0.010538	1.60511	11.6164	CHRM3;CHRM4;CPNE6;HTR4;RPS6KA3;GPR176;HTR6;HTR7;RPS6KA2;MPZ;RPS6KA1;KIF5A;BSN;PRKACA;SLC12A6;PRKACB;SLC12A7;UNC13B;CHRNB2;UNC13C;CHRNB1;CHRNB4;CHRNB3;NPFF;CEL;PDYN;GABRG2;GABRG1;CACNB1;CACNB2;CACNB3;OMP;CACNB4;PRKAR1B;SYPL1;PRKAR1A;AKAP9;KCNQ2;KCNQ3;AMPH;CHRNA1;GRIA1;GRIA2;CHRNA3;CHRNA2;CHRNA5;CNP;CHRNA4;CHRNA7;SLC1A1;CACNA1B;SLC1A2;CACNA1A;SLC1A3;SLC1A6;CACNA1E;CPLX1;GABARAP;ATXN3;SDCBP;GRIN2A;H…	1	Biological_Process_2021	0	1	0	0	0	0	0	0	0	0	0	0	0
protein monoubiquitination	GO:0006513	35/39	0.000735725	0.0107513	4.4647	32.2113	MGRN1;UBE3D;UHRF1;CUL3;CTR9;KLHL12;CDC73;LEO1;MARCHF7;TRIM25;ATXN7L3;TRIM21;RNF20;DTX3L;UBE2B;FANCL;HUWE1;UBE2E1;KLHL22;PEX12;RNF40;TOPORS;RBX1;UBE2W;RNF126;UBE2R2;UBE2T;NEURL1;WAC;PAF1;UBE2O;DTL;KBTBD8;ZNF598;RAD18	0	Biological_Process_2021	1	1	1	1	1	1	1	1	1	1	1	1	1
positive regulation of protein catabolic process	GO:0045732	70/85	0.000747619	0.0108203	2.3836	17.1587	GSK3B;GSK3A;NDUFA13;CDKN1B;FAF1;TNFAIP3;C4BPA;IDE;VPS35;DACT1;SH3D19;NSF;HSP90AA1;AREL1;CSNK2A1;WNT5A;AXIN1;TNFRSF1B;ADRA2A;RNF41;DDB1;HECW2;IL1B;HECW1;ADAM9;EZR;SEC22B;DTL;VGLL4;VPS28;RAB7A;AMER1;VCP;NEDD4L;FURIN;PTTG1IP;SNX33;FOXO1;NKD1;OAZ2;GPC3;VPS11;PACSIN3;STX5;SNX9;ATG7;BARD1;PLK3;EGLN2;HACE1;SMURF2;SMURF1;TIPARP;PLK2;TNFSF12;NRDC;RDX;DAB2IP;HUWE1;MSN;WWP1;WWP2;SNF8;SORL1;ITCH;APC;NEDD4;AS…	0	Biological_Process_2021	1	1	1	1	1	1	1	1	1	1	1	1	1
regulation of cell cycle G2/M phase transition	GO:1902749	70/85	0.000747619	0.0108203	2.3836	17.1587	CEP57;YWHAE;CEP164;CCP110;ACTR1A;PCM1;TUBA1A;PPP2R1A;CNTRL;CEP250;NEK2;PRKACA;CEP290;GTSE1;NINL;CDK5RAP2;OFD1;HSP90AA1;CEP135;KCNH5;CEP131;HAUS4;HAUS3;CSNK1D;HAUS6;CSNK1E;HAUS5;TUBG1;CKAP5;HAUS2;HAUS1;AKAP9;CEP63;ATF5;MAPRE1;SFI1;TP53;SDCCAG8;DYNC1I2;DCTN2;DCTN1;SSNA1;DCTN3;HMMR;MACROH2A1;HAUS8;HAUS7;PRKAR2B;CEP70;CEP72;CEP192;PCNT;CEP76;CLASP1;CEP78;PLK4;DYNC1H1;NPM1;ATAD5;ODF2;CEP152;NDE1;PLK1;…	0	Biological_Process_2021	1	1	1	1	1	1	1	1	1	1	1	1	1
base-excision repair	GO:0006284	42/48	0.000749456	0.0108203	3.5726	25.709	FEN1;PARG;PCNA;MPG;OGG1;PNKP;XPA;UNG;POLB;POLD3;POLD4;WRN;NTHL1;POLD1;TDG;POLD2;POLL;POLE;MUTYH;POLG;PRMT6;RFC5;MBD4;POLQ;USP47;RFC3;RFC4;LIG1;PARP1;RFC1;RFC2;HUWE1;RPA1;APEX2;XRCC1;LIG3;SMUG1;APEX1;RPA3;ERCC5;ERCC6;NEIL1	0	Biological_Process_2021	1	1	1	1	1	1	1	1	1	1	1	1	1
positive regulation of blood vessel endothelial cell migration	GO:0043536	42/48	0.000749456	0.0108203	3.5726	25.709	FOXC2;CD40;HSPB1;CIB1;GATA2;PIK3C2A;ETS1;FGF2;HDAC9;HIF1A;THBS1;HDAC7;ATP5F1A;ATP5F1B;SRPX2;TMSB4X;AKT3;KDR;AKT1;HMOX1;PLCG1;MAP2K3;ANGPT4;MAP3K3;NUS1;FGFBP1;ANXA1;TGFB1;ANGPT1;PDPK1;PRKCA;MAPK14;SIRT1;VEGFA;ADAM17;P2RX4;FGF18;RHOJ;PRKD2;PRKD1;JCAD;FGFR1	0	Biological_Process_2021	0	1	1	1	1	1	0	1	1	1	0	1	1
substrate adhesion-dependent cell spreading	GO:0034446	42/48	0.000749456	0.0108203	3.5726	25.709	LAMA5;NRP1;LAMC3;PXN;NTN4;ILK;LAMC1;PIK3R1;ANTXR1;MICALL2;ITGAV;ITGB7;RAC1;SRGAP2;EPHB3;NTNG1;NTNG2;ITGA4;ATRNL1;LAMB2;LAMB4;FN1;LAMB1;PARVA;PARVB;SRCIN1;USH2A;RHOA;EFNA1;ATRN;FER;TMEFF2;PARVG;PEAK1;ITGA8;TYRO3;RADIL;TEK;FERMT2;FERMT3;MEGF9;VAMP3	0	Biological_Process_2021	1	1	1	1	1	1	0	1	1	1	1	1	1
telomere maintenance via telomerase	GO:0007004	27/29	0.000787655	0.0113445	6.88628	49.2124	PIF1;RTEL1;HSP90AB1;MRE11;PINX1;PPP6C;TERT;PPP6R3;GAR1;TNKS1BP1;ANKRD28;ACD;HSP90AA1;RFC1;PTGES3;RPA1;TERF1;TERF2;RAD50;SHQ1;DKC1;CDK2;NHP2;POT1;TERF2IP;NOP10;TELO2	0	Biological_Process_2021	1	1	1	1	1	1	1	1	1	1	1	1	1
autophagosome maturation	GO:0097352	31/34	0.000791758	0.0113492	5.27179	37.6472	VCP;TSG101;STX17;ATP2A2;GABARAP;MAP1LC3B;MAP1LC3A;MAP1LC3C;LAMP2;UBQLN1;EPG5;SNAP29;VPS16;VTI1B;GABARAPL2;UVRAG;GABARAPL1;VPS33A;LIX1L;VPS33B;MAP1LC3B2;WIPI2;ATG14;VAMP8;VMP1;VAMP7;LIX1;SNX14;CHMP3;VIPAS39;TECPR1	0	Biological_Process_2021	1	1	0	1	0	1	1	1	0	0	1	0	1
neural tube closure	GO:0001843	31/34	0.000791758	0.0113492	5.27179	37.6472	BCL10;LRP2;PRICKLE1;CELSR1;LRP6;MTHFD1L;DEAF1;DVL1;DVL2;DVL3;BBS4;PHACTR4;VASP;TGFB2;TGFB1;KDM2B;LMO4;SEMA4C;COBL;IFT122;MTHFR;TSC2;FUZ;SCRIB;PAX2;SKI;VANGL2;MTHFD1;DLC1;PLXNB2;FOLR1	0	Biological_Process_2021	1	1	1	1	1	0	1	1	1	1	1	1	0
positive regulation of cellular catabolic process	GO:0031331	111/141	0.000797607	0.0114058	1.89153	13.494	APP;IRS1;ZBTB20;IRS2;SLC4A4;STK11;KAT5;AKT2;KHSRP;VPS35;PIM2;TRIM21;SH3GLB1;DAPK1;ENTPD5;PRKCD;RC3H1;TICAM1;GTPBP1;MID2;ADAM9;TRIM14;DXO;ULK1;PRKD1;EZR;ATF6;OPTN;PFKFB2;PFKFB1;PFKFB4;PFKFB3;NPRL2;ABHD5;PSEN1;PTTG1IP;FOXO3;MEFV;HIF1A;FOXO1;MTDH;VPS11;PACSIN3;ZC3H18;SNX9;PNPT1;INSR;PLK2;NRDC;RDX;MSN;MLXIPL;MOV10;CNOT7;CNOT1;CNOT8;GRSF1;GSK3B;ABCD2;GSK3A;FAF1;LRRK2;PIK3CB;PIK3C2A;TRIM8;FLCN;UFL1;TRI…	0	Biological_Process_2021	1	1	1	1	1	1	1	1	1	1	1	1	1
signal transduction in response to DNA damage	GO:0042770	45/52	0.000827751	0.0118087	3.28121	23.2861	H2AX;PAXIP1;USP10;DOT1L;TRIAP1;PRPF19;NDRG1;CASP9;BRIP1;STK33;CHEK2;CHEK1;SESN2;MYO6;ABL1;FBXO6;NBN;CLSPN;TP53BP1;BID;ATRIP;GADD45A;ATRX;DONSON;HUS1;CDC5L;MAPK14;USP28;HINFP;ACER2;MAD2L2;TIPRL;BCL3;RAD17;ATM;GRB2;INTS7;MDM4;RAD1;CEP63;ERCC6;CLOCK;TP53;ATR;RAD9A	0	Biological_Process_2021	1	1	1	1	1	1	1	1	1	1	1	1	1
regulation of Wnt signaling pathway	GO:0030111	89/111	0.000877577	0.0124899	2.06714	14.5492	APP;CTNND2;LRRK2;CBY1;TNFAIP3;TSKU;CDC73;HHEX;SALL1;PPP2R1A;GRB10;RSPO2;FAM53B;DACT3;RSPO3;SOSTDC1;RSPO1;SOST;BTRC;SOX7;EMD;WLS;DACT1;TLE1;CSNK2A1;ITGA3;CTNNBIP1;ATP6AP2;AXIN1;TSC2;SENP2;HIC1;DKK4;TIAM1;SFRP1;CCNY;MDFIC;DAAM2;SFRP5;TAX1BP3;ATP6V0C;TRABD2B;MDFI;VGLL4;AMER1;MACF1;AMER2;KANK1;AMER3;CBFB;LRP1;NXN;GSKIP;PSEN1;APCDD1;NLK;CXXC4;NKD1;NKD2;SNX3;PPP2CA;HMGXB4;TERT;FRZB;WIF1;GPC3;DISC1;ATP6…	0	Biological_Process_2021	0	1	1	1	1	1	0	1	1	1	0	1	0
negative regulation of metabolic process	GO:0009892	48/56	0.000887742	0.0126047	3.06271	21.5211	RB1;FOXC2;NOTCH1;GSTP1;LAMA4;DOCK7;NPR3;PCTP;ZDHHC7;ABHD6;RBPJ;ARNTL;ADAMTS5;FLCN;STK11;IP6K1;ZNF423;MAP2K6;TLE3;FIS1;ACTN3;BTN2A2;IL15;NR1H2;PLCL1;ACOT11;ADIPOQ;ARRDC3;TFE3;NRDC;PLCL2;CIDEA;ACOT13;NR1H3;LNPEP;NR1D1;ADAM17;NOVA1;RHEB;DDIT3;IL1B;ALDH1A1;ID1;PGAM5;CCDC3;IL18R1;LGR4;ATF4	0	Biological_Process_2021	1	1	1	1	1	1	0	1	1	1	1	1	1
dolichol-linked oligosaccharide biosynthetic process	GO:0006488	17/17	0.000911506	0.0128208	114716	803059	DPAGT1;NUS1;ALG8;ALG9;ALG6;SRD5A3;ALG14;ALG2;ALG13;ALG3;ALG12;DOLK;ALG1;DHDDS;DOLPP1;MVD;MPDU1	0	Biological_Process_2021	1	1	1	1	1	1	1	1	1	1	1	1	1
histone H2A ubiquitination	GO:0033522	17/17	0.000911506	0.0128208	114716	803059	DTX3L;KDM2B;RING1;UBE2B;RNF8;UBR2;UBE2A;RNF2;DDB2;DDB1;RNF168;RYBP;PCGF1;TRIM37;BCOR;CUL4B;SKP1	0	Biological_Process_2021	1	1	0	1	1	1	1	1	1	0	1	0	1
retrograde protein transport, ER to cytosol	GO:0030970	17/17	0.000911506	0.0128208	114716	803059	VCP;HM13;RHBDD1;FAF2;SEL1L;DERL1;SYVN1;DERL2;AUP1;HERPUD1;HSP90B1;NPLOC4;OS9;SELENOS;TMEM129;UFD1;SEC61B	0	Biological_Process_2021	1	1	1	1	1	1	1	1	1	1	1	1	1
stem cell development	GO:0048864	17/17	0.000911506	0.0128208	114716	803059	PEF1;PDCD6;NOLC1;WNT7A;KLHL12;NRG1;SOX11;SHH;CYP26C1;PTPRC;CDH2;FAM172A;TCOF1;SNAI2;SOX8;KBTBD8;TAPT1	0	Biological_Process_2021	1	1	0	1	0	0	0	1	0	0	0	0	1
cellular protein catabolic process	GO:0044257	51/60	0.000930793	0.0130008	2.89279	20.1901	CLTC;CTSZ;CLTA;PCSK9;AP2A1;IDE;TCIRG1;VLDLR;AP2A2;CTSS;CTSO;CASP8;CTSL;CHEK2;CTSK;CAPN2;LONP1;CTSH;CTSF;AP2M1;CTSC;ADAMTS7;CTSB;RSPRY1;BNIP3L;MYLIP;CLPX;PISD;PSMA6;RNF123;CLPP;YME1L1;SPATA18;RAB7A;HTRA2;DENND3;ADAMTS12;RNF5;MALT1;AP2S1;RIPK1;BNIP3;SIAH2;DAB2IP;UBE2G1;AP2B1;UBE2G2;FAP;RAB12;MDM2;LGMN	0	Biological_Process_2021	1	1	1	1	1	1	1	1	1	1	1	1	1
Notch signaling pathway	GO:0007219	51/60	0.000930793	0.0130008	2.89279	20.1901	GALNT11;MAML2;PLXND1;MAML1;WWC1;YBX1;RBPJ;POFUT1;MYC;HEY2;EP300;DLGAP5;PSENEN;DTX3L;ADAM10;FCER2;KAT2B;TRAF7;ADAM17;MAML3;NOTCH2;NOTCH3;NOTCH1;PSEN2;DTX1;DTX2;DTX3;PSEN1;DTX4;DLL1;APH1A;DLL4;NCSTN;APH1B;GMDS;ZNF423;HES5;JAG2;CREBBP;JAG1;STAT1;SORBS2;NLE1;PBX1;MIB1;HEYL;BMP2;ITCH;SNW1;SNAI2;HOXD3	0	Biological_Process_2021	1	1	1	1	1	1	0	1	1	1	1	1	1
RNA methylation	GO:0001510	51/60	0.000930793	0.0130008	2.89279	20.1901	THUMPD2;THUMPD3;TFB1M;MTO1;VIRMA;ALKBH8;FBL;TRMT112;METTL14;WDR6;TRMT44;METTL16;CMTR1;RBM15;NSUN4;DIMT1;METTL1;NSUN5;NSUN2;TYW3;METTL3;NSUN3;NSUN6;TFB2M;FTSJ1;FTSJ3;GTPBP3;CBLL1;MEPCE;NOP2;THADA;MRM2;RBM15B;TGS1;METTL5;LCMT2;METTL6;ZC3H13;TRDMT1;TRMT10A;WTAP;MTERF4;BCDIN3D;TARBP1;TRMT5;TRMT6;TRMT12;TRMT13;ZCCHC4;TRMT61A;TRMT61B	0	Biological_Process_2021	1	1	1	1	1	1	1	1	1	1	1	1	1
regulation of extrinsic apoptotic signaling pathway	GO:2001236	54/64	0.00095872	0.0133598	2.75687	19.16	TRADD;FASLG;PARK7;SH3RF1;PYCARD;LGALS3;CASP8;DEPTOR;GPER1;HYAL2;TNFSF10;ITGAV;ACVR1;TMC8;TRAF2;TRAF1;TGFBR1;AR;PSME3;MADD;BIRC6;ITGA6;PHIP;AGTR2;ZMYND11;SCG2;SRC;GSTP1;HTT;BCL10;THBS1;RELA;DEDD2;BCL2L12;RIPK1;STX4;FADD;BID;PAK2;BCL2L14;TCF7L2;WWOX;FEM1B;CAV1;SIAH2;TNFSF12;G0S2;CFLAR;PML;BMP4;CYLD;FAS;LTBR;FGFR1	0	Biological_Process_2021	1	1	1	1	1	1	1	1	0	1	1	0	1
cytoskeleton-dependent cytokinesis	GO:0061640	60/72	0.000977076	0.0135499	2.55306	17.6951	RTKN;SEPTIN11;SEPTIN10;ALKBH4;STMN1;NUSAP1;BBS4;USP8;PDCD6IP;IST1;CKAP2;KIF23;ANK3;RHOA;CIT;RHOB;BIN3;ESPL1;RASA1;RAB35;EFHC1;CHMP4B;JTB;EFHC2;KIF20A;STAMBP;ROCK1;ROCK2;ARL3;DCTN3;VPS4A;SNX33;CENPA;AURKB;SPAST;RACGAP1;SNX9;ECT2;MYH10;SPTBN1;SEPTIN1;SEPTIN2;PLK1;SEPTIN5;SEPTIN6;SEPTIN3;SEPTIN4;SEPTIN9;TTC19;SEPTIN7;SEPTIN8;ANLN;SNX18;SON;APC;SPIRE2;SPIRE1;TRIM36;MITD1;NOX5	0	Biological_Process_2021	1	1	1	1	1	1	1	1	1	1	1	1	1
positive regulation of transcription by RNA polymerase I	GO:0045943	22/23	0.000979133	0.0135499	11.2195	77.7382	IPPK;UTP15;SMARCB1;BNC1;PIH1D1;HEATR1;MARS1;RASL11A;EIF2AK3;WDR75;PWP1;MTOR;WDR43;PHF8;SMARCA4;DHX33;NCL;ERBB2;UBTF;NOL11;LYAR;ATF4	0	Biological_Process_2021	1	1	1	1	1	1	1	1	1	1	1	0	1
regulation of telomere capping	GO:1904353	22/23	0.000979133	0.0135499	11.2195	77.7382	RTEL1;USP7;TNKS;PNKP;NEK7;MAPK15;TERF2;AURKB;SMG6;PKIB;RAD50;TNKS2;HNRNPD;NABP2;MAPK1;ATM;MAPKAPK5;NEK2;PRKCQ;NBN;MAP3K4;MAPK3	0	Biological_Process_2021	1	1	1	1	1	1	1	1	1	1	1	1	1
glycosphingolipid metabolic process	GO:0006687	41/47	0.000998045	0.0137799	3.48727	24.096	GLTP;ASAH1;CERK;HEXB;GBA;HEXA;GBA3;GBA2;CLN6;SMPD3;NEU3;SMPD2;UGCG;UGT8;SMPD4;STS;GM2A;SMPD1;NEU1;PSAP;ST3GAL5;ST8SIA5;B4GALNT1;CTSA;ABCA2;ARSA;ST8SIA1;ST8SIA3;SUMF2;SUMF1;GALC;GLB1;CPTP;ESYT3;ESYT2;ESYT1;B4GALT6;ST6GALNAC3;GLA;ST6GALNAC5;ST6GALNAC6	0	Biological_Process_2021	1	1	0	1	1	0	1	1	0	1	1	0	1
histone exchange	GO:0043486	34/38	0.00100393	0.0138294	4.33681	29.9406	SRCAP;RNF8;RSF1;SPTY2D1;CENPA;CENPC;ZNHIT1;RBBP4;MIS18BP1;VPS72;RUVBL1;OIP5;DMAP1;RBBP7;CENPT;CENPU;NPM1;CENPW;CENPX;ACTR6;SMARCA5;MIS18A;CENPH;CENPI;CENPK;ANP32E;CENPL;CENPM;CENPN;CENPO;CENPP;CENPQ;ITGB3BP;CENPS	0	Biological_Process_2021	1	1	1	1	1	1	0	1	1	1	1	1	1
mitotic metaphase plate congression	GO:0007080	44/51	0.00109066	0.0149555	3.20806	21.8821	BECN1;SEH1L;DCTN2;CUL3;VPS4B;PINX1;MIS12;VPS4A;CDCA8;CENPC;CCNB1;CDC23;CHMP1B;CHMP1A;NUF2;NUP62;CHAMP1;ANKRD53;RRS1;SPDL1;PIBF1;CDT1;NUDC;PDCD6IP;BOD1;KIF22;RMDN1;NDC80;RAB11A;EML3;EML4;CENPE;KIF18A;ZW10;CHMP2B;CHMP4C;CHMP2A;CHMP3;CHMP4B;CHMP6;CHMP7;KPNB1;MAD1L1;CHMP5	0	Biological_Process_2021	1	1	1	1	1	1	1	1	1	1	1	1	1
regulation of epithelial cell migration	GO:0010632	44/51	0.00109066	0.0149555	3.20806	21.8821	DOCK5;MACF1;PTPRR;BMPR2;SRC;TACSTD2;PTPN23;PTN;HIF1A;HDAC6;PPM1F;RTN4;PTPRG;CORO1C;DUSP10;BMPER;CAPN7;GLIPR2;HYAL1;MARVELD3;ENPP2;CTSH;SOX9;PLCG1;GLUL;RREB1;CLASP1;SASH1;CLASP2;TGFB2;PRKCE;DAB2IP;EMP2;MCC;PTK2;RAB11A;VIL1;CEACAM1;RHOJ;EVL;PFN1;DOCK1;PFN2;FGF10	0	Biological_Process_2021	1	1	1	1	1	1	1	1	1	1	1	1	1
neuron projection extension	GO:1990138	30/33	0.00109692	0.015007	5.10135	34.767	NLGN3;SEMA5A;CYFIP1;NRP1;SEMA5B;NRP2;HSP90AB1;SEMA3A;IQGAP1;SEMA3F;PPP3CB;FLRT3;TNN;FLRT1;CPNE1;TMEM108;LLPH;SPG11;SH3GL2;HSP90AA1;AUTS2;USP9X;EIF2AK4;IMPACT;CDK5;SLC9A6;MAP1B;CTNNB1;ULK2;ULK1	0	Biological_Process_2021	0	1	1	0	1	1	0	0	0	0	0	0	1
cellular response to acid chemical	GO:0071229	26/28	0.00111306	0.0150904	6.63073	45.0932	IPO5;RPTOR;GLRA1;GLRA2;SESN2;CAPN2;SH3BP4;SLC38A9;XBP1;KLF2;MTOR;VEGFA;CPEB1;RRAGA;RRAGC;LARS1;NEURL1;RRAGD;LAMTOR2;NSMF;LAMTOR1;CPEB3;LAMTOR4;LAMTOR3;CPEB4;LAMTOR5	0	Biological_Process_2021	0	1	0	0	0	1	0	0	0	0	0	0	1
negative regulation of axonogenesis	GO:0050771	26/28	0.00111306	0.0150904	6.63073	45.0932	RTN4R;PTPRS;GDI1;PTEN;SEMA3G;LRP4;RNF6;THY1;RTN4;EFNB3;MAP2;ARHGDIA;TRIM46;DIP2B;KIAA0319;LINGO1;NGFR;DCC;MCF2;OMG;RHOA;MAG;RUFY3;ULK2;ULK1;FGF13	1	Biological_Process_2021	0	1	0	0	0	0	0	0	0	0	0	0	0
regulation of DNA-templated transcription, elongation	GO:0032784	26/28	0.00111306	0.0150904	6.63073	45.0932	SETD5;CCNK;CCNT2;CCNT1;ELL;LDB1;SUPT4H1;HTATSF1;CCAR2;WDR43;SCAF8;KAT7;ZNF326;TSFM;SUPT16H;ALYREF;EAF1;EAF2;THOC1;SUPT5H;THOC5;ELL3;DDX39B;TCEA2;ERCC6;ZMYND11	0	Biological_Process_2021	1	1	0	1	1	1	1	1	0	1	1	1	1
transcription by RNA polymerase III	GO:0006383	26/28	0.00111306	0.0150904	6.63073	45.0932	GTF3C1;GTF3C2;GTF3C3;CRCP;GTF3C4;ELL;GTF3C5;ICE1;GTF3C6;ICE2;SNAPC5;RO60;SNAPC1;SNAPC2;SNAPC3;SNAPC4;POLR2K;POLR2L;IVNS1ABP;TBP;BRF1;POLR3GL;GTF3A;POLR3G;POLR3H;POLR3K	0	Biological_Process_2021	1	1	1	1	1	1	1	1	1	1	1	1	1
regulation of cell cycle process	GO:0010564	85/106	0.0011311	0.0153004	2.06792	14.03	AHCTF1;SETD2;NUMA1;CCP110;KIF11;FLCN;ZFYVE26;GPER1;CHEK1;KIF13A;SIX3;CEP250;RCC1;NEK2;FBXO5;NUDT16;SOX9;BBS4;GIT1;SH3GLB1;PRMT5;TIPIN;RMI2;BORA;CSNK2A1;DAPK3;PRPF40A;CDC25C;KNSTRN;SND1;SFRP1;DBF4;BIRC6;PIK3C3;KIF20A;ANKK1;ATF5;KIF20B;MAD1L1;CUL9;L3MBTL1;BECN1;DCUN1D3;PIK3R4;PDXP;TXLNG;KLHL13;PKMYT1;TTL;NUGGC;AURKB;USP19;CDC42;RACGAP1;E4F1;RPRD1B;FSD1;ECT2;MARK4;RAB11FIP3;BUB1;MAP9;PLK4;PLK3;UVRAG…	0	Biological_Process_2021	1	1	1	1	1	1	1	1	1	1	1	1	1
calcium ion transmembrane transport	GO:0070588	71/87	0.00113952	0.0153796	2.26639	15.3596	MCUR1;ATP2A3;ATP2A2;ATP2A1;PKD2;PHB2;PKD1;RYR3;PMPCB;ITGAV;PMPCA;TRPC7;TRPC5;TRPC6;TRPC3;TRPC4;CACNA2D1;TRPC1;ANO6;CACNA2D4;SLC35G1;TRPC4AP;AFG3L2;CACNB3;SMDT1;ORAI1;YME1L1;MICU3;MICU2;GAS6;MICU1;SLC24A2;SLC24A1;SLC24A4;STOML2;SLC24A3;CACNA1A;CACNA1D;CACNA1C;PHB;SPG7;ATP2C1;PARL;CACNA1G;TMEM165;TRPM2;GRIN2A;TRPM7;SLC25A23;TRPM5;TRPM6;TRPM3;TRPM4;MCOLN3;TRPA1;ATP2B3;ATP2B1;TRPV1;GRIN2C;MCOLN1;GRIN…	1	Biological_Process_2021	0	1	0	0	0	0	0	0	0	0	0	0	0
positive regulation of cell projection organization	GO:0031346	93/117	0.00116478	0.0156854	1.98005	13.3757	SCARB2;RET;ROBO2;TENM3;PLXND1;AVIL;ARHGAP35;ROBO1;GRIP1;ARHGDIA;DPYSL3;NPTN;EP300;PLXNC1;SCARF1;SCN1B;PRKCI;CDKL5;CAMK1D;FBXW8;METRN;MAGI2;WNT5A;P3H1;ATP1B2;CBFA2T2;NGF;RHOA;TIAM2;TIAM1;LRRC7;IL1RAPL1;RAPGEF1;RAPGEF2;ROR1;ITGA6;PRKD1;ROR2;TOX;EPHA3;CHODL;CAMK2B;NDRG4;AMIGO1;TWF2;PLA2G3;TWF1;NDNF;PTN;STYXL1;INS;SNX3;CUX2;RELN;CUX1;FUT9;SLITRK1;DVL1;DVL2;PLXNA2;DVL3;MAP6;PLXNA1;PTK2B;SLIT2;MARK2;PL…	1	Biological_Process_2021	0	1	0	0	0	0	0	0	0	0	0	0	0
positive regulation of ATPase activity	GO:0032781	37/42	0.00118281	0.015857	3.77588	25.4489	RYR2;DHX9;UHRF1;HNRNPU;TOR1AIP2;ATP2A1;DNAJC24;DNAJB2;DNAJB1;MYBPC3;GABARAPL2;CHTOP;TPM1;AHSA1;SETMAR;ATP1B3;ATP1B2;ATP1B1;DYNLL2;MSH6;MYL4;VMP1;PLSCR1;MSH2;MSH3;TNNT2;DNAJB11;DNAJC10;TNNT3;POT1;DNAJC9;ALDOB;SSBP1;PFN1;DNAL4;FGF10;PFN2	0	Biological_Process_2021	0	1	1	1	0	1	1	1	1	0	1	1	1
translesion synthesis	GO:0019985	37/42	0.00118281	0.015857	3.77588	25.4489	VCP;PCNA;POLDIP2;USP10;ZBTB1;RCHY1;FAAP20;PRIMPOL;POLD3;POLD4;UBB;POLD1;POLD2;PCLAF;POLI;TRIM25;UFD1;POLK;RPS27A;POLH;RFC5;RFC3;RFC4;POLN;RFC1;RFC2;USP43;REV1;RPA1;MAD2L2;PARP10;NPLOC4;POLE2;RPA3;SPRTN;DTL;UBA52	0	Biological_Process_2021	1	1	1	1	1	1	1	1	0	1	1	1	1
cell junction assembly	GO:0034329	82/102	0.00119018	0.0159203	2.09452	14.1037	ACHE;PLXND1;CTNND2;CTNND1;PTEN;ILK;ACTB;CDH8;ACTG1;CDH7;CDH6;CDH5;FLCN;CDH2;OPHN1;CDH1;DNER;NRCAM;KIRREL3;DBNL;DSCAM;RHOA;DNM3;CLDN5;CDH10;CDH11;FSCN1;PKP2;CDH12;PKP4;ITGA6;TLN2;TLN1;SHANK3;CDH18;SHANK2;NLGN3;GPM6A;NLGN1;NLGN2;FBLIM1;NRXN1;NRXN2;GJC1;CDC42;ARVCF;PARD6B;SH3BP1;CDH20;FLRT3;SLITRK1;SPOCK2;CDH22;RAB29;SLITRK6;CDH24;FLNA;DRD1;FLNC;VASP;FARP1;LIM2;BDNF;RYK;FN1;PCDHB14;PCDHB11;MYO9A;POU…	1	Biological_Process_2021	0	1	0	0	0	0	0	0	0	0	0	0	0
positive regulation of proteasomal ubiquitin-dependent protein catabolic process	GO:0032436	65/79	0.0012045	0.0160405	2.3709	15.9364	DET1;GSK3B;GSK3A;RNF14;LRRK2;KEAP1;RNF19B;CLU;FBXO22;DDA1;HERPUD1;CDC20;NUB1;SUMO1;RNF19A;SUMO2;ARIH2;ELOB;ARIH1;BBS7;ZYG11B;ZER1;USP5;CSNK1D;RAD23A;SIRT6;CSNK1E;CBFA2T3;KLHL40;SIRT2;PIAS1;RBX1;RNF144B;TRIB3;TRIB2;PSMD10;CEBPA;VCP;RNF180;PRICKLE1;RCHY1;HSPBP1;GABARAP;NKD2;DNAJB2;HECTD1;BAG2;DDRGK1;DVL1;RNF217;UBQLN1;SOCS5;BCAP31;PLK3;ANKIB1;CSNK1A1;CAV1;PLK1;SGTA;SMAD7;DAB2;MDM2;STUB1;NFE2L2;TAF1	0	Biological_Process_2021	1	1	1	1	1	1	1	1	1	1	1	1	1
positive regulation of ubiquitin-dependent protein catabolic process	GO:2000060	65/79	0.0012045	0.0160405	2.3709	15.9364	DET1;GSK3B;GSK3A;RNF14;LRRK2;PTEN;KEAP1;RNF19B;CLU;FBXO22;DDA1;NUB1;SUMO1;RNF19A;SUMO2;ARIH2;ELOB;ARIH1;BBS7;CDK5RAP3;ZYG11B;ZER1;USP5;FBXW7;AXIN1;CSNK1D;RAD23A;CSNK1E;CBFA2T3;KLHL40;SIRT2;PIAS1;RBX1;RNF144B;TRIB3;TRIB2;PSMD10;CEBPA;VCP;RNF180;PRICKLE1;RCHY1;HSPBP1;GABARAP;NKD2;DNAJB2;HECTD1;BAG2;RNF139;DDRGK1;DVL1;RNF217;SOCS5;ANKIB1;CSNK1A1;SMURF1;PLK1;LAPTM5;PTK2;SMAD7;DAB2;MDM2;STUB1;CCDC22;T…	0	Biological_Process_2021	1	1	1	1	1	1	1	1	1	1	1	1	1
anion transmembrane transport	GO:0098656	56/67	0.00124356	0.0165239	2.59908	17.3873	SLC25A1;SLC23A2;SLC27A1;SLC35B4;SLC44A4;SLC23A1;SLC35B1;ARL6IP5;SLC16A7;SLC25A42;SLC13A2;ABCC1;SLC13A4;ABCC5;SLC35C2;SLC6A13;MFSD12;SLC5A6;SLC7A5;SLC25A18;SLC7A8;SLC25A19;SLC25A10;SLC25A12;SLC25A5;SLC25A11;SLC25A4;SLC25A14;SLC25A13;SLC1A1;SLC1A2;SLC1A3;SLC3A2;SLC1A6;SLC6A20;SLC7A2;SLC7A3;SLC25A29;LRRC8C;LRRC8D;LRRC8A;SLC25A21;SLC13A5;SLC25A22;SLC36A4;LRRC8E;SLC35A2;SLC35A1;SLC35A3;SLC16A12;SLC6A5…	0	Biological_Process_2021	1	1	0	0	0	0	1	1	1	1	1	0	1
chromatin organization	GO:0006325	111/142	0.00127743	0.0169365	1.83024	12.1947	FOXA1;RB1;SMARCB1;SPI1;HDAC10;HDAC11;EHMT1;NUCKS1;NUDT5;LOXL2;SOX2;MYC;RUVBL2;MYB;RUVBL1;SMARCAD1;SOX9;HMGN3;DAXX;SMARCC1;SMARCC2;PIH1D1;CHD1L;HCFC2;HCFC1;PADI2;INO80C;L3MBTL1;SUPT4H1;ZBTB1;BAZ2A;BAZ2B;SUPT6H;PRDM16;MORC2;ZBTB7A;BPTF;DR1;SETDB1;CBX3;SETDB2;SMARCA5;INO80;SMARCA1;ESR1;SMARCA2;SMARCA4;TADA2B;CDAN1;TADA2A;BRWD1;EZH1;EZH2;KDM5A;KDM5B;SETD5;KDM5C;SETD2;PHF1;SUV39H1;HP1BP3;HMGB2;RSF1;CH…	0	Biological_Process_2021	1	1	1	1	1	1	1	1	1	1	1	1	1
negative regulation of MAPK cascade	GO:0043409	76/94	0.00130754	0.0172976	2.15661	14.3191	PTPRR;PTEN;PEBP1;PTPRJ;PIK3CB;FLCN;SPRED2;RPS6KA6;SPRED1;UCHL1;DUSP10;QARS1;GPER1;HYAL2;MYC;SMPD1;DAG1;SIRPA;TIMP3;EMILIN1;EPHB2;CDK5RAP3;DUSP4;DUSP3;SEMA6A;DUSP1;LMO3;ADIPOQ;PAQR3;PRKCD;IRAK3;DUSP26;DUSP6;DUSP7;IL1B;CNKSR3;ITGB1BP1;EZR;PPEF2;PSMD10;RGS14;GSTP1;GBA;PRDM15;FBLN1;PIK3R2;PHB;FOXO1;SLC9A3R1;CAMK2N1;STK38;INPP5K;GBP1;SH2B3;IGBP1;LYN;PTPN1;SMAD4;CAV1;SPRY4;DAB2IP;RANBP9;SYNJ2BP;BMP7;SO…	0	Biological_Process_2021	1	1	1	1	1	1	0	0	0	0	1	0	1
postreplication repair	GO:0006301	40/46	0.00132554	0.0174721	3.40196	22.5411	VCP;PCNA;USP10;ZBTB1;FAAP20;PRIMPOL;POLD3;POLD4;UBB;POLD1;POLD2;PCLAF;POLI;TRIM25;POLK;RPS27A;POLH;RFC5;RFC3;RFC4;POLN;RFC1;UBE2B;RFC2;USP43;NSMCE1;REV1;RPA1;UBE2A;WDR33;PARP10;MSH2;RPA3;SPRTN;UBE2N;UBE2V2;UBE2V1;DTL;UBA52;RAD18	0	Biological_Process_2021	1	1	1	1	1	1	1	1	1	1	1	1	1
cytoskeleton organization	GO:0007010	95/120	0.00132656	0.0174721	1.94173	12.8643	CNTNAP1;MAST4;MAST3;SH3KBP1;MAST2;MAST1;TNFAIP3;LIMD1;RND2;RND3;SIPA1L3;SYNE3;RND1;PCLO;CAPZB;ZMYM3;ZMYM4;DPYSL2;ZMYM6;PLCE1;RAC3;RAC1;SH3D19;PRKCI;SEMA6A;DST;TPM1;RHOG;ARAP3;RHOH;PRPF40A;RHOF;ANK1;RHOA;RHOB;ARHGAP10;BIN1;PALLD;PHIP;WDPCP;RHOU;TNIK;AJUBA;RHOBTB3;NEDD9;FITM2;THY1;CAMSAP1;RHOBTB1;FGD1;PLD2;RHOBTB2;FGD2;CNN2;NCKIPSD;FGD3;STRIP1;FGD4;STRIP2;FGD5;FGD6;PPP2R3C;MICAL1;EPB41L3;PACSIN2;PA…	0	Biological_Process_2021	1	1	1	1	1	1	0	1	1	1	1	1	1
negative regulation of protein kinase activity	GO:0006469	73/90	0.00136414	0.0178521	2.19316	14.4688	CDKN1C;PTPRT;RB1;CDKN1A;CDKN1B;PTPRQ;PTPRO;DUSP19;TESK1;HSPB1;PRKAG2;ADAR;ADARB1;PARK7;PYCARD;SPRED1;DEPTOR;DUSP10;QARS1;UBASH3B;HYAL2;AKT1;CHP1;CDK5RAP3;DUSP3;PDPK1;TSC2;DUSP26;SRCIN1;CEACAM1;AKT1S1;ITGB1BP1;SMCR8;TRIB3;TRIB2;GSTP1;MVP;PRKRIP1;LRP5;GSKIP;THY1;MACROH2A1;PPM1E;PPM1F;CORO1C;LRP6;CAMK2N1;CAMK2N2;DVL1;ABL1;SH3BP5;INPP5K;PAK2;SNCA;PTPN1;WWTR1;NPM1;GADD45A;CAV1;DAB2IP;DTNBP1;SORL1;TARB…	0	Biological_Process_2021	0	1	0	1	1	1	1	0	0	0	0	0	1
centromere complex assembly	GO:0034508	33/37	0.00136631	0.0178521	4.20894	27.7607	MIS12;RSF1;CENPA;CENPC;RBBP4;MIS18BP1;POGZ;RUVBL1;OIP5;RBBP7;DLGAP5;CENPT;CENPU;HELLS;CENPV;NPM1;CENPW;CENPX;SMARCA5;CENPE;CENPF;MIS18A;CENPH;CENPI;CENPK;CENPL;CENPM;CENPN;CENPO;CENPP;CENPQ;ITGB3BP;CENPS	0	Biological_Process_2021	1	1	1	1	1	1	1	1	1	1	1	1	1
glutamate receptor signaling pathway	GO:0007215	33/37	0.00136631	0.0178521	4.20894	27.7607	APP;GRIA2;DAGLA;FMR1;GRIK3;GRIK4;GRIK1;GRIK2;GRM1;GRM3;GRM2;GRIN2A;GRM5;GRM4;GRM7;GRM8;PTK2B;HOMER3;GRIA3;GRIA4;GRID2;HOMER1;HOMER2;KCNB1;GRIN2C;GRIN2B;GRIN1;GRIN3A;GNAQ;DAGLB;PLCB1;CDK5R1;CPEB4	1	Biological_Process_2021	0	1	0	0	0	0	0	0	0	0	0	0	0
Golgi to endosome transport	GO:0006895	16/16	0.00137621	0.0178521	107968	711338	MON2;SYS1;SORT1;VPS13C;GBF1;VPS13A;AP1AR;AP2A1;WIPI1;KLHL20;AP4M1;RAB14;DOP1B;KIF16B;CORO7;EPS15	0	Biological_Process_2021	1	1	1	1	1	1	1	1	1	1	1	1	1
mRNA cis splicing, via spliceosome	GO:0045292	16/16	0.00137621	0.0178521	107968	711338	NCBP2;SFSWAP;DDX23;SRSF1;WBP4;PSIP1;CWC15;WBP11;SART1;PRPF39;CACTIN;SNRNP200;SNRPC;DCPS;RBM22;SRSF12	0	Biological_Process_2021	1	1	1	0	1	1	1	1	1	1	0	1	1
negative regulation of telomere maintenance	GO:0032205	16/16	0.00137621	0.0178521	107968	711338	RTEL1;PARP1;TNKS;PINX1;TERF1;TERF2;SMG6;RAD50;SLX4;TNKS2;ERCC4;ERCC1;TERF2IP;ATM;SLX1A;NBN	0	Biological_Process_2021	1	1	1	0	1	1	0	1	1	1	1	1	0
nucleotide catabolic process	GO:0009166	16/16	0.00137621	0.0178521	107968	711338	VCP;GPX1;GDA;NT5C2;SAMHD1;DNPH1;NUDT3;DERA;NT5C;NT5E;PNP;NT5C1A;NT5C1B;NUDT15;XDH;ITPA	0	Biological_Process_2021	1	1	1	0	1	0	1	1	1	1	0	1	0
positive regulation of developmental process	GO:0051094	136/177	0.00139661	0.0180777	1.69622	11.1504	PHLDB1;RIF1;TFRC;FMR1;ZDHHC6;CDC20;GRIP1;RPS6KA3;SYDE1;GJA1;FGF8;HMCES;RPS6KA1;DAG1;ENPP2;KDR;SOX8;VPS35;FBXO5;SOX9;SOX6;SOX5;ACVR1;RALBP1;FST;SERPINF2;WNT5A;MUL1;ISL1;AR;PHLDB2;ANAPC2;PAXIP1;FOXO6;PLD6;PSEN1;CORO1B;RTN4;CORO1C;NEUROD1;NEUROD2;APELA;DVL1;DVL2;DVL3;OTX2;LLPH;TP53BP1;RREB1;PACSIN1;TRPM4;FIS1;XBP1;SMURF2;FZD4;INSR;PA2G4;BMP7;BMP5;BMP4;VIL1;SLC6A6;BMP2;BMP1;DLG4;DLG5;AGO2;TMEM119;SPI…	1	Biological_Process_2021	0	1	0	0	0	0	0	0	0	0	0	0	0
negative regulation of phosphorylation	GO:0042326	70/86	0.0014179	0.0182132	2.2343	14.6538	CDKN1C;ANKLE2;CDKN1A;CDKN1B;PID1;TRAF3IP1;LRRK2;PTEN;TESK1;HNRNPU;CIB1;IRS2;PARK7;CRKL;KLHL31;PIP5KL1;CHP1;SIRPA;EPHB2;CDK5RAP3;GIT1;SH3GL2;MEN1;ACTN3;IGFBP3;PAQR3;ATG14;CBFA2T3;SIRT1;IMPACT;NCOR1;FKBP8;MYADM;TERF2IP;MAPT;NUPR1;CACTIN;FBP1;HDAC4;PFKFB1;PPP1R15B;ROCK1;PRKDC;NPRL2;PRKRIP1;FBLN1;PRR5L;CORO1C;LRP6;PRDX3;INPP5K;SLIT2;XDH;LYN;WWTR1;CDKN2B;CADM4;CDKN2C;TGFB1;NTRK3;DAB2IP;INHBA;PTPN13;BM…	0	Biological_Process_2021	1	1	0	1	1	1	1	1	0	1	1	0	1
positive regulation of endothelial cell migration	GO:0010595	70/86	0.0014179	0.0182132	2.2343	14.6538	SEMA5A;GPI;NRP1;SCARB1;CD40;NRP2;BMPR2;SPARC;FLT4;PDCD6;HSPB1;PIK3CD;EMC10;PIK3CB;FGF1;ETS1;FGF2;PIK3CG;TMSB4X;AKT3;KDR;AKT1;RAC1;GFUS;MAP2K3;BCAS3;ANXA3;PDPK1;WNT5A;PRKCA;PROX1;SIRT1;FOXP1;RHOB;ADAM17;ITGB1BP1;PRKD2;PRKD1;MET;RIN2;FOXC2;GRN;ROCK2;GATA3;GATA2;HIF1A;THBS1;ATP5F1A;ATP5F1B;ATOH8;ABL1;PTK2B;PLCG1;SASH1;ANGPT4;NUS1;TGFB1;ANGPT1;EGF;MAPK14;VEGFA;BMP4;SMOC2;P2RX4;FGF18;CALR;TEK;BCAR1;FG…	0	Biological_Process_2021	0	1	1	1	1	1	1	1	1	1	1	1	1
maturation of 5.8S rRNA from tricistronic rRNA transcript (SSU-rRNA, 5.8S rRNA, LSU-rRNA)	GO:0000466	21/22	0.00141921	0.0182132	10.7087	70.224	ABT1;NOP14;RPP40;NOL9;URB1;KRI1;WDR12;NOP9;FTSJ3;EXOSC7;EXOSC10;ERI1;EXOSC9;PES1;ERI3;EXOSC8;RRS1;UTP20;EXOSC3;EXOSC2;RPS21	0	Biological_Process_2021	1	1	1	1	1	1	1	1	1	1	1	1	1
protein import into peroxisome membrane	GO:0045046	21/22	0.00141921	0.0182132	10.7087	70.224	PEX16;FIS1;ABCD2;ACBD5;ABCD3;PEX19;PEX11B;PEX2;PEX12;GDAP1;PEX13;PEX14;PEX26;ALDH3A2;SLC25A17;PEX3;PEX5;PXMP2;PXMP4;ABCD1;RAB8B	0	Biological_Process_2021	1	1	0	0	1	1	1	1	1	1	1	0	1
negative regulation of ERK1 and ERK2 cascade	GO:0070373	43/50	0.00143323	0.0183148	3.13491	20.5268	PTPRR;RGS14;GSTP1;PTEN;FBLN1;PHB;FLCN;SPRED2;SLC9A3R1;RPS6KA6;SPRED1;DUSP10;CAMK2N1;GPER1;SIRPA;TIMP3;EMILIN1;EPHB2;GBP1;DUSP4;LYN;PTPN1;SMAD4;DUSP3;SEMA6A;LMO3;ADIPOQ;DAB2IP;RANBP9;DUSP26;SYNJ2BP;DUSP6;DLG1;PTPRC;TNIP1;WNK2;CNKSR3;PIN1;SPRY2;ITGB1BP1;SPRY1;EZR;PTPN2	0	Biological_Process_2021	0	1	0	0	1	1	0	0	0	0	0	0	0
neuron migration	GO:0001764	43/50	0.00143323	0.0183148	3.13491	20.5268	NRP1;GPM6A;TUBGCP2;SEMA3A;CEP85L;NDNF;CELSR1;SH3RF1;RELN;DNER;SPOCK1;NRCAM;RAC1;DISC1;KIAA0319;MARK2;MARK1;NTRK2;MEF2C;CDKL5;AUTS2;USP9X;DCDC2;CCK;ELP3;POMGNT2;PEX13;PHOX2B;VEGFA;NR4A2;CDK5;MAP1B;DDIT4;DCX;RAPGEF2;ASTN2;FGF13;MDGA1;LRP12;ASTN1;SDCCAG8;CDK5R1;FGFR1	1	Biological_Process_2021	0	1	0	0	0	0	0	0	0	0	0	0	0
negative regulation of cellular process	GO:0048523	408/566	0.00149951	0.0191211	1.32492	8.61542	RB1;CDA;TES;ADARB1;ENO1;GJA1;MYC;ADNP2;CYP1B1;VPS35;SOX11;SULT2B1;AR;MYL2;TXNIP;AGTR2;PRKD1;ATF5;LRPAP1;CTBP2;CTBP1;GATA3;PRDM11;S100A11;ATG5;ZBTB7C;LYN;EIF2AK3;THAP12;EIF2AK2;CDC6;ST18;TMEM98;PPT1;CDK10;NOX4;STRN;FERMT2;RAD18;BTG2;CDKN1A;RARG;BTG1;CDKN1B;SPEF1;TGFB1I1;CTCF;ING1;ING4;ING5;SHH;ANXA6;JAK2;APPL2;FGFBP1;DUSP1;SPHK2;TESC;SIRT7;SIRT1;SIRT2;VAMP8;KAT2B;RNF167;PLSCR1;RAPGEF2;CRYAA;CRYAB;…	0	Biological_Process_2021	1	1	1	1	1	1	0	1	1	1	1	1	1
regulation of megakaryocyte differentiation	GO:0045652	46/54	0.00150896	0.0191664	2.93465	19.0645	KMT2E;L3MBTL1;KMT2D;CBFB;KMT2A;HDAC1;FAXDC2;KMT2C;ITGA2B;KMT2B;HMGB2;DPY30;ASH2L;CIB1;THBS1;SCIN;SIN3A;RBBP5;WDR5;EP300;PRMT6;NFE2;MEF2C;RBM15;PRMT1;TESC;SETD1A;GP1BA;MTURN;ZNF16;CNOT4;TNRC6C;KAT2B;MOV10;NR4A3;AGO3;EIF6;AGO4;PITHD1;AGO1;PRKCQ;RAB7B;MYL9;ZFPM1;TNRC6A;TNRC6B	0	Biological_Process_2021	0	1	0	1	0	1	1	0	1	0	1	1	1
establishment or maintenance of epithelial cell apical/basal polarity	GO:0045197	29/32	0.00151582	0.0191664	4.93093	32.0106	CRB1;WDR1;MTCL1;LIN7A;LIN7C;LIN7B;CDC42;SLC9A3R1;OPHN1;SH3BP1;PDZD11;MARK2;PRKCI;PDCD6IP;MSN;SCRIB;SYNJ2BP;ANK1;MYO9A;RHOA;PARD3B;CAMSAP3;DLG1;RAP2A;DLG2;DLG3;LRRC7;PARD3;EZR	0	Biological_Process_2021	0	1	0	0	1	1	0	0	1	0	0	0	0
positive regulation of telomere maintenance	GO:0032206	29/32	0.00151582	0.0191664	4.93093	32.0106	RTEL1;MRE11;PPP1R10;TNKS;PNKP;AURKB;SLX4;TNKS2;DHX36;MAPK1;NEK2;NBN;MAP3K4;MAPK3;ATRX;NEK7;SIRT6;MAPK15;PML;GNL3;PKIB;RAD50;ERCC1;HNRNPD;NABP2;ATM;MAPKAPK5;PRKCQ;SLX1A	0	Biological_Process_2021	1	1	1	1	1	1	1	1	1	1	1	1	1
regulation of NMDA receptor activity	GO:2000310	29/32	0.00151582	0.0191664	4.93093	32.0106	CAMK2B;GRIA1;APP;GRIA2;NLGN1;CAMK2A;CRHBP;GRIN2A;RELN;NEFL;PTK2B;CAPN1;EPHB2;GRIA3;GRIA4;MEF2C;ACTN2;DAPK1;OPRM1;MAPK8IP2;GRIN2B;GRIN1;DLG1;DLG2;DLG3;SLC6A9;DLG4;LRRC7;CRH	1	Biological_Process_2021	0	1	0	0	0	0	0	0	0	0	0	0	0
protein maturation	GO:0051604	78/97	0.00153571	0.019377	2.09688	13.5852	PCSK2;CPM;PCSK1;ISCA1;CPXM2;ECE1;ECE2;PCSK7;CPZ;PCSK6;PCSK5;CTSS;PCSK4;PHEX;GCSH;NFU1;ADAMTS3;DDI2;DUOXA2;LONP2;CASP2;CPXM1;PSENEN;GLRX3;MME;TESC;ADAM10;MMEL1;F3;ADAM19;BACE1;AFG3L2;F7;ADAM17;MMP14;KEL;MMP16;BOLA2;DNAJB11;SDE2;LIPT2;LIPT1;TMPRSS4;PSEN2;FURIN;AEBP1;PSEN1;TSPAN33;LMF2;CIAO1;CPN1;HSPD1;LMF1;APH1A;NCSTN;AANAT;ADAMTS13;APH1B;PITRM1;TASP1;TSPAN5;GALNT2;PTCH1;ECEL1;TYSND1;SORL1;TSPAN15;…	0	Biological_Process_2021	0	1	0	1	1	1	0	1	0	0	0	1	1
DNA damage response, signal transduction by p53 class mediator	GO:0030330	61/74	0.00154676	0.0194755	2.39578	15.5045	BTG2;CDKN1A;CDKN1B;TRIAP1;ING4;RPS6KA6;KAT5;CHEK2;SESN2;CASP2;EP300;TNKS1BP1;NBN;GTSE1;SOX4;ZNF385A;CNOT6L;PRMT1;ATRX;CDC25C;RBL2;TFDP1;TFDP2;RPL26;TP53;PAXIP1;PCNA;USP10;RPS27L;NDRG1;CCNB1;MUC1;PCBP4;MYO6;E2F4;E2F8;PLK3;CRADD;GADD45A;PLK2;ARID3A;CNOT10;PML;HIPK2;ACER2;CNOT4;CNOT6;CNOT7;RGCC;TFAP4;CNOT1;CNOT11;CARM1;CNOT2;BCL3;CNOT3;MDM2;BAX;ATM;MDM4;CNOT8	0	Biological_Process_2021	1	1	1	1	1	1	1	1	1	1	1	1	1
autophagosome assembly	GO:0000045	49/58	0.00155669	0.019514	2.77892	17.9663	TMEM41B;ATP2A2;WDR45;RAB43;MAP1LC3B;MAP1LC3A;MAP1LC3C;RB1CC1;ATG3;GABARAPL2;GABARAPL1;ATG9A;WIPI1;WIPI2;ATG14;ATG13;ATG12;PACS2;ULK2;PIK3C3;ULK1;RAB7A;BECN1;RAB1A;STX12;STX17;WDR45B;AMBRA1;GABARAP;ATG101;RAB23;TP53INP2;TP53INP1;UBQLN1;MFN2;EMC6;ATG7;ATG5;SMURF1;MAP1LC3B2;TRAPPC8;VMP1;NSFL1C;ATG16L2;STING1;ATG16L1;ATG2A;RAB19;ATG2B	0	Biological_Process_2021	1	1	1	1	1	1	1	1	0	1	1	1	1
negative regulation of neuron projection development	GO:0010977	49/58	0.00155669	0.019514	2.77892	17.9663	PTPRS;GDI1;PTPRO;PTEN;CIB1;TSKU;ARHGDIA;DPYSL3;DENND5A;ZNF365;EPHA4;MYLIP;DCC;PAQR3;OMG;RTN4RL2;CBFA2T2;RHOA;GAK;STX1B;MAG;RTN4RL1;RUFY3;FKBP4;RTN4R;KANK1;HDAC2;NLGN1;SEMA3A;CRMP1;LRP4;THY1;ADCY6;RTN4;EFNB2;BAG5;EFNB3;RAB29;SPOCK1;KIAA0319;LINGO1;NGFR;BCL11A;WNT3A;MCF2;EFNA1;TRPV4;PTPN9;ITM2C	1	Biological_Process_2021	0	1	0	0	0	0	0	0	0	0	0	0	0
modulation of excitatory postsynaptic potential	GO:0098815	25/27	0.00156931	0.019514	6.37522	41.1655	NLGN3;APP;MTMR2;NLGN1;NLGN2;CHRNA7;LRRK2;NRXN1;PTEN;PRKCZ;RIMS2;TMEM25;RIMS1;CUX2;RELN;TMEM108;PTK2B;NLGN4X;WNT7A;GRIN1;STX1B;DLG4;SHANK3;CBLN1;SHANK1	1	Biological_Process_2021	0	1	0	0	0	0	0	0	0	0	0	0	0
negative regulation of actin filament bundle assembly	GO:0032232	25/27	0.00156931	0.019514	6.37522	41.1655	TACSTD2;WAS;PIK3R1;ARHGAP6;STMN1;PPFIA1;INPP5K;RHPN2;PAK2;WASF2;CGNL1;CLASP1;CLASP2;MYOC;ARHGEF18;ARHGAP28;ARAP1;TJP1;TMEFF2;DLC1;PFN1;MET;PHLDB2;SHANK3;SHANK1	0	Biological_Process_2021	0	1	1	1	1	1	1	1	1	0	0	0	0
regulation of cardiac muscle cell contraction	GO:0086004	25/27	0.00156931	0.019514	6.37522	41.1655	HCN4;RYR2;CAMK2D;ATP2A2;STC1;ATP2A1;CACNA1C;SRI;PLN;GJA5;PDE4B;CTNNA3;SCN5A;TRPM4;DSP;JUP;CAV1;PDE4D;ANK2;DLG1;AKAP9;PKP2;RANGRF;FGF13;DSC2	0	Biological_Process_2021	0	1	0	1	0	1	0	1	0	0	0	0	1
regulation of transcription elongation from RNA polymerase II promoter	GO:0034243	25/27	0.00156931	0.019514	6.37522	41.1655	TCERG1;ELL;LDB1;RNF8;SUPT4H1;HNRNPU;SUPT6H;CDC73;WDR43;RECQL5;LEO1;NELFB;NELFA;NELFCD;BRD4;NELFE;SUPT16H;EAF1;EAF2;LARP7;RNF168;CDK12;CDK13;EAPP;ZMYND11	0	Biological_Process_2021	1	1	1	1	1	1	1	1	1	1	1	1	1
glucose metabolic process	GO:0006006	52/62	0.00158055	0.0196021	2.65436	17.1206	SLC25A1;GPI;ADPGK;IRS2;ENO1;ENO2;ENO3;SLC37A4;PGM1;TPI1;DCXR;GAA;PGAM1;ADIPOQ;PGAM2;AKR1A1;SORD;SLC39A14;CRY1;ALDOC;SLC25A10;ALDOB;ALDOA;SLC25A12;FBP1;GAPDH;SLC25A11;FBP2;ATF4;PPARD;SLC25A13;PFKFB1;BRAT1;LRP5;OMA1;HECTD4;PGK1;APOD;PCK1;PPARGC1A;PCK2;TFAP2B;GOT1;KCNJ11;MDH1;MDH2;GOT2;PER2;G6PC3;PC;GALM;GDPGP1	0	Biological_Process_2021	1	1	0	1	1	1	1	0	0	0	1	0	1
positive regulation of cell cycle	GO:0045787	55/66	0.0015845	0.0196021	2.55247	16.457	FOXA1;APP;CDKN1B;CITED2;PKD2;PKD1;TGM1;CCND3;CCND2;CCND1;CHEK1;AKT1;NUDT16;TRIM21;DUSP3;USP2;PRKCA;RAD23A;PROX1;CDC25B;HCFC1;ADAM17;CCNY;TAL1;RARA;MAPRE3;NUPR1;PSMD10;ZBED9;TTL;USP19;LRP6;CCNB1;RPS15A;HSF1;EIF4EBP1;EIF4E;SRPK2;TGFB2;CCDC57;USP22;ASNS;MEIS2;TBX3;SMOC2;RGCC;RPS6KB1;CCPG1;CDK4;MDM2;PKN2;CALR;TRIM32;FGFR2;LGMN	0	Biological_Process_2021	1	1	1	1	1	1	1	1	1	1	1	1	1
regulation of viral transcription	GO:0046782	36/41	0.00158618	0.0196021	3.67355	23.6813	CTDP1;CCNT1;DHX9;SUPT4H1;UBP1;RSF1;POLR2A;POLR2B;POLR2C;POLR2D;POLR2E;POLR2F;NELFB;POLR2G;NELFA;NELFCD;POLR2H;POLR2I;POLR2J;TRIM21;POLR2K;NELFE;POLR2L;TRIM62;LARP7;GTF2F1;SUPT5H;GTF2F2;MID2;TARBP2;CDK9;MDFIC;TRIM13;TRIM14;TRIM32;TRIM11	0	Biological_Process_2021	1	1	1	1	1	1	1	1	1	1	1	1	1
negative regulation of transcription, DNA-templated	GO:0045892	670/948	0.00164647	0.0203054	1.23932	7.94297	RB1;SPI1;ZNF174;MYT1L;EHMT2;EHMT1;HNRNPU;ENO1;NOC2L;RBPJ;SLA2;BACH1;PHB2;ELK3;MYC;MYB;SAMD13;SAMD11;MEF2A;MED1;DAXX;MEF2C;ZNF19;RBFOX2;ZNF281;RPL23;SOX13;ZNF10;SOX14;SOX11;DICER1;HCFC2;ISL1;SOX10;DKK3;HCFC1;AR;DDIT3;ATF5;CLOCK;UBA52;ATF3;CGGBP1;ATF4;URI1;ZNF274;SET;CTBP2;CTBP1;ZNF391;SHOX2;NEDD4L;GATA3;PRDM12;ZNF24;PRDM11;ZNF25;DEDD2;MTDH;PRDX5;PRDM16;NKX2-1;ALX1;ZNF148;ZBTB7A;RREB1;PLK3;CREBBP;J…	0	Biological_Process_2021	1	1	1	1	1	1	1	1	1	1	1	1	1
positive regulation of protein modification process	GO:0031401	162/214	0.00168117	0.0206908	1.59363	10.1805	APP;ANKLE2;TFRC;FMR1;TESK1;CIB1;FGF1;FGF2;CRKL;GOLGA2;CDH5;CCND3;FGF7;CCND2;FGF8;KAT5;CCND1;FGF9;AKT2;KDR;LEPR;AKT1;CHP1;SOX9;PDE8A;PPP1R16B;DAXX;RALBP1;LIMCH1;PRKCD;ADIPOQ;ATG10;DYRK1A;CSNK1D;ATG14;SLC51B;PGF;CLIP3;ADAM17;FAM161A;NSMF;TNIK;WDFY2;ALG10B;TRABD2B;CSF1R;FAXDC2;CHRNA7;PIK3R3;TXN;EFNA5;STK4;RASGRP1;C3;FXR1;FXR2;ABL1;DVL2;FGF20;SYMPK;CAMTA1;DVL3;RIPK1;ATG7;LYN;ACE;TGFB1;WNT3A;INSR;IGF2…	0	Biological_Process_2021	0	1	1	1	1	0	0	1	0	0	0	0	1
protein import	GO:0017038	72/89	0.00168748	0.020726	2.16296	13.8094	IPO13;ABCD2;IPO11;ABCD3;NUP107;NUP188;PPP1R10;CSE1L;HIKESHI;NXT2;CLU;IPO7;PHB2;IPO4;IPO5;PEX26;TOMM22;EIF4ENIF1;IPO8;IPO9;LAMP2;NUP62;FAM53C;AKT1;FAM53B;FAM53A;TNPO1;ABCD1;TNPO2;APPL2;TNPO3;APPL1;RAB8B;NUP214;HSP90AA1;SEC13;NUP133;SYK;TSC2;NUTF2;PEX2;ALDH3A2;SLC25A17;PEX3;NUP50;PEX5;KPNB1;POM121;PEX11B;PRICKLE1;PTTG1IP;SNX33;SAMM50;NUP85;TPR;HEATR3;NUP88;PEX16;FIS1;ACBD5;PEX19;NUP155;HSPA4;STAT3;…	0	Biological_Process_2021	1	1	1	1	1	1	1	1	1	1	1	1	1
cellular response to growth factor stimulus	GO:0071363	122/158	0.00174587	0.0213879	1.73239	11.0015	PDCD5;SYAP1;CIB1;NR3C1;CRKL;KDR;AKT1;CPNE3;SOX9;SOX6;PDE8A;SOX5;ACVR1;MAP2K3;MED1;MEF2C;SEMA6A;MAGI2;WNT5A;KNSTRN;EEF1A1;ERN1;ACAP2;SFRP1;MAPKAPK2;RAB35;PRKD2;PRKD1;URI1;NOTCH1;DLX5;SHC1;TWF2;HTRA2;IQGAP1;ADAMTS12;CORO1B;ZFP36L2;ZFP36L1;INPP5K;PLCG1;WNT2;MAP2K5;WNT4;STAT5B;SMAD4;EGR3;SMAD3;TGFB1;PDE2A;SMAD9;BMP7;PHOX2B;SMAD7;BMP4;EHD1;SETX;VIL1;NR4A1;BMP2;CILP;PDE3A;SNAI2;BMPR1B;BMPR1A;LGMN;NRP1;…	0	Biological_Process_2021	0	1	1	1	1	1	0	1	1	0	0	0	1
neural crest cell development	GO:0014032	39/45	0.00175561	0.0213879	3.31666	21.044	SEMA5A;SEMA5B;SEMA7A;SEMA3C;PEF1;SEMA3D;PDCD6;SEMA3A;HTR2B;SEMA3G;NOLC1;KLHL12;SEMA3E;SEMA3F;CORO1C;SHH;CDH2;FAM172A;TCOF1;ERBB4;ANXA6;SOX8;TAPT1;PHACTR4;SEMA6B;SEMA6A;SEMA4D;SEMA4B;SEMA6D;SEMA4C;NRG1;SEMA4F;SOX11;SEMA4G;SOX10;CYP26C1;SNAI2;RADIL;KBTBD8	0	Biological_Process_2021	0	1	1	1	1	0	0	1	1	0	0	1	1
positive regulation of nervous system development	GO:0051962	39/45	0.00175561	0.0213879	3.31666	21.044	NLGN3;NLGN1;NLGN2;CLSTN2;RGS14;CLSTN3;NRXN1;CLSTN1;IL1RAP;LRP2;CUX2;SRPX2;RASSF10;SLITRK2;GPER1;SYNDIG1;EPHB2;EPHB1;EPHB3;LRRC4B;TGM2;SPEN;GRID2;MME;BDNF;SERPINF1;LIG4;WNT7A;NAP1L1;SOX11;OPRM1;PTPRD;SNW1;DLG5;IL1RAPL1;NUMB;ZNF335;TRIM32;FAIM	1	Biological_Process_2021	0	1	0	0	0	0	0	0	0	0	0	0	0
protein deacetylation	GO:0006476	39/45	0.00175561	0.0213879	3.31666	21.044	HDAC4;HDAC5;HDAC2;HDAC3;HDAC10;HDAC1;HDAC11;PRDM5;BAZ2A;PHB;HDAC9;HDAC6;HDAC7;MTA1;SIN3B;MIER3;SIN3A;MIER2;MIER1;FLNA;SUDS3;TBL1X;MTA2;MTA3;RBM14;SIRT4;MSL3;SIRT5;SIRT6;SIRT7;SIRT1;TRERF1;SIRT2;SIRT3;MORF4L1;TBL1XR1;RCOR3;RCOR2;RCOR1	0	Biological_Process_2021	1	1	0	1	1	1	1	1	1	1	1	1	1
axonal transport	GO:0098930	32/36	0.00185437	0.0223642	4.08109	25.6709	DCTN1;HIF1A;AP3M2;BLOC1S4;RAB21;AP3M1;BLOC1S5;BLOC1S6;SPAST;KIF3B;OPA1;BLOC1S1;KIF3A;BLOC1S2;BLOC1S3;TMEM108;NEFL;AP3S2;KIF1B;AP3S1;KIF1A;SYBU;DYNC1H1;SNAPIN;DST;FBXW11;AP3D1;DTNBP1;AP3B2;SOD1;MAPT;MGARP	0	Biological_Process_2021	1	1	0	1	1	1	1	1	1	1	1	0	1
establishment of protein localization to plasma membrane	GO:0061951	32/36	0.00185437	0.0223642	4.08109	25.6709	MACF1;SYS1;GCC2;ARFRP1;GGA1;GOLGA4;GGA3;RAB26;KIF13A;GOLGA7;SPTBN1;BBS2;NSF;BBS1;GOLPH3L;ANK3;RAB10;AFDN;GOLPH3;PREPL;RAB31;RILPL2;GORASP2;RILPL1;GORASP1;RAB34;VAMP4;VAMP5;BLZF1;OPTN;VAMP2;RAB7A	0	Biological_Process_2021	1	1	0	1	1	1	1	1	0	1	1	1	1
intrinsic apoptotic signaling pathway by p53 class mediator	GO:0072332	32/36	0.00185437	0.0223642	4.08109	25.6709	DDX5;DYRK2;PPP1R13B;RPS27L;FHIT;RRP8;BAG6;PYCARD;HINT1;STK11;TP53BP2;EP300;ZNF385B;PDK2;BOK;PHLDA3;AEN;HIPK1;USP28;POU4F1;SIRT1;PML;POU4F2;HIPK2;SNW1;MSH2;MYBBP1A;BCL3;DDIT4;JMY;CDIP1;TP53	0	Biological_Process_2021	1	1	0	0	1	0	1	1	0	1	0	0	1
mitochondrion disassembly	GO:0061726	32/36	0.00185437	0.0223642	4.08109	25.6709	BECN1;WDR45B;AMBRA1;WDR45;GABARAP;MAP1LC3B;MAP1LC3A;MAP1LC3C;CTSK;FUNDC1;RB1CC1;USP30;ATG7;FBXO7;MARK2;ATG5;ATG3;FIS1;GABARAPL2;GABARAPL1;BNIP3;ATG9A;MAP1LC3B2;WIPI1;WIPI2;ATG12;PINK1;ATG2A;ULK2;ULK1;SQSTM1;ATG2B	0	Biological_Process_2021	1	1	0	1	1	1	1	1	0	1	1	0	1
telomere maintenance via telomere lengthening	GO:0010833	32/36	0.00185437	0.0223642	4.08109	25.6709	DCLRE1B;PIF1;RTEL1;HSP90AB1;MRE11;PINX1;PPP6C;TERT;PPP6R3;GAR1;TNKS1BP1;ANKRD28;CTC1;ACD;HSP90AA1;STN1;RFC1;PTGES3;RPA1;TERF1;TERF2;RAD50;RAD51;SHQ1;DKC1;CDK2;NHP2;POT1;TERF2IP;SLX1A;NOP10;TELO2	0	Biological_Process_2021	1	1	1	1	1	1	1	1	1	1	1	1	1
mitotic cytokinesis	GO:0000281	42/49	0.00187815	0.0225603	3.06177	19.2202	RTKN;ROCK1;ROCK2;ARL3;SNX33;CENPA;SPAST;RACGAP1;STMN1;NUSAP1;SNX9;ECT2;MYH10;BBS4;SPTBN1;USP8;PDCD6IP;PLK1;CKAP2;SEPTIN6;KIF23;KLHDC8B;ANK3;TTC19;CIT;RHOB;ANLN;SNX18;SON;ESPL1;APC;RASA1;RAB35;EFHC1;CHMP4B;JTB;TRIM36;MITD1;EFHC2;KIF20A;STAMBP;CNTROB	0	Biological_Process_2021	1	1	1	1	1	1	1	1	1	1	1	1	1
response to glucose	GO:0009749	42/49	0.00187815	0.0225603	3.06177	19.2202	PRKAA1;PRKAA2;ZBTB20;LPL;IRS2;ADCY8;CYP7A1;THBS1;IGF1R;KHK;GYS2;NEUROD1;GPER1;TRA2B;PDK3;EIF2B1;PRKACA;NKX6-1;PCK1;SOX4;PCK2;UNC13B;EIF2B5;EIF2B4;TCF7L2;EIF2B3;XBP1;SLC30A8;EIF2B2;KCNB1;ADIPOQ;MAFA;SLC39A14;PAX2;GCK;ERN1;PFKL;SELENOS;SELENOT;GAS6;ZNF236;VAMP2	1	Biological_Process_2021	0	1	0	0	0	0	0	0	0	0	0	0	0
cellular response to UV	GO:0034644	63/77	0.00189098	0.0226137	2.2976	14.4074	CDKN1A;KDM1A;FMR1;PTPRK;TRIAP1;NOC2L;AQP1;CASP9;YY1;STK11;HYAL1;HYAL2;MYC;RUVBL2;SMPD1;CHEK1;EP300;POLK;USP47;MME;PARP1;ACTR5;MMP2;METTL3;PRKCD;MMP9;SIRT1;CDC25A;DDB2;DDB1;IMPACT;SDE2;RPL26;TP53;CERS1;PPID;ATF4;PCNA;TMEM161A;XPA;ZBTB1;XPC;CRIP1;AURKB;POLD1;DHX36;BAK1;N4BP1;CREBBP;NPM1;RHBDD1;EIF2AK4;INO80;USP28;EIF2S1;OPN5;MAPK13;ERCC4;ERCC1;NEDD4;ATR;CUL4B;TAF1	0	Biological_Process_2021	1	1	1	1	1	1	1	1	1	1	1	1	1
import into nucleus	GO:0051170	63/77	0.00189098	0.0226137	2.2976	14.4074	IPO13;IPO11;NUP107;NUP188;PPP1R10;CSE1L;GEMIN2;HIKESHI;NXT2;IPO7;PHB2;BACH2;IPO4;IPO5;EIF4ENIF1;IPO8;IPO9;SNRPD2;SNRPD1;NUP62;FAM53C;AKT1;FAM53B;FAM53A;SNRPD3;TNPO1;TNPO2;APPL2;TNPO3;APPL1;HTATIP2;NUP214;SEC13;NUP133;SYK;TSC2;NUTF2;NUP50;GEMIN4;SNRPG;GEMIN5;GEMIN6;SNRPE;GEMIN7;SNRPF;GEMIN8;KPNB1;SNRPB;POM121;DDX20;PRICKLE1;PTTG1IP;NUP85;TPR;HEATR3;NUP88;SMN1;HNRNPA1;NUP155;STAT3;NUP153;SNUPN;RAN	0	Biological_Process_2021	1	1	1	1	1	1	1	1	1	1	1	1	1
regulation of GTPase activity	GO:0043087	144/189	0.00189389	0.0226137	1.63637	10.2586	USP6NL;PLXND1;STMN3;ARHGAP44;DOCK10;DOCK11;RGS1;TBC1D30;MMUT;PLXNC1;RGS8;RGS6;EPHB3;RGS7;TBC1D10B;TGM2;EPHA5;EPHA4;RALBP1;CDKL5;F2R;OCRL;SFRP1;TBC1D20;LARS1;PKP4;EPHA3;RTN4R;FICD;ARL2;THY1;ARHGAP15;EFNA5;RASGRP2;RASGRP1;RAP1GAP;ARHGAP12;PLXNA2;DVL3;PLXNA1;SNX9;RSU1;ECT2;RAB11FIP2;SRGAP2;EVI5;PLXNA4;TBC1D15;ZC3H15;PLXNA3;CAV2;RCC2;RDX;ADAP1;GPR137B;PTK2;NET1;AFDN;LRCH1;WNK1;NF1;PLXNB3;PIN1;PLXNB2;…	0	Biological_Process_2021	1	1	1	1	1	1	0	1	1	1	0	1	0
endoplasmic reticulum organization	GO:0007029	60/73	0.00194463	0.0231735	2.35632	14.7098	APP;TRAM1;CCDC47;LRRK2;TRAM2;SERP1;SMPD4;SEC61G;SEC61B;DNM1L;EMD;GET4;WDR83OS;TMEM170A;TRDN;ALDH3A2;GAK;SHTN1;TMEM33;VAMP2;RTN3;ATL3;LMAN2L;ATL1;ATL2;STX18;TOR1AIP2;UBE2J2;RTN4;LMAN1;VCPIP1;LMAN2;BNIP1;HMOX1;OTOF;STX5;TRAM1L1;LNPK;SEC31B;SEC31A;CYB5A;SEC16B;CAV2;SEC16A;SGTA;EIF2AK3;TOR1B;MAPK15;RAB10;REEP1;REEP5;VAPA;DOP1B;VAPB;LPCAT3;REEP3;REEP2;RAB18;REEP6;TMCC1	0	Biological_Process_2021	0	1	1	0	0	1	1	1	0	0	0	1	1
positive regulation of macroautophagy	GO:0016239	45/53	0.00195927	0.0233017	2.87064	17.899	GPSM1;LRSAM1;PRKAA2;RALB;CALCOCO2;HSPB8;GNAI3;HTT;ADRB2;FYCO1;SPTLC1;TBK1;LARP1;SESN3;SPTLC2;BAG3;SESN1;SESN2;KDR;PIP4K2A;PIP4K2B;IKBKG;PIP4K2C;MAP3K7;SH3GLB1;BNIP3L;UVRAG;BNIP3;VPS13D;TSC2;SUPT5H;SIRT1;DCN;PINK1;STING1;TRIM13;WAC;RAB3GAP2;SMCR8;VDAC1;SLC25A5;SLC25A4;OPTN;PAFAH1B2;RAB3GAP1	0	Biological_Process_2021	1	1	1	1	1	1	1	1	1	1	1	1	1
negative regulation of mitotic cell cycle phase transition	GO:1901991	74/92	0.00198338	0.0235345	2.09954	13.0654	AVEN;RB1;CDKN1A;FHL1;PINX1;FAM107A;JADE1;PTEN;PKD2;CDC73;PSMD8;PSMD9;GPR132;PSMD6;PSMD7;PSMD4;PSMD5;PSMD2;PSMD3;PSMD1;FBXO5;DACT1;SKP1;USP47;RBX1;PSMA5;RBL2;PSMA6;PSMA3;PSMA4;RBL1;PSMA1;PSMA2;PSME3;PSME4;PSME1;PSME2;KANK2;PSMD10;PSMD12;PSMD11;PSMD14;PSMD13;DCUN1D3;CUL1;PSMA7;ZFP36L2;ZFP36L1;PSMB6;PSMB7;PSMB4;PSMB5;PSMB2;PSMB3;PSMF1;BRD7;CDKN2B;CDKN2C;KLF4;MYO16;PSMB8;DLG1;GFI1B;PSMC5;WEE1;CDK6;RG…	0	Biological_Process_2021	1	1	1	1	1	1	1	1	1	1	1	1	1
synapse assembly	GO:0007416	57/69	0.00198668	0.0235345	2.42486	15.0857	GABRB3;ACHE;GABRB2;PLXND1;LRRC4;PTEN;CDH2;LRRTM3;CDH1;DNER;NRCAM;KIRREL3;GRID2;DBNL;DSCAM;WNT5A;GABRG2;DNM3;NPAS4;SHANK3;SHANK2;NLGN3;GPM6A;NLGN1;NLGN2;NRXN1;NRXN2;FLRT3;SLITRK1;SPOCK2;DVL1;RAB29;SLITRK6;DRD1;FZD1;GABRA2;FARP1;GABRA1;NLGN4X;BDNF;RYK;WNT3A;LGI2;PCDHB14;WNT7A;PCDHB11;POU4F1;SDK1;CDK5;PCDHB16;PCDHB5;PLXNB2;PCDHB4;PLXNB1;CBLN4;FGF13;SDK2	1	Biological_Process_2021	0	1	0	0	0	0	0	0	0	0	0	0	0
negative regulation of cell cycle G2/M phase transition	GO:1902750	48/57	0.00200503	0.0236121	2.722	16.9094	AVEN;PSMD10;PSMD12;PSMD11;PSMD14;PSMD13;FHL1;PINX1;CUL1;MACROH2A1;PSMA7;PSMD8;PSMB6;PSMD9;PSMB7;GPR132;PSMD6;PSMB4;PSMD7;PSMB5;PSMD4;PSMB2;PSMD5;PSMB3;PSMD2;PSMD3;PSMD1;PSMF1;SKP1;USP47;PSMB8;RBX1;PSMA5;PSMA6;PSMA3;PSMC5;PSMA4;PSMA1;PSMC3;PSMA2;PSMC4;PSME3;PSMC1;PSME4;PSMC2;PSME1;PSME2;ATF5	0	Biological_Process_2021	1	1	1	1	1	1	1	1	1	1	1	1	1
positive regulation of gene expression, epigenetic	GO:0045815	48/57	0.00200503	0.0236121	2.722	16.9094	PHF2;SMARCD1;ELOF1;CDCA4;WBP2;DDX21;MACROH2A1;ACTB;H1-10;ATAD2B;TAF1D;TAF1B;ZMIZ1;TAF1C;ZMIZ2;CHEK1;TAF1A;POLR2E;EP300;POLR2F;POLR2H;SF3B1;POLR2K;POLR2L;TBP;SPHK2;ATAD2;HMGA1;SMARCA5;DEK;ARID1A;BAZ1B;ARID1B;H1-0;KAT2B;KAT2A;MYO1C;MYBBP1A;POLR1A;POLR1B;POLR1C;PADI2;POLR1E;POLR1F;POLR1G;ERCC6;POLR1H;ASF1A	0	Biological_Process_2021	1	1	1	1	1	1	1	1	1	0	1	1	1
protein K48-linked ubiquitination	GO:0070936	48/57	0.00200503	0.0236121	2.722	16.9094	RNF34;UBE2D4;UBE2D2;CUL3;RNF8;TNFAIP3;NEDD4L;UBE3A;RNF6;RNF4;RNF5;ZNRF1;RNF115;RNF216;UBE2Q2;UBR5;ARIH2;RNF152;MARCHF6;UBE2H;HACE1;DTX3L;UBE2B;UBE2C;UBE2E3;AMFR;FBXO38;UBE2E1;SYVN1;UBE2E2;BFAR;KLHL3;UBE2G1;UBE2A;UBE2G2;TOPORS;RBX1;RNF146;RNF126;ITCH;CDC34;UBE2R2;UBE2T;TTC3;PELI1;KBTBD7;TRIM32;UBE2K	0	Biological_Process_2021	1	1	1	1	1	1	1	1	1	1	1	1	1
mitotic G1 DNA damage checkpoint signaling	GO:0031571	54/65	0.00201363	0.023667	2.50588	15.556	BTG2;CDKN1A;CDKN1B;TRIAP1;CCND1;CHEK2;CASP2;EP300;TNKS1BP1;GTSE1;SOX4;ZNF385A;CNOT6L;PRMT1;CDC25C;RBL2;TFDP1;TFDP2;SDE2;WAC;RPL26;TP53;PCNA;PRKDC;RPS27L;CCNB1;MUC1;PCBP4;E2F4;E2F8;PLK3;CRADD;GADD45A;PLK2;ARID3A;CNOT10;PML;FBXO31;CNOT4;CNOT6;CNOT7;RGCC;CNOT1;CNOT11;CARM1;CNOT2;RFWD3;CDK2;CNOT3;MDM2;BAX;ATM;MDM4;CNOT8	0	Biological_Process_2021	1	1	1	1	1	1	1	1	1	1	1	1	1
focal adhesion assembly	GO:0048041	20/21	0.00205346	0.0236734	10.198	63.1076	ACTN3;ACTN2;SRC;ACTN1;RCC2;TESK2;PTPRK;SORBS1;THY1;THSD1;BCR;CTTN;PEAK1;DLC1;TAOK2;TRIP6;PIP5K1A;WHAMM;ARHGEF7;FERMT2	0	Biological_Process_2021	0	1	0	1	1	1	0	1	0	0	0	0	1
histone ubiquitination	GO:0016574	20/21	0.00205346	0.0236734	10.198	63.1076	RNF20;PHC1;DTX3L;UBE2B;UHRF1;USP22;CTR9;HUWE1;RNF8;UBE2E1;UBR2;UBE2A;CDC73;RNF40;UBE2U;LEO1;UBE2N;WAC;PAF1;ATXN7L3	0	Biological_Process_2021	1	1	1	1	1	1	1	1	1	1	0	1	1
nucleotide-excision repair, DNA incision, 3'-to lesion	GO:0006295	20/21	0.00205346	0.0236734	10.198	63.1076	PARP1;RPA1;XPA;GTF2H1;CHD1L;GTF2H2;GTF2H3;GTF2H4;GTF2H5;DDB2;RBX1;CUL4A;DDB1;ERCC3;ERCC4;ERCC1;RPA3;ERCC2;ERCC5;CUL4B	0	Biological_Process_2021	1	1	1	1	1	1	1	1	0	1	0	0	1
nucleotide-excision repair, preincision complex stabilization	GO:0006293	20/21	0.00205346	0.0236734	10.198	63.1076	PARP1;RPA1;XPA;GTF2H1;CHD1L;GTF2H2;GTF2H3;GTF2H4;GTF2H5;DDB2;RBX1;CUL4A;DDB1;ERCC3;ERCC4;ERCC1;RPA3;ERCC2;ERCC5;CUL4B	0	Biological_Process_2021	1	1	1	1	1	1	1	1	0	1	0	0	1
positive regulation of kinase activity	GO:0033674	90/114	0.00206155	0.0236734	1.91574	11.8475	ALK;DDR1;RET;CDKN1A;MRE11;FLT1;CSF1;FLT3;FLT4;DUSP19;PRKAG1;PRKAG2;IGF1R;DSTYK;RASSF2;KDR;NBN;EPHB2;EPHB1;ROS1;EPHB4;EPHB3;EPHA5;MAP2K3;PDGFRB;EPHA4;PDGFRA;DAXX;EPHA7;EPHA6;EPHA8;LMO4;MMD;PIFO;LMTK2;MMD2;F2;ZNF16;ALS2;TRAF4;EEF1A2;TYRO3;JTB;RAPGEF2;ROR1;LCP2;MAPRE3;ROR2;MAPT;GAS6;CACUL1;MET;EPHA3;EPHA2;DDR2;CSF1R;VAC14;AGAP2;IQGAP1;MST1R;CAMKK1;RELN;ERBB4;ERBB2;PTK2B;SNX9;CCL19;ZNF622;DRD4;NTRK1;…	0	Biological_Process_2021	0	1	1	1	1	0	0	0	0	0	0	0	0
contractile actin filament bundle assembly	GO:0030038	15/15	0.00207779	0.0236734	101220	625180	ITGB1;ITGB5;SRC;CUL3;ARRB1;SORBS1;TNFAIP1;FHDC1;RHOA;PDLIM1;FAM171A1;PDCD10;KCTD13;ZYX;PHACTR1	0	Biological_Process_2021	0	1	0	0	1	0	0	0	1	0	0	0	0
endoplasmic reticulum to cytosol transport	GO:1903513	15/15	0.00207779	0.0236734	101220	625180	VCP;FAF2;SEL1L;DERL1;SYVN1;DERL2;AUP1;HERPUD1;HSP90B1;NPLOC4;OS9;SELENOS;TMEM129;UFD1;SEC61B	0	Biological_Process_2021	1	1	1	1	1	1	1	1	1	1	1	1	1
histone H4-K5 acetylation	GO:0043981	15/15	0.00207779	0.0236734	101220	625180	MEAF6;PHF20;MCRS1;JADE1;JADE3;JADE2;HCFC1;ING4;KANSL1;KANSL2;KANSL3;WDR5;KAT8;KAT7;OGT	0	Biological_Process_2021	1	1	0	1	1	1	1	1	1	1	1	1	1
histone H4-K8 acetylation	GO:0043982	15/15	0.00207779	0.0236734	101220	625180	MEAF6;PHF20;MCRS1;JADE1;JADE3;JADE2;HCFC1;ING4;KANSL1;KANSL2;KANSL3;WDR5;KAT8;KAT7;OGT	0	Biological_Process_2021	1	1	0	1	1	1	1	1	1	1	1	1	1
histone mRNA catabolic process	GO:0071044	15/15	0.00207779	0.0236734	101220	625180	UPF1;SSB;TUT7;TUT4;LSM1;TENT4B;EXOSC10;EXOSC4;XRN1;ERI1;TUT1;ATM;TENT2;MTPAP;DCP2	0	Biological_Process_2021	1	1	1	1	1	1	1	1	1	1	1	1	1
mitochondrial RNA metabolic process	GO:0000959	15/15	0.00207779	0.0236734	101220	625180	PNPT1;FASTKD1;MTERF2;TWNK;TFB2M;FOXO3;MRPL12;POLRMT;TFB1M;FASTKD5;TFAM;MTERF1;SLC25A33;EARS2;TEFM	0	Biological_Process_2021	0	1	1	1	1	1	1	1	1	1	1	1	1
negative regulation of mRNA processing	GO:0050686	15/15	0.00207779	0.0236734	101220	625180	BARD1;SFSWAP;PTBP1;PCBP4;U2AF2;C1QBP;SAP18;RNPS1;SRSF4;SRSF6;RBMX;SRSF10;SRSF7;SRSF12;SRSF9	0	Biological_Process_2021	0	1	1	0	0	1	1	0	0	0	0	0	1
nucleobase-containing small molecule catabolic process	GO:0034656	15/15	0.00207779	0.0236734	101220	625180	ENTPD1;ENTPD2;ENTPD3;ENTPD4;ENTPD5;ENTPD6;ENTPD7;NUDT1;ENTPD8;NUDT5;NUDT9;NUDT18;NUDT16;ADPRM;NUDT15	0	Biological_Process_2021	0	1	1	1	0	0	0	0	0	0	0	0	1
positive regulation of endothelial cell chemotaxis	GO:2001028	15/15	0.00207779	0.0236734	101220	625180	SEMA5A;HSPB1;FGF2;VEGFA;FGF16;SMOC2;P2RX4;TMSB4X;FGF18;KDR;PRKD2;PRKD1;MET;FGFR1;LGMN	0	Biological_Process_2021	0	1	0	0	1	1	0	0	1	0	0	0	0
positive regulation of protein export from nucleus	GO:0046827	15/15	0.00207779	0.0236734	101220	625180	YWHAE;GSK3B;TCF7L2;XPO4;BAG3;IL1B;TPR;ANP32B;CAMK1;GAS6;EMD;GTSE1;TP53;RAPGEF3;RBM22	0	Biological_Process_2021	0	1	1	1	1	1	1	1	1	0	0	0	1
stress fiber assembly	GO:0043149	15/15	0.00207779	0.0236734	101220	625180	ITGB1;ITGB5;SRC;CUL3;ARRB1;SORBS1;TNFAIP1;FHDC1;RHOA;PDLIM1;FAM171A1;PDCD10;KCTD13;ZYX;PHACTR1	0	Biological_Process_2021	0	1	0	0	1	0	0	0	1	0	0	0	0
negative regulation of proteasomal ubiquitin-dependent protein catabolic process	GO:0032435	28/31	0.00208906	0.0236734	4.76054	29.3775	USP14;HSP90AB1;UBXN1;RPL11;TAF9;PARK7;FHIT;CCAR2;BAG6;SDCBP;BAG5;DDRGK1;TLK2;N4BP1;USP7;CAMLG;SGTA;STYX;KLHL40;SVIP;UCHL5;RYBP;TRIM39;GIPC1;MAP1A;WAC;EIF3H;OGT	0	Biological_Process_2021	1	1	1	1	1	1	1	1	0	1	1	0	1
protein palmitoylation	GO:0018345	28/31	0.00208906	0.0236734	4.76054	29.3775	ZDHHC20;ZDHHC23;ZDHHC5;ZDHHC24;ZDHHC6;ZDHHC21;ZDHHC7;ZDHHC22;ZDHHC8;SELENOK;ZDHHC1;ZDHHC2;ZDHHC3;ZDHHC4;GOLGA7B;HHAT;PORCN;ZDHHC18;GLUL;GOLGA7;ZDHHC12;ZDHHC13;ZDHHC16;ZDHHC17;ZDHHC14;ZDHHC15;CLIP3;ZDHHC9	0	Biological_Process_2021	1	1	1	1	0	0	0	1	1	1	0	1	0
tube closure	GO:0060606	28/31	0.00208906	0.0236734	4.76054	29.3775	BCL10;LRP2;PRICKLE1;CELSR1;LRP6;MTHFD1L;DEAF1;DVL2;BBS4;PHACTR4;VASP;TGFB2;TGFB1;LMO4;SEMA4C;COBL;IFT122;MTHFR;TSC2;FUZ;SCRIB;PAX2;SKI;VANGL2;MTHFD1;DLC1;PLXNB2;FOLR1	0	Biological_Process_2021	1	1	1	1	1	0	0	1	1	1	1	1	0
intraciliary transport involved in cilium assembly	GO:0035735	35/40	0.00212103	0.0239904	3.57123	21.984	TTC26;TRAF3IP1;IFT172;KIF17;HSPB11;DYNC2LI1;IFT52;IFT74;PCM1;KIF3B;KIF3A;TTC21B;KIF3C;IFT57;KIFAP3;TNPO1;DYNC2H1;IFT140;CEP131;WDR19;IFT122;IFT80;DYNLL2;WDR35;IFT20;IFT22;IFT88;IFT81;IFT27;TRIP11;DYNLRB2;DYNLRB1;IFT46;CLUAP1;SSX2IP	0	Biological_Process_2021	1	1	0	1	1	1	1	0	0	1	1	0	1
vascular transport	GO:0010232	68/84	0.00217989	0.0246099	2.17013	13.2996	SLC27A1;ATP8A1;SLC44A1;TFRC;ATP2A3;SLC2A1;SLC4A3;SLC6A1;SLC4A4;SLCO2B1;LEPR;SLC16A7;SLC16A2;MFSD2A;ABCC3;ABCC4;ABCC1;SLC38A1;ABCC2;SLC15A2;AVPR1B;SLC6A17;SLC2A10;ABCC5;SLC2A13;SLC6A13;ABCC9;ATP1B2;SLC5A6;SLCO1C1;SLC7A5;SLC7A8;SLC29A4;SLC29A1;ABCG2;SLC27A4;SLC29A2;SLC22A3;ABCB1;SLC22A5;SLC24A3;LRP1;SLC1A1;SLC22A1;SLC1A2;SLC1A3;ATP1A2;LRP3;SLC1A4;LRP2;SLC1A5;SLC5A1;SLC6A20;SLC7A2;SLC7A3;SLC9A3R1;SL…	0	Biological_Process_2021	0	1	0	0	0	0	1	0	0	0	1	0	0
global genome nucleotide-excision repair	GO:0070911	24/26	0.00220717	0.0247319	6.11975	37.4286	PARP1;USP45;XPA;XPC;GTF2H1;CHD1L;GTF2H2;GTF2H3;GTF2H4;RAD23B;GTF2H5;DDB2;RBX1;CUL4A;DDB1;UBB;ERCC3;ERCC4;ERCC1;ERCC2;RPS27A;UBA52;RNF111;CUL4B	0	Biological_Process_2021	1	1	1	1	0	1	1	1	0	1	1	1	1
negative regulation of macroautophagy	GO:0016242	24/26	0.00220717	0.0247319	6.11975	37.4286	USP36;RUBCN;SMG1;LRRK2;CLEC16A;TSC2;TSC1;MTOR;MTM1;NRBP2;SCFD1;PINK1;PIK3CA;FEZ1;FEZ2;AKT1;CHMP4B;QSOX1;SMCR8;TMEM39A;NUPR1;SEC22B;LZTS1;UBQLN4	0	Biological_Process_2021	1	1	1	1	1	0	1	1	1	0	1	1	1
negative regulation of telomere maintenance via telomere lengthening	GO:1904357	24/26	0.00220717	0.0247319	6.11975	37.4286	CTC1;PIF1;ACD;STN1;PARP1;SRC;TNKS;PINX1;HNRNPU;TERF1;TENT4B;TERF2;EXOSC10;SLX4;GNL3L;TEN1;TNKS2;XRN1;ERCC4;POT1;SLX1A;HNRNPC;HNRNPA1;DCP2	0	Biological_Process_2021	1	1	1	1	1	1	1	1	1	1	1	1	0
TOR signaling	GO:0031929	24/26	0.00220717	0.0247319	6.11975	37.4286	PRR5;SMG1;MAPKAP1;NPRL3;SYAP1;RPS6;PRR5L;GATA3;MTOR;RPTOR;FLCN;CCDC88A;PINK1;LARP1;RPS6KB1;RPS6KB2;TIPRL;EIF4EBP1;MLST8;AKT1;EIF4EBP2;RICTOR;FNIP1;CARD11	0	Biological_Process_2021	1	1	0	1	1	1	0	1	1	1	1	1	1
hexose biosynthetic process	GO:0019319	38/44	0.00231849	0.0258826	3.23137	19.6042	SLC25A1;GPI;PFKFB1;AKR1B1;ENO1;ENO2;ENO3;CHST15;PGK1;PCK1;SLC37A4;PPARGC1A;PGM1;PCK2;TPI1;GOT1;MDH1;MDH2;PGAM1;GOT2;PGAM2;SORD;SLC39A14;PER2;G6PC3;PC;CRY1;ALDOC;SLC25A10;ALDOB;ALDOA;SLC25A12;FBP1;GAPDH;SLC25A11;FBP2;ATF4;SLC25A13	0	Biological_Process_2021	1	1	0	1	1	1	1	0	0	0	1	0	1
negative regulation of epidermal growth factor receptor signaling pathway	GO:0042059	38/44	0.00231849	0.0258826	3.23137	19.6042	ERRFI1;TSG101;SH3KBP1;MVP;TGFA;CBLB;PTPRJ;CBL;CDC42;ZFYVE28;RNF115;EPS15;SH3GL2;SOCS4;SNX6;SOCS5;DUSP3;ZGPAT;EGF;ITGA1;DAB2IP;EPS15L1;STAM;EPN1;EPGN;RNF126;HGS;SPRY2;GRB2;SPRY1;ARHGEF7;CHMP6;STAM2;VPS25;PTPN2;HBEGF;PTPN3;RAB7A	0	Biological_Process_2021	1	1	1	1	1	1	1	1	1	1	1	1	1
RNA transport	GO:0050658	62/76	0.00236051	0.0263029	2.26096	13.6762	NUP188;FMR1;EIF4A3;CASC3;YBX1;KIF5C;NUP62;XPO5;FLOT1;NUP214;RBFOX1;NCBP1;NCBP2;THOC1;THOC3;THOC2;THOC5;CKAP5;CDC40;THOC7;SRRM1;TGFBR2;THOC6;DDX39A;DDX39B;SARNP;ZC3H11A;SIDT1;SRSF2;SRSF3;SRSF4;SRSF5;SRSF6;SLU7;SRSF7;SIDT2;SRSF9;SLBP;POM121;RBM8A;POLDIP3;SRSF1;U2AF1;ZFP36L1;NXF1;ATXN2;U2AF2;TPR;DHX38;HNRNPA1;EIF4E;RAE1;SRSF11;CHTOP;PNPT1;NUP155;ALYREF;RFTN1;UPF3B;NUP153;MAGOHB;RNPS1	0	Biological_Process_2021	1	1	1	1	1	1	1	1	0	1	1	1	1
regulation of actin cytoskeleton organization	GO:0032956	73/91	0.00243436	0.0270755	2.07101	12.4635	FAM107A;TESK1;CELSR1;RND2;RND3;ARHGAP35;RND1;ARHGAP44;EPS8;ARHGDIA;ARHGDIB;MLST8;RAC3;RAC1;EPHA5;PDGFRB;PDGFRA;DAPK3;PRKCD;ARHGEF19;RHOG;RHOH;RHOF;RHOA;RHOB;PIK3CA;FSCN1;EZR;PHPT1;CRK;ARHGEF5;EPHA3;RAPGEF3;RHOQ;NOTCH2;CSF1R;LRP1;ROCK1;ROCK2;RHOBTB3;TWF2;ARHGAP18;PDGFA;TWF1;ARHGAP17;SEMA3E;IQGAP1;EFNA5;IQGAP2;CORO1A;RHOBTB1;RHOBTB2;TRPM2;PAK1;SH3BP1;ABL1;PTK2B;RICTOR;PAK3;GPM6B;DMTN;HIP1R;NEB;BAIA…	0	Biological_Process_2021	1	1	1	1	1	1	0	1	1	1	1	1	1
positive regulation of cell migration	GO:0030335	200/269	0.00244324	0.027124	1.48325	8.92092	CCAR1;CRKL;MYLK;ZNF609;AKT2;FAM110C;KDR;CPNE3;FBXO5;SOX9;EPHB2;GTSE1;ACVR1;PRKCE;PRKCA;ACTN4;SHTN1;TIAM1;CLDN4;RUFY3;NSMF;KIF20B;PFN1;CBLL1;TWIST2;PDGFA;PIK3R3;HIF1A;APELA;PDCD10;PDGFD;NCKAP1L;PLCG1;CGA;RREB1;S100A11;XBP1;INSR;RDX;FN1;PTK2;COL1A1;FERMT1;AGO2;TRIP6;SNAI2;ATM;FERMT2;FERMT3;RET;NRP1;PPP3CA;NIPBL;GLIPR2;HYAL1;C1QBP;CTSH;HRAS;MYOC;GAB1;F3;F7;MMP14;IL1B;ANGPTL3;RAPGEF2;ARHGEF2;ARHGEF7;…	0	Biological_Process_2021	1	1	1	1	1	1	0	1	1	1	1	1	1
cellular response to ionizing radiation	GO:0071479	41/48	0.00245407	0.0271439	2.98865	17.9618	YAP1;BLM;CDKN1A;KDM1A;NUCKS1;RAD51AP1;NIPBL;WRN;FIGNL1;HSF1;SWI5;TLK2;TNKS1BP1;ECT2;HRAS;XRCC6;GADD45A;XRCC5;HUS1;LIG4;INO80;MAPK14;SIRT1;SPIDR;RHOB;NET1;RAD51;EEF1D;MDM2;ATM;GRB2;INTS7;RAD1;RPL26;RAD9B;CLOCK;CRYAB;TP53;ATR;RAD9A;TSPYL5	0	Biological_Process_2021	1	1	1	1	1	1	1	1	1	1	1	1	1
purine ribonucleotide biosynthetic process	GO:0009152	41/48	0.00245407	0.0271439	2.98865	17.9618	GUCY2C;PANK4;SLC35B3;SLC35B2;PANK2;SLC26A2;GUCY1B1;GUCY2D;PANK3;NPR1;PANK1;NPR2;ADCY4;GMPS;ADCY3;NUDT2;ADCY2;ADCY1;AK5;ADCY8;ADCY7;ADCY6;PAPSS2;PPCDC;ACAT1;ADCY5;PAPSS1;NPPB;PPCS;ADSL;GUCY1A1;ACOT7;DCAKD;AMPD2;AMPD3;COASY;SLC25A16;ADCY9;IMPDH1;IMPDH2;ADSS2	0	Biological_Process_2021	0	1	0	0	0	1	0	0	0	0	1	0	0
positive regulation of cell growth	GO:0030307	81/102	0.00249602	0.0275035	1.97001	11.8064	CPNE9;ITSN2;DDX49;SLC44A4;CPNE5;CPNE6;CIB1;DNPH1;RIMS2;RNF157;RPTOR;RIMS1;RPS6KA3;GOLGA4;ZFYVE27;HYAL1;RPS6KA1;ADNP2;AKT1;PRSS2;MFSD2A;USP47;CDKL5;UNC13A;DBNL;CSNK2A1;NCBP1;ADAM10;ISLR2;NGF;TGFBR1;SUPV3L1;SHTN1;ADAM17;SFRP1;MMP14;RUFY3;PLAA;MAPT;HDGFL2;FXN;DBN1;PSMD10;MACF1;MTPN;SEMA7A;BRAT1;HPN;TWF2;NEDD4L;DERL2;RASAL1;AKAP6;NTN1;INS;CDC42;SDCBP;EXOSC4;EXOSC9;ERBB2;EXOSC2;LGI1;SYT4;TGFB2;SYT2;SY…	1	Biological_Process_2021	0	1	0	0	0	0	0	0	0	0	0	0	0
cellular response to hydrogen peroxide	GO:0070301	31/35	0.00250947	0.0275035	3.95326	23.6708	OSER1;TNFAIP3;PARK7;HDAC6;RELA;AQP1;TRPM2;MAPK7;ABL1;RPS3;CYP1B1;SIRPA;RIPK1;ECT2;ANKZF1;MAP3K5;ANXA1;PLEKHA1;PRKCD;SIGMAR1;SIRT1;PAX2;MAPK13;RHOB;FABP1;NET1;SETX;IMPACT;PPIF;FXN;NFE2L2	0	Biological_Process_2021	0	1	0	0	1	0	1	0	0	0	0	0	1
negative regulation of neurogenesis	GO:0050768	31/35	0.00250947	0.0275035	3.95326	23.6708	RTN4R;NOTCH1;GDI1;PTEN;LRP4;PTN;THY1;RTN4;PCM1;EFNB3;ARHGDIA;B2M;APPL2;LINGO1;NGFR;DYNLT1;WNT3A;MCF2;OMG;WNT7A;PAX6;HOOK3;SORL1;RHOA;MAG;REST;GORASP1;IL1B;RUFY3;NF1;RAPGEF2	1	Biological_Process_2021	0	1	0	0	0	0	0	0	0	0	0	0	0
negative regulation of Ras protein signal transduction	GO:0046580	31/35	0.00250947	0.0275035	3.95326	23.6708	KANK1;CCDC125;CUL3;MAPKAP1;STMN3;TNFAIP1;ARHGAP35;RASIP1;ARHGAP44;FLCN;SYNGAP1;STMN1;MFN2;EPHB2;SCAI;TGFB2;MYOC;ITGA3;HEG1;SPRY4;DAB2IP;ARHGAP24;KCTD10;DLC1;KCTD13;SPRY2;SPRY1;STAMBP;LZTR1;FBP1;MET	0	Biological_Process_2021	0	1	1	0	1	0	0	1	1	1	0	1	0
regulation of mitotic spindle organization	GO:0060236	31/35	0.00250947	0.0275035	3.95326	23.6708	GPSM2;NUMA1;DCTN1;VPS4B;CLTC;HNRNPU;GNAI1;CHMP1B;CHMP1A;NUP62;TPR;ANKRD53;FSD1;CEP97;RAE1;MAP9;DYNC1H1;PARP3;BORA;PDCD6IP;PLK1;CCSAP;EML3;CHMP2B;CHMP2A;CHMP4C;DRG1;TACC3;CHMP3;CHMP4B;CHMP5	0	Biological_Process_2021	1	1	1	1	1	1	1	1	1	1	1	1	1
glycolipid metabolic process	GO:0006664	44/52	0.00253668	0.0277005	2.80663	16.775	GLTP;ASAH1;PGAP1;CERK;PGAP3;HEXB;HEXA;GBA;GBA3;PIGW;GBA2;SMPD3;SMPD2;NEU3;UGCG;UGT8;SMPD4;STS;GM2A;SMPD1;NEU1;PSAP;ST3GAL4;B4GALNT1;ST3GAL6;ST8SIA6;ST3GAL2;CTSA;ARSA;ABCA2;FUCA1;GBGT1;SUMF2;SUMF1;GALC;SCCPDH;GLB1;CPTP;ESYT3;ESYT2;ESYT1;ST6GALNAC3;GLA;ST6GALNAC6	0	Biological_Process_2021	1	1	1	1	1	1	1	1	1	1	1	1	1
positive regulation of developmental growth	GO:0048639	44/52	0.00253668	0.0277005	2.80663	16.775	CPNE9;ITSN2;MACF1;SEMA7A;CPNE5;CPNE6;TWF2;NEDD4L;RASAL1;DLL1;NTN1;RIMS2;RNF157;RIMS1;GOLGA4;ZFYVE27;AGR2;SYT4;CDKL5;DBNL;UNC13A;SYT2;ACTN3;SEMA4D;SYT1;BDNF;SMURF1;INSR;LIMK1;ISLR2;NGF;L1CAM;POU4F2;SYT17;SHTN1;RUFY3;PLAA;MAPT;PLCB1;PPIB;ZP3;AGRN;MAP3K13;DBN1	1	Biological_Process_2021	0	1	0	0	0	0	0	0	0	0	0	0	0
negative regulation of cell cycle process	GO:0010948	53/64	0.00255207	0.0278181	2.45928	14.684	PPP1R10;EHMT2;CCP110;EHMT1;BMI1;UXT;GPER1;CHEK1;EPC1;NEK2;FBXO5;YAF2;APAF1;RING1;EED;TERF1;TERF2;TOM1L2;TFDP1;ESPL1;NME6;TFDP2;ZFYVE19;CHMP4C;AURKAIP1;L3MBTL2;MAX;VPS4A;FOXO4;AURKB;RNF2;RBBP4;RBBP7;E2F6;E2F8;SUZ12;PCGF6;CBX5;PHC1;RRM2;CBX3;MGA;PCGF2;DAB2IP;CDC7;BMP7;PHC3;WAPL;BMP4;RAD51;RYBP;CHMP2A;EZH2	0	Biological_Process_2021	1	1	1	1	1	1	1	1	1	1	1	1	1
autophagosome organization	GO:1905037	47/56	0.00257522	0.0279184	2.66509	15.8888	BECN1;RAB1A;STX12;TMEM41B;WDR45B;ATP2A2;AMBRA1;WDR45;GABARAP;RAB43;MAP1LC3B;MAP1LC3A;MAP1LC3C;ATG101;RB1CC1;RAB23;TP53INP2;TP53INP1;UBQLN1;EMC6;ATG7;ATG5;ATG3;GABARAPL2;GABARAPL1;ATG9A;MAP1LC3B2;WIPI1;WIPI2;ATG14;ATG13;ATG12;VMP1;NSFL1C;PACS2;ATG16L2;STING1;ATG16L1;ULK3;ATG2A;ULK2;RAB19;PIK3C3;ULK1;ATP13A2;RAB7A;ATG2B	0	Biological_Process_2021	1	1	0	1	1	0	1	1	0	1	1	0	1
protein-containing complex disassembly	GO:0032984	47/56	0.00257522	0.0279184	2.66509	15.8888	AMER1;GSK3B;VCP;TSG101;STX17;VPS4A;WNT8B;GABARAP;LRP6;MAP1LC3B;MAP1LC3A;MAP1LC3C;MYC;LAMP2;DVL1;DVL2;UBQLN1;EPG5;DVL3;SNAP29;VPS16;VTI1B;FZD1;GABARAPL2;HSPA8;UVRAG;GABARAPL1;FZD2;CSNK1A1;WNT3A;RPL23;VPS33A;CAV1;LIX1L;VPS33B;AXIN1;MAP1LC3B2;WIPI2;VAMP8;VAMP7;APC;LIX1;SNX14;CHMP3;CTNNB1;VIPAS39;TECPR1	0	Biological_Process_2021	1	1	0	1	0	0	1	1	0	0	0	0	1
regulation of ATP metabolic process	GO:1903578	47/56	0.00257522	0.0279184	2.66509	15.8888	NUP205;POM121;NUP107;SEH1L;NUP188;SHMT2;PRKAG1;PRKAG2;AK4;COX7A2;AAAS;HIF1A;NUP160;NUP85;NUP62;TPR;BEND3;EP300;NUP43;NUP88;ATP7A;ABCD1;RAE1;ZBTB7A;NDC1;NUP214;RANBP2;FIS1;SEC13;NUP133;NUP210;NUP155;SPHK2;UQCC2;PGAM1;NUP153;JMJD8;GCK;COX7A2L;PINK1;EIF6;NUP50;NUP54;NUP98;OGT;SLC25A33;NUP37	0	Biological_Process_2021	1	1	1	1	1	1	1	1	1	1	1	1	1
membrane protein proteolysis	GO:0033619	34/39	0.00282773	0.0305456	3.46894	20.3567	RET;HM13;SPPL2B;SPPL2A;PSEN2;PSEN1;SPPL3;PARL;RELA;APH1A;NCSTN;APH1B;DAG1;CTSH;PSENEN;MBTPS1;NGFR;TGFB1;RHBDD1;ERAP1;ADAM10;NFKB1;ADAM19;BACE1;AFG3L2;BACE2;ADAM17;CLPP;TRAF6;ADAM9;MYH9;PRKCQ;RBMX;MBTPS2	0	Biological_Process_2021	1	1	1	1	1	1	1	1	1	1	1	1	1
positive regulation of intracellular transport	GO:0032388	34/39	0.00282773	0.0305456	3.46894	20.3567	TENM1;PGAP1;ICE1;NUMA1;STX18;MLC1;ATP2A1;PRR5L;ZFAND1;ABCA12;OAZ2;PCM1;STK11;PDCD10;TPR;RAB29;PCNT;CEP290;BCAS3;DYNC1H1;PLK3;SPAG5;ACTN2;B3GAT3;CEP131;SORL1;EHD1;EHD2;TBC1D20;CAPN10;NEDD4;RUFY3;KIF20B;VAMP2	0	Biological_Process_2021	0	1	0	0	1	1	1	0	0	0	0	0	1
alpha-amino acid catabolic process	GO:1901606	27/30	0.00287086	0.0306259	4.59017	26.8669	MTRR;HAAO;TAT;HSD17B10;DDO;ACAT1;ACMSD;CBS;KYNU;PRODH;HGD;AADAT;GOT2;HOGA1;FAH;KMO;ACADSB;THNSL2;ALDH4A1;GSTZ1;DAO;SARDH;BLMH;KYAT1;IDO2;HPD;OTC	0	Biological_Process_2021	1	1	1	1	1	0	1	1	0	0	1	0	1
cell projection organization	GO:0030030	27/30	0.00287086	0.0306259	4.59017	26.8669	ITGB1;CYFIP1;NCKAP1;PLEK;PDGFA;CAPG;KIF17;CDC42;SCIN;PACSIN2;RAC3;NCKAP1L;RAC1;NEFH;P2RY12;GSN;RHOG;RHOH;PARVA;ATP1B2;PARVB;PARVG;RHOJ;CSPG5;RHOU;QRICH2;RHOQ	0	Biological_Process_2021	0	1	1	1	0	1	0	1	1	1	1	1	0
histone H3-K4 methylation	GO:0051568	27/30	0.00287086	0.0306259	4.59017	26.8669	SETD4;KMT2D;PAXIP1;PRDM9;KMT2A;KMT2C;CTR9;KMT2B;CXXC1;DPY30;ASH2L;WDR61;PAGR1;RBBP5;BEND3;WDR5;KDM6A;MEN1;SETD1B;SETD1A;TET2;SETMAR;WDR82;TET3;DYDC1;ZNF335;OGT	0	Biological_Process_2021	1	1	1	1	1	1	0	1	1	1	1	1	1
mRNA splice site selection	GO:0006376	27/30	0.00287086	0.0306259	4.59017	26.8669	ISY1;CELF1;SFSWAP;YTHDC1;CELF2;CELF3;SRSF1;CELF4;CELF5;PSIP1;PUF60;LUC7L;SRSF10;SRSF12;SF3A3;SF3A1;SF3A2;SETX;PRPF39;LUC7L3;SRSF5;SNRPC;SRSF6;SLU7;LUC7L2;SF1;SRSF9	0	Biological_Process_2021	0	1	0	0	1	1	1	0	0	0	0	0	1
non-motile cilium assembly	GO:1905515	27/30	0.00287086	0.0306259	4.59017	26.8669	C2CD3;DCTN1;GORAB;PCM1;ARL13B;TBC1D32;TMEM107;CEP250;DISC1;IFT57;CEP290;PIBF1;BBS4;BBS1;CCDC13;IFT122;CSNK1D;FUZ;RPGRIP1L;TMEM80;RPGRIP1;IFT88;TTC8;BBS10;VANGL2;TMEM216;CEP89	0	Biological_Process_2021	1	1	1	0	0	0	0	1	0	0	0	0	0
primary neural tube formation	GO:0014020	27/30	0.00287086	0.0306259	4.59017	26.8669	BCL10;LRP2;PRICKLE1;CELSR1;LRP6;MTHFD1L;DEAF1;DVL2;BBS4;PHACTR4;VASP;TGFB2;TGFB1;LMO4;SEMA4C;COBL;IFT122;MTHFR;TSC2;FUZ;SCRIB;PAX2;SKI;VANGL2;MTHFD1;DLC1;PLXNB2	0	Biological_Process_2021	1	1	1	1	1	0	0	1	1	1	1	1	0
RNA-dependent DNA biosynthetic process	GO:0006278	27/30	0.00287086	0.0306259	4.59017	26.8669	PIF1;RTEL1;HSP90AB1;MRE11;PINX1;PPP6C;TERT;PPP6R3;GAR1;TNKS1BP1;ANKRD28;ACD;HSP90AA1;RFC1;PTGES3;RPA1;TERF1;TERF2;RAD50;SHQ1;DKC1;CDK2;NHP2;POT1;TERF2IP;NOP10;TELO2	0	Biological_Process_2021	1	1	1	1	1	1	1	1	1	1	1	1	0
fibroblast growth factor receptor signaling pathway	GO:0008543	61/75	0.00293907	0.0309746	2.22432	12.967	CEP57;TRIM71;FGF1;FGF2;FGFRL1;TIAL1;PTBP1;SPRED2;FGF7;SPRED1;FGF8;FGF9;FGFBP1;RBFOX2;NCBP1;NCBP2;FRS2;GTF2F1;FRS3;GTF2F2;HNRNPH1;KIF16B;ANOS1;CBL;FLRT2;POLR2A;FLRT3;POLR2B;POLR2C;FLRT1;POLR2D;FGF20;POLR2E;MAPK1;POLR2F;POLR2G;SHOC2;POLR2H;HNRNPA1;POLR2I;POLR2J;POLR2K;MAPK3;POLR2L;TIA1;GALNT3;PTPN11;SHCBP1;SETX;FGF16;FIBP;HNRNPM;RAB14;FGF19;FGF18;GRB2;FGFR4;FGFR3;FGFR2;FGF10;FGFR1	0	Biological_Process_2021	0	1	1	0	0	0	0	0	0	0	0	0	0
branched-chain amino acid catabolic process	GO:0009083	19/20	0.00296543	0.0309746	9.68737	56.3876	ACAD8;BCKDHA;MCCC2;ECHS1;HIBADH;BCKDHB;MCCC1;ACADSB;HSD17B10;ACAT1;BCKDK;ALDH6A1;AUH;IVD;DBT;BCAT1;DLD;SLC25A44;HIBCH	0	Biological_Process_2021	1	1	1	1	1	1	1	1	1	1	1	1	1
branched-chain amino acid metabolic process	GO:0009081	19/20	0.00296543	0.0309746	9.68737	56.3876	ACAD8;BCKDHA;MCCC2;ECHS1;HIBADH;BCKDHB;MCCC1;ACADSB;HSD17B10;ACAT1;BCKDK;ALDH6A1;AUH;IVD;DBT;BCAT1;DLD;SLC25A44;HIBCH	0	Biological_Process_2021	1	1	1	1	1	1	1	1	1	1	1	1	1
cellular modified amino acid biosynthetic process	GO:0042398	19/20	0.00296543	0.0309746	9.68737	56.3876	GAMT;SLC27A1;GSS;MTHFS;PLOD2;OPLAH;CNDP2;GGCT;PTDSS2;GATM;GCLC;PLSCR1;PTDSS1;FPGS;CHAC2;CHAC1;HAGH;GCLM;GGT1	0	Biological_Process_2021	1	1	1	1	1	0	1	1	1	1	1	1	1
cellular response to misfolded protein	GO:0071218	19/20	0.00296543	0.0309746	9.68737	56.3876	POMT2;VCP;TOR1A;KLHL15;CUL3;DERL1;DNAJB12;DNAJB14;AUP1;RNF5;DNAJC18;BAG6;ATXN3;UBE2W;RNF126;UFD1;STUB1;RNF185;UGGT1	0	Biological_Process_2021	1	1	1	1	1	0	1	1	1	1	1	1	1
early endosome to late endosome transport	GO:0045022	19/20	0.00296543	0.0309746	9.68737	56.3876	BECN1;ANKRD27;AKTIP;STX8;LMTK2;EMP2;HOOK3;PTPN23;SNF8;EEA1;HOOK2;SNX16;WDR81;HOOK1;KIF16B;WDR91;PIK3C3;RAB5A;RAB7A	0	Biological_Process_2021	1	1	1	1	1	1	1	1	1	1	1	1	1
establishment of epithelial cell polarity	GO:0090162	19/20	0.00296543	0.0309746	9.68737	56.3876	FBF1;MSN;MYO9A;SIPA1L3;RHOA;CAMSAP3;CDC42;CYTH3;FERMT1;SLC9A3R1;GOLPH3;RAP2A;OPHN1;SH3BP1;PARD3;MYO18A;EZR;CLASP1;CYTH1	0	Biological_Process_2021	1	1	1	0	1	0	0	1	1	1	1	1	0
hepaticobiliary system development	GO:0061008	19/20	0.00296543	0.0309746	9.68737	56.3876	CEBPA;NKX2-8;PHF2;XBP1;CITED2;PRKCSH;CEBPG;ARID5B;COBL;PCSK9;PROX1;PKD2;GFER;TGFBR3;NIPBL;NF1;MET;CDK5RAP3;WNT4	0	Biological_Process_2021	0	1	0	1	0	0	1	0	0	0	0	0	0
maintenance of protein location in nucleus	GO:0051457	19/20	0.00296543	0.0309746	9.68737	56.3876	BARD1;SUN2;MORC3;SUN1;ARL2;CHCHD10;HNRNPU;PARK7;RANGAP1;PML;SUPT7L;TOPORS;SYNE1;ARL2BP;BCL3;TAF8;TAF3;BBS4;SKP1	0	Biological_Process_2021	1	1	1	0	1	1	1	1	1	1	1	1	0
nucleobase-containing compound biosynthetic process	GO:0034654	19/20	0.00296543	0.0309746	9.68737	56.3876	CDA;GMPR2;ADK;GMPR;AMPD2;AMPD3;TYMS;DCK;APRT;ADAL;POLD3;DGUOK;PNP;TERT;POLD1;POLD2;POLL;HPRT1;ADA	0	Biological_Process_2021	1	1	1	1	0	1	1	1	1	1	1	0	1
protein targeting to lysosome	GO:0006622	19/20	0.00296543	0.0309746	9.68737	56.3876	SCARB2;HSPA8;NCOA4;VPS4A;LAPTM5;M6PR;GCC2;CLU;SORL1;AP4M1;AP3M1;GGA3;ZFYVE16;GNPTAB;SNX16;HGS;NEDD4;LAMP2;RAB7A	0	Biological_Process_2021	1	1	1	1	1	1	1	1	1	1	0	1	1
regulation of protein localization to cell periphery	GO:1904375	19/20	0.00296543	0.0309746	9.68737	56.3876	ABCA2;STX8;PLK1;STX7;VPS4A;ZDHHC7;ZDHHC2;ACTB;INS;VAMP8;AR;MMP14;CDK5;LDLRAP1;GBP1;MISP;SPTBN1;APPL1;VTI1B	0	Biological_Process_2021	1	1	0	1	1	0	1	1	0	0	1	1	0
positive regulation of binding	GO:0051099	72/90	0.00298084	0.0310815	2.04249	11.8782	GPSM1;APP;GSK3B;NVL;LRRK2;USP33;GMNN;HMGB2;IDE;PKD1;SPPL3;STMN1;FLOT1;CLIC2;B2M;TRIM21;DACT1;MEN1;DTX3L;NCBP1;RIPK2;AKTIP;EDF1;NGF;PARP9;MMP9;SIRT2;CLDN5;TIAM1;MED25;RARA;RAPGEF2;TRIB3;MET;RALB;LRP1;DHX9;CEBPG;RPL11;DERL1;NMD3;PSEN1;TXN;STK4;ADD1;ADD2;CLN5;STK3;VTN;HMBOX1;TERT;DPH3;MARK3;CDT1;TCF7L2;EGF;WNT3A;AMFR;CAV1;HIP1R;HIPK2;BMP4;FKBP1A;SKI;BMP2;STING1;ZNF618;BAMBI;CAPRIN2;PIN1;RAN;TAF1	0	Biological_Process_2021	1	1	1	1	1	1	1	1	1	1	1	1	1
regulation of glycolytic process	GO:0006110	58/71	0.00304989	0.0317463	2.27743	13.1924	APP;NUP107;NUP188;PRKAG1;PRKAG2;ZBTB20;SLC4A4;NUP62;EP300;GIT1;NDC1;NUP214;SEC13;ACTN3;NUP133;NUP210;ENTPD5;PGAM1;ARNT;CBFA2T3;JMJD8;NCOR1;NUP50;NUP54;NUP98;NUPR1;FBP1;HDAC4;PFKFB2;PFKFB1;NUP205;PFKFB4;POM121;PRKAA1;PFKFB3;PRKAA2;SEH1L;PSEN1;AAAS;HIF1A;NUP160;INS;NUP85;TPR;NUP43;NUP88;RAE1;ZBTB7A;RANBP2;NUP155;INSR;NUP153;GCK;P2RX7;MLXIPL;EIF6;OGT;NUP37	0	Biological_Process_2021	1	1	1	1	1	1	1	1	0	1	1	1	1
glycolytic process through glucose-6-phosphate	GO:0061620	23/25	0.00309618	0.0320615	5.86431	33.8816	GPI;TPI1;PKLR;ADPGK;PGAM1;PGAM2;FOXK2;FOXK1;ENO1;ENO2;ENO3;HK2;GCK;HK1;PFKL;PKM;PGK1;ALDOC;ALDOB;ALDOA;GAPDH;PFKM;PFKP	0	Biological_Process_2021	0	1	0	0	0	1	1	0	0	0	0	0	0
positive regulation of DNA-templated transcription, elongation	GO:0032786	23/25	0.00309618	0.0320615	5.86431	33.8816	TCERG1;CCNK;SUPT16H;CCNT2;CCNT1;ELL;ALYREF;SUPT4H1;THOC1;SUPT5H;THOC5;SUPT6H;CDC73;ELL3;SCAF8;DDX39B;LEO1;KAT7;CDK12;ERCC6;CDK13;EAPP;BRD4	0	Biological_Process_2021	1	1	0	1	0	1	1	0	0	0	1	0	1
regulation of spindle assembly	GO:0090169	23/25	0.00309618	0.0320615	5.86431	33.8816	GPSM2;DYNC1H1;PDCD6IP;NUMA1;SPAG5;VPS4B;PLK1;HNRNPU;RNF4;CCSAP;EML3;SENP6;CHMP1B;CHMP1A;TPR;CHMP2B;CHMP2A;CHMP4C;DRG1;CHMP3;CHMP4B;CEP97;CHMP5	0	Biological_Process_2021	1	1	1	1	1	1	1	1	1	0	1	1	1
2-oxoglutarate metabolic process	GO:0006103	14/14	0.00313694	0.032151	94472	544585	PHYH;GOT1;AADAT;MRPS36;ADHFE1;GPT2;IDH1;TAT;GOT2;IDH2;DLST;OGDH;D2HGDH;L2HGDH	0	Biological_Process_2021	0	1	0	1	0	0	1	1	0	0	1	0	1
coenzyme A metabolic process	GO:0015936	14/14	0.00313694	0.032151	94472	544585	PANK4;PANK2;ACOT7;PANK3;PANK1;DCAKD;CROT;COASY;PPCDC;ACAT1;SLC25A16;ACLY;NUDT7;PPCS	0	Biological_Process_2021	1	1	1	1	1	0	0	1	1	1	1	1	1
maturation of LSU-rRNA from tricistronic rRNA transcript (SSU-rRNA, 5.8S rRNA, LSU-rRNA)	GO:0000463	14/14	0.00313694	0.032151	94472	544585	DDX18;NIFK;NOL9;URB1;RPF2;WDR12;FTSJ3;RPL7;BOP1;ZNHIT3;PES1;RPL7L1;ZNHIT6;RPL35	0	Biological_Process_2021	1	1	1	1	1	1	1	1	1	1	1	1	1
negative regulation of mRNA splicing, via spliceosome	GO:0048025	14/14	0.00313694	0.032151	94472	544585	SFSWAP;PTBP1;PCBP4;U2AF2;C1QBP;SAP18;RNPS1;SRSF4;SRSF6;RBMX;SRSF10;SRSF7;SRSF12;SRSF9	0	Biological_Process_2021	0	1	1	0	0	1	1	0	0	0	0	0	1
nucleoside phosphate catabolic process	GO:1901292	14/14	0.00313694	0.032151	94472	544585	ENTPD1;ENTPD2;ENTPD3;ENTPD4;ENTPD5;ENTPD6;ENTPD7;ENTPD8;ENPP1;ENPP3;NUDT15;DCTPP1;SMPDL3A;ITPA	0	Biological_Process_2021	0	1	1	1	0	0	0	0	1	0	0	0	1
substrate-dependent cell migration	GO:0006929	14/14	0.00313694	0.032151	94472	544585	P2RY12;NRP1;EPHA8;ITGA2;VEGFC;NTN1;CD2AP;SDCBP;SHTN1;PTPRC;OPHN1;ITGA11;ITGB1BP1;ANKS1A	1	Biological_Process_2021	0	1	0	0	0	0	0	0	0	0	0	0	0
regulation of epidermal growth factor receptor signaling pathway	GO:0042058	55/67	0.00314715	0.0321695	2.33942	13.478	BCAR3;ERRFI1;DGKD;HIP1;SH3KBP1;PTPRJ;ZFYVE28;RNF115;GPER1;NUP62;AKT1;SH3GL2;RHBDF1;DUSP3;ITGA1;ARAP1;EPS15L1;MMP9;EPN1;DOK1;CEACAM1;RNF126;HGS;CDH13;ARHGEF7;STAM2;HBEGF;TSG101;MVP;TGFA;CBL;CDC42;NEU3;MVB12B;AGR2;MVB12A;EPS15;AFAP1L2;PDE6H;EGF;PDE6G;DAB2IP;HIP1R;PTPN12;STAM;WDR54;CCDC88A;EPGN;FER;SHKBP1;SPRY2;GRB2;SPRY1;PTPN2;PTPN3	0	Biological_Process_2021	1	1	1	1	1	0	1	1	1	1	1	1	0
regulation of neuron death	GO:1901214	69/86	0.00314946	0.0321695	2.07236	11.9379	GSK3B;ITGAM;CSF1;LRRK2;CTSZ;ITGB2;PCSK9;FAIM2;NENF;PARK7;CLU;GRM4;TBK1;TRIM2;AKT1;CHP1;VPS35;IKBKG;CD34;EPHB1;MAP3K5;DAXX;GRID2;MEF2C;DCC;LANCL1;SIGMAR1;WNT5A;GPR75;RRAS2;TRAF2;TSC1;FOS;TNFRSF1B;RILPL1;AKT1S1;DDIT4;CHMP4B;NSMF;MAPT;C1QA;CHRNA7;GBA;HTRA2;EFNB2;INPP5A;UBB;RAB29;SNCG;FYN;NAE1;SNCB;PPARGC1A;SNCA;CHGA;EGR1;EGLN2;DHCR24;BTBD10;EIF2S1;GRIN2B;SORL1;REST;CDK5;SARM1;ATP13A2;CD200;EIF4G1;PI…	0	Biological_Process_2021	0	1	0	0	0	1	0	0	0	0	0	0	0
histone deacetylation	GO:0016575	40/47	0.00319696	0.0325993	2.91553	16.7513	HDAC4;HDAC5;HDAC2;HDAC3;HDAC10;HDAC1;HDAC11;PRDM5;BAZ2A;PHB;HDAC8;HDAC9;HDAC6;MTA1;SIN3B;MIER3;SIN3A;MIER2;MIER1;SMARCAD1;SUDS3;TBL1X;MTA2;MTA3;RBM14;MSL3;SIRT6;SIRT7;SIRT1;TRERF1;SIRT2;PER2;MORF4L1;PER1;REST;SFPQ;TBL1XR1;RCOR3;RCOR2;RCOR1	0	Biological_Process_2021	1	1	0	1	1	1	1	1	0	1	1	1	1
double-strand break repair via homologous recombination	GO:0000724	77/97	0.00322345	0.0327791	1.96606	11.2799	MUS81;FEN1;MRE11;MCM7;MCM8;MCMDC2;MCM9;TONSL;NUCKS1;SMC5;SMC6;BRCA2;YY1;ZFYVE26;NIPBL;SFR1;MEIOB;POLL;NBN;AP5S1;GEN1;PARP1;RMI1;NSMCE2;NSMCE1;RECQL;HUS1;LIG3;SPIDR;RAD51B;MORF4L1;MMS22L;RAD51D;SFPQ;RAD51C;MCM3;SLX1A;MCM5;MCM6;FAN1;MCM2;EXD2;BLM;PSMD14;AP5Z1;SAMHD1;RAD54B;RAD51AP1;RECQL4;WRN;CDC45;RECQL5;SLX4;RAD21;SWI5;ZSWIM7;GINS2;POLQ;HELQ;FANCM;POLN;XRCC2;GINS4;RPA1;XRCC1;CDC7;INO80;PALB2;RAD5…	0	Biological_Process_2021	1	1	1	1	1	1	1	1	1	1	1	1	0
cell cycle G1/S phase transition	GO:0044843	52/63	0.00322552	0.0327791	2.4127	13.8408	RB1;TRIM71;CDKN1A;USP37;CDKN1B;CCNH;PHF8;PPP6C;GPR132;CCND1;MYC;RCC1;PIM2;POLE;ACVR1;CDC25A;CCNA2;LATS1;CDC34;DBF4;CCNE2;CCNE1;BCAT1;CACUL1;KHDRBS1;CUL5;MAX;CUL3;CAMK2A;CUL2;CUL1;ACVR1B;GSPT1;EIF4EBP1;EIF4E;PLK3;CDKN2C;PLK2;CDC7;INHBA;HINFP;CUL4A;CDK7;CDK6;RPS6KB1;CDK4;CDK2;CRLF3;MNAT1;MAP3K11;CDKN3;CUL4B	0	Biological_Process_2021	1	1	1	1	1	1	1	1	1	1	0	1	1
regulation of smoothened signaling pathway	GO:0008589	43/51	0.00327452	0.0332209	2.74264	15.6922	VCP;INTU;MGRN1;HHIP;IHH;TUBD1;TULP3;RORA;GLI1;TXNDC15;GLI3;GLIS2;HERC4;SHH;KCTD21;STK36;SUFU;ZIC1;GPC3;OTX2;BTRC;CREBBP;PTCH1;ARMC9;FBXL17;DCDC2;IFT122;FUZ;KIF7;KCTD6;UCHL5;WDR11;SFRP1;EVC;SMO;IFT81;RAB34;DLG5;ULK3;PDCL;GAS1;MEGF8;FGFR2	1	Biological_Process_2021	0	1	0	0	0	0	0	0	0	0	0	0	0
regulation of gene silencing by RNA	GO:0060966	46/55	0.00329795	0.0333068	2.60819	14.9044	TRIM71;NUP205;POM121;NUP107;SEH1L;NUP188;FMR1;AAAS;NUP160;IPO8;POLR2A;NUP85;POLR2B;POLR2C;NUP62;POLR2D;TPR;POLR2E;POLR2F;NUP43;NUP88;POLR2G;POLR2H;POLR2I;POLR2J;RAE1;POLR2K;POLR2L;NDC1;NUP214;RANBP2;SEC13;NUP133;NUP210;NUP155;NUP153;PUM1;PUM2;NUP50;AGO1;AGO2;NUP54;NUP98;TNRC6A;EIF4G1;NUP37	0	Biological_Process_2021	1	1	1	1	1	1	1	1	0	1	1	1	1
regulation of posttranscriptional gene silencing	GO:0060147	46/55	0.00329795	0.0333068	2.60819	14.9044	TRIM71;NUP205;POM121;NUP107;SEH1L;NUP188;FMR1;AAAS;NUP160;IPO8;POLR2A;NUP85;POLR2B;POLR2C;NUP62;POLR2D;TPR;POLR2E;POLR2F;NUP43;NUP88;POLR2G;POLR2H;POLR2I;POLR2J;RAE1;POLR2K;POLR2L;NDC1;NUP214;RANBP2;SEC13;NUP133;NUP210;NUP155;NUP153;PUM1;PUM2;NUP50;AGO1;AGO2;NUP54;NUP98;TNRC6A;EIF4G1;NUP37	0	Biological_Process_2021	1	1	1	1	1	1	1	1	0	1	1	1	1
transcription initiation from RNA polymerase II promoter	GO:0006367	108/140	0.00329963	0.0333068	1.72448	9.85356	HDAC10;MAML2;CCNH;MAML1;GTF2B;RORA;RORB;NR3C1;RBPJ;MED1;GTF2F1;GTF2F2;NRBP1;MED7;AR;TBL1XR1;MAML3;NOTCH2;NOTCH3;NOTCH1;MAZ;GTF2E1;GTF2E2;NRBF2;PPARGC1A;NR2C2AP;WWTR1;CREBBP;DR1;ESRRG;NR0B1;NR1D2;NR1D1;ESR1;NR2F6;CDK9;NR4A2;NR4A1;CDK7;NR4A3;SNW1;TAF4B;MNAT1;RARG;THRB;THRA;NR2E1;NR2E3;MED17;TEAD1;TEAD3;TEAD4;TBP;MED27;MED26;MED23;NCOR2;KAT2B;NCOR1;RARA;RARB;PPARD;YAP1;GTF2A1;HDAC5;GTF2A2;HDAC3;HDAC…	0	Biological_Process_2021	1	1	1	1	1	1	1	1	1	1	1	1	1
cell-substrate junction assembly	GO:0007044	30/34	0.00338561	0.03389	3.82544	21.76	COL17A1;CD151;ITGB4;SRC;LAMA3;TESK2;LAMC2;LAMC1;PTPRK;THY1;THSD1;PIP5K1A;WHAMM;ACTN3;DST;ACTN2;ACTN1;RCC2;FN1;SORBS1;BCR;CTTN;PEAK1;DLC1;TAOK2;TRIP6;ITGA6;ARHGEF7;FERMT2;PLEC	0	Biological_Process_2021	0	1	1	1	1	0	1	1	1	1	1	1	1
cellular response to amino acid stimulus	GO:0071230	30/34	0.00338561	0.03389	3.82544	21.76	UBR2;UBR1;IPO5;RPTOR;GLRA1;GLRA2;SESN3;SESN1;SESN2;CAPN2;SH3BP4;FYN;SLC38A9;XBP1;KLHL22;MTOR;CPEB1;RRAGA;RRAGC;LARS1;NEURL1;RRAGD;LAMTOR2;NSMF;LAMTOR1;CPEB3;LAMTOR4;LAMTOR3;CPEB4;LAMTOR5	0	Biological_Process_2021	0	1	0	0	0	1	0	0	0	0	0	0	1
cellular response to vascular endothelial growth factor stimulus	GO:0035924	30/34	0.00338561	0.03389	3.82544	21.76	NRP1;RAMP2;FLT1;NOTCH1;FLT4;HSPB1;RELA;DLL4;KDR;MAP2K3;NUS1;ANXA1;EGR3;SEMA6A;DAB2IP;GAB1;VEGFC;VEGFD;MAPK14;PGF;VEGFA;ERN1;NR4A1;PIK3CA;MAPKAPK2;GAS1;SPRY2;ITGB1BP1;PRKD2;PRKD1	0	Biological_Process_2021	0	1	0	1	1	1	0	1	0	1	0	0	1
histone lysine methylation	GO:0034968	30/34	0.00338561	0.03389	3.82544	21.76	KMT2D;PAXIP1;PRDM9;SETD3;KMT2A;EHMT2;SETD6;SUV39H1;DOT1L;KMT2B;PRDM5;CXXC1;DPY30;ASH2L;PAGR1;TRMT112;RBBP5;SMYD2;WDR5;SMYD1;SMYD3;KDM6A;MEN1;SETDB1;SETD1B;SETDB2;SETMAR;WDR82;DYDC1;EZH2	0	Biological_Process_2021	1	1	1	0	1	1	0	1	0	1	1	1	1
organelle disassembly	GO:1903008	30/34	0.00338561	0.03389	3.82544	21.76	VCP;GFM2;TEX264;UBA5;MTIF2;MTIF3;ZFAND1;KLC1;GOLGA2;UFL1;DDRGK1;KIF5B;RB1CC1;STX5;DENR;EIF2D;PELO;MCTS1;PLK3;GBF1;VRK1;KIF9;UFM1;STING1;ATG2A;UFC1;ULK2;ULK1;MRRF;ATG2B	0	Biological_Process_2021	1	1	1	1	0	1	1	1	0	1	1	1	1
antigen processing and presentation of exogenous peptide antigen via MHC class I	GO:0042590	63/78	0.0034867	0.0348438	2.1441	12.1331	ITGB5;NCF1;NCF2;NCF4;SNAP23;IFI30;IKBKB;PSMD8;PSMD9;MFSD6;PSMD6;PSMD7;PSMD4;PSMD5;PSMD2;PSMD3;PSMD1;ITGAV;IKBKG;B2M;PDIA3;FCER1G;CHUK;TAP2;CYBB;TAP1;CYBA;TAPBP;CLEC4A;PSMA5;VAMP8;PSMA6;PSMA3;PSMA4;PSMA1;PSMA2;PSME3;PSME4;PSME1;PSME2;SEC22B;VAMP3;PSMD10;PSMD12;PSMD11;PSMD14;PSMD13;PSMA7;PSMB6;PSMB7;PSMB4;PSMB5;PSMB2;PSMB3;PSMF1;LNPEP;PSMB8;PSMC5;PSMC3;PSMC4;PSMC1;PSMC2;CALR	0	Biological_Process_2021	1	1	0	1	1	1	1	1	1	1	1	1	1
nitrogen compound transport	GO:0071705	110/143	0.00359255	0.0358419	1.70319	9.58708	SCARB2;SLC23A1;HIKESHI;AQP1;SCAMP4;SLC25A48;ARL6IP5;TOM1;SLC25A47;ARRDC4;CUBN;RALBP1;SLC38A1;SLC15A2;ARRDC1;ARRDC2;SLC6A15;ARRDC3;VPS33B;SLC6A13;ATP11B;SCAMP1;SCAMP3;SCAMP2;RUFY1;TXNIP;RAB38;RHCG;ABCG2;SLC22A4;SLC22A3;CALCRL;SLC22A5;ABCB6;LMAN2L;SLC22A1;SLC1A4;SLC1A5;SLC6A20;HSP90B1;SNX4;SEC14L1;KIF3A;SLC38A3;SLC15A4;SLC38A2;SLC19A2;SLC38A4;SLC52A2;SLC52A1;SLC16A10;LRP1B;SLC6A6;SLC6A8;TCN2;TCN1;C…	0	Biological_Process_2021	0	1	1	0	1	0	1	1	1	1	1	1	0
response to cytokine	GO:0034097	115/150	0.00359969	0.0358536	1.679	9.44757	APP;PID1;NUB1;TBK1;KHSRP;LAMP3;DPYSL3;LGALS9;GGT1;IL6R;TRIM21;GGT2;IL1R1;ADIPOQ;ADAM10;LIFR;PRKCA;SIGIRR;MAPKAPK3;MAPKAPK2;ADAM9;IL6ST;CSF1R;SHMT2;YTHDC2;TNFRSF11A;MEFV;CYP27B1;IRAK1;RIPK1;MCL1;GGT5;GGT7;SMAD3;EIF2AK2;IFNLR1;SELE;KLHL20;CDK9;SELP;BCL2;REL;XAF1;MYD88;BCL2L1;CD40;CIITA;SETD2;CALCOCO2;FLT3;PTPN20;ADAR;PTPN23;AFF3;CASP8;CASP3;KYNU;SMPD1;CASP1;TIMP2;TIMP3;JAK2;LDLRAP1;IKBKE;TIMP4;ANXA…	0	Biological_Process_2021	1	1	1	0	1	0	0	1	0	1	0	1	0
regulation of endothelial cell migration	GO:0010594	71/89	0.00364122	0.0362072	2.01397	11.3093	GPI;NRP1;SCARB1;NRP2;BMPR2;SPARC;FLT4;PDCD6;PIK3CD;PTPRM;EMC10;PIK3CB;FGF1;ETS1;FGF2;PIK3CG;BMPER;KDR;AKT1;RAC1;GFUS;GLUL;BCAS3;ANXA3;WNT5A;EMP2;PRKCA;PROX1;VASH1;DCN;FOXP1;RHOB;CEACAM1;RHOJ;ITGB1BP1;PRKD2;PRKD1;RIN2;EPHA2;FOXC2;GRN;ROCK2;STC1;PRCP;GATA3;PTN;THBS1;DLL4;SH3BP1;APOH;ATOH8;ABL1;KRIT1;PTK2B;SLIT2;SASH1;ANGPT4;ANGPT1;EGF;DAB2IP;NR2F2;SYNJ2BP;PTK2;VEGFA;BMP4;SMOC2;DNAJA4;NF1;CALR;TEK;B…	0	Biological_Process_2021	0	1	1	1	1	1	1	1	1	0	0	1	1
cell-matrix adhesion	GO:0007160	79/100	0.00365928	0.0362667	1.92108	10.7782	DDR1;ITGB1;ECM2;ITGB5;ITGB4;ITGB2;TESK2;ILK;PTPRK;PKD1;SGCE;TNN;PPFIA1;ITGB8;EMILIN1;ITGAV;ITGB7;RAC1;CD34;PPFIA2;TMEM8B;ACTN3;ITGA4;ACTN2;ITGA3;ACTN1;ITGA2;FGG;ITGA1;TSC1;EMP2;NPNT;BCR;TIAM1;BCAM;CTTN;PEAK1;ANGPTL3;ITGA8;ADAM9;ITGA7;ITGB1BP1;VWA2;ARHGEF7;VCL;COL17A1;CD63;COL13A1;SRC;THY1;ADAMTS12;NID2;THSD1;VTN;OTOA;ADAMTS13;PIP5K1A;WHAMM;VCAM1;RCC2;FN1;SORBS1;L1CAM;TIMM10B;FERMT1;MKLN1;COL3A1;P…	0	Biological_Process_2021	0	1	1	1	1	1	0	1	1	1	1	1	1
regulation of transforming growth factor beta receptor signaling pathway	GO:0017015	79/100	0.00365928	0.0362667	1.92108	10.7782	CDKN1C;ZNF451;HSP90AB1;CITED2;TGFB1I1;LDLRAD4;FLCN;SPRED2;STK11;ING2;SPRED1;ADAMTSL2;EP300;PMEPA1;EMILIN1;RNF111;MEN1;ITGA3;PDPK1;SLC2A10;SOX11;LEMD3;SIRT1;ASPN;TGFBR1;DKK3;TGFBR2;LATS1;TGFBR3;PPM1A;ADAM17;ZEB2;CD109;STRAP;UBA52;ENG;HTRA3;LTBP4;MTMR4;THBS1;SDCBP;UBB;SNX25;PRDM16;NKX2-1;RPS27A;SKIL;ZBTB7A;BCL9L;SNX6;SMAD2;CREBBP;SMAD4;CDKN2B;SMAD3;TGFB1;SKOR2;SMURF2;SMURF1;CAV1;CIDEA;SMAD6;VASN;SM…	0	Biological_Process_2021	1	1	0	1	1	1	1	1	1	0	0	1	1
positive regulation of nucleic acid-templated transcription	GO:1903508	367/511	0.00369788	0.0365889	1.30625	7.31499	GPATCH3;SOX2;PSMD9;MSANTD1;KAT5;TRIM28;ZMIZ1;MYC;CHEK2;CREB3L2;MYB;ZXDC;RPS6KA1;AKT1;EPC1;KAT8;SOX8;SOX9;BTRC;ATXN7L3;RNF111;SOX4;TP63;CDK5RAP2;ACVR1;MED1;MEF2C;SMARCC1;SMARCC2;ZNF281;SOX11;EBF3;MED4;SOX10;RUNX3;HCFC1;AR;SFRP1;DDIT3;TFAM;ZNF711;TRIM16;ATF5;CLOCK;TP53;ATF4;CASZ1;XPC;BCL10;GATA3;MRPL12;PRDM11;HIF1A;SEC14L2;NUP85;PRDM16;NKX2-1;INPP5K;ALX1;HIVEP3;TP53BP1;PPARGC1A;RREB1;SNX5;FZD1;NFE2…	0	Biological_Process_2021	1	1	1	1	1	1	1	1	1	1	1	1	1
ncRNA export from nucleus	GO:0097064	33/38	0.00375805	0.0370014	3.36665	18.7989	NUP205;POM121;NUP107;SEH1L;NUP188;PHAX;AAAS;NUP160;NOL6;NUP85;NUP62;TPR;NUP43;NUP88;RAE1;NDC1;NUP214;RANBP2;NPM1;SEC13;SSB;NUP133;NUP155;NUP210;NCBP2;NUP153;TSC1;XPOT;NUP50;NUP54;NUP98;RAN;NUP37	0	Biological_Process_2021	1	1	1	1	1	1	1	1	0	1	1	1	1
negative regulation of G0 to G1 transition	GO:0070317	33/38	0.00375805	0.0370014	3.36665	18.7989	L3MBTL2;MAX;EHMT2;EHMT1;FOXO4;BMI1;RNF2;UXT;RBBP4;CHEK1;EPC1;RBBP7;E2F6;YAF2;SUZ12;PCGF6;CBX5;PHC1;RRM2;APAF1;RING1;CBX3;EED;MGA;PCGF2;DAB2IP;CDC7;PHC3;RAD51;RYBP;TFDP1;TFDP2;EZH2	0	Biological_Process_2021	1	1	1	1	1	1	1	1	1	1	1	1	1
negative regulation of ubiquitin-dependent protein catabolic process	GO:2000059	33/38	0.00375805	0.0370014	3.36665	18.7989	HSP90AB1;UBXN1;RPL11;TAF9;PARK7;FHIT;CCAR2;BAG6;SDCBP;BAG5;DDRGK1;TLK2;N4BP1;USP7;CAMLG;CSNK2A1;RPS7;RPL23;SGTA;KLHL40;PML;UCHL5;HIPK2;PDCL3;RYBP;TRIM39;GIPC1;MAP1A;WAC;EIF3H;QRICH2;OGT;TAF1	0	Biological_Process_2021	1	1	1	1	1	1	1	1	1	1	1	1	1
response to calcium ion	GO:0051592	84/107	0.00384357	0.0377815	1.86519	10.373	CPNE9;RYR1;CPNE8;RYR2;CLIC4;AHCYL1;CPNE5;CPNE4;CPNE7;PDCD6;CPNE6;GUCA1A;PKD2;CARF;RYR3;CRHBP;PPP3CA;SMPD1;CPNE1;CAPN3;CPNE3;CPNE2;SCN5A;KCNH1;MEF2A;CASR;MEF2C;TRPC3;TRPC1;WNT5A;FGG;ALG2;ANXA11;ITPKB;STIM1;RASA4;TNNT2;KCNMA1;PPIF;CASQ2;ADAM9;SLC25A12;SLC25A13;CAMK2D;NLGN1;PRKAA1;PRKAA2;PEF1;ITPR3;IQGAP1;ADCY1;RASGRP2;ADCY8;THBS1;ADD1;TTN;NEUROD2;TRPM2;KCNMB2;KCNMB4;D2HGDH;ECT2;SEC31A;SLC25A24;SYT4…	1	Biological_Process_2021	0	1	0	0	0	0	0	0	0	0	0	0	0
establishment of mitotic spindle localization	GO:0040001	26/29	0.00393326	0.0382871	4.41983	24.4783	ITGB1;GPSM2;NUMA1;DCTN1;HTT;CENPA;PKHD1;GJA1;INSC;NUSAP1;SPDL1;MISP;CLASP1;CDK5RAP2;CLASP2;DYNLT1;FBXW11;NDE1;PLK1;NDC80;NSFL1C;ESPL1;SAPCD2;ZW10;KPNB1;MAD2L1	0	Biological_Process_2021	0	1	0	0	0	1	0	0	0	0	0	0	1
lamellipodium organization	GO:0097581	26/29	0.00393326	0.0382871	4.41983	24.4783	ITGB1;CYFIP1;SPEF1;PTPRO;ABLIM1;SNX1;ABLIM2;SNX2;ABLIM3;S1PR1;ARFIP2;RAC1;WHAMM;WASF1;P2RY12;DMTN;PARVB;CCDC88A;GOLPH3;CTTN;SPATA13;ARHGEF4;CDH13;ARHGEF7;VCL;ARHGEF6	0	Biological_Process_2021	0	1	1	0	1	1	0	1	0	0	0	1	1
mismatch repair	GO:0006298	26/29	0.00393326	0.0382871	4.41983	24.4783	SETD2;PCNA;RNASEH2A;MCM9;XPC;POLD3;POLD4;EXO1;POLD1;TDG;POLD2;ABL1;PMS2;PMS1;MUTYH;LIG1;RPA1;MLH1;MLH3;MSH6;MSH2;MSH3;ERCC1;MSH4;RPA3;MSH5	0	Biological_Process_2021	1	1	1	0	0	1	1	0	0	1	0	1	1
nucleotide-excision repair, preincision complex assembly	GO:0006294	26/29	0.00393326	0.0382871	4.41983	24.4783	CCNH;XPA;XPC;UBB;RPS27A;PARP1;RPA1;GTF2H1;CHD1L;GTF2H2;GTF2H3;GTF2H4;RAD23B;GTF2H5;DDB2;RBX1;CUL4A;DDB1;CDK7;ERCC3;RPA3;ERCC2;ERCC5;MNAT1;UBA52;CUL4B	0	Biological_Process_2021	1	1	1	1	1	1	1	1	0	1	1	1	1
regulation of gluconeogenesis	GO:0006111	26/29	0.00393326	0.0382871	4.41983	24.4783	ZNF692;ARPP19;SOGA1;INS;C1QTNF3;EP300;PPARGC1A;PDK2;USP7;ADIPOQ;MST1;SIRT7;SIRT1;GCK;CLK2;GNMT;DDB1;SELENOS;SDHAF3;C1QTNF12;DGKQ;CRY1;PGP;FBP1;OGT;PTPN2	0	Biological_Process_2021	0	1	0	0	0	0	0	1	0	0	1	1	0
regulation of ubiquitin-protein transferase activity	GO:0051438	26/29	0.00393326	0.0382871	4.41983	24.4783	DCUN1D5;DCUN1D3;DCUN1D4;DCUN1D1;PARK7;BMI1;UBE2L3;BAG5;ABL1;FBXO5;RPS2;ARRDC4;DTX3L;FEM1A;FBXW7;FEM1B;ARRDC3;LIMK1;PLK1;AXIN1;TOPORS;SMAD7;PINK1;UBE2N;PIN1;TRIB3	0	Biological_Process_2021	1	1	1	1	1	1	1	1	1	1	0	1	1
cell-cell junction assembly	GO:0007043	54/66	0.0039447	0.0383364	2.29671	12.7132	CNTNAP1;PATJ;WDR1;CTNND2;CTNND1;ACTB;CDH8;ACTG1;CDH7;CDH6;CDH5;FLCN;GJA1;CDH2;GJA5;PRKCA;RHOA;CLDN11;CLDN5;CDH10;CDH11;CLDN12;CDH12;FSCN1;PKP2;PKP4;TLN2;TLN1;CDH18;VCL;RAMP2;FBF1;GJC1;ARVCF;PARD6B;CDH20;CDH22;EPB41L3;CTNNA1;CDH24;PIP5K1C;PAK2;JAM3;LIM2;JUP;TBCD;SMAD7;TJP1;GJB1;TRPV4;CD9;CTNNB1;DCHS1;PKN2	0	Biological_Process_2021	0	1	0	0	0	0	0	1	1	0	0	0	0
cellular response to transforming growth factor beta stimulus	GO:0071560	89/114	0.00398587	0.0386739	1.81827	10.0459	ITGB1;ITGB5;ZFYVE9;PDCD5;PTPRK;NR3C1;LRRC32;CRKL;CDH5;FNTA;ZMIZ1;ZMIZ2;HYAL2;SOX9;SOX6;MAP3K7;APPL2;SOX5;APPL1;ACVR1;MEF2C;WNT5A;APOA1;ARHGEF18;FOS;SIRT1;RHOA;TGFBR1;TGFBR2;TGFBR3;CLDN5;SFRP1;TWSG1;PARD3;ADAM9;UBA52;ENG;USP15;HPGD;SRC;PXN;TGFBRAP1;LTBP2;FURIN;NLK;CBL;PRKCZ;ZFP36L2;ZFP36L1;CLEC3B;MAPK7;PARD6A;UBB;RPS27A;WNT2;WNT4;SMAD2;SMAD1;WWOX;JUN;SMAD4;TGFB2;SMAD3;TGFB1;SMURF1;TGFB3;GDF15;USP9…	0	Biological_Process_2021	0	1	1	1	1	1	1	1	0	0	0	1	1
regulation of ubiquitin-dependent protein catabolic process	GO:2000058	36/42	0.00400642	0.0388105	3.06084	16.8954	RPL11;ARAF;PTEN;UBE3A;CLU;UFL1;NUB1;XPO1;RNF139;GNA12;PTK2B;UBQLN4;CDK5RAP3;CSNK2A1;DESI1;FOXF2;RPS7;FBXW7;SMURF1;RPL23;GLMN;SGTA;AXIN1;LAPTM5;RAD23A;COMMD1;RAD23B;PML;PTK2;HIPK2;LATS1;PDCL3;TRIM39;CCDC22;QRICH2;TAF1	0	Biological_Process_2021	1	1	1	1	1	1	1	1	1	1	1	1	1
negative regulation of kinase activity	GO:0033673	51/62	0.00406501	0.0393148	2.36612	13.0263	CDKN1C;RB1;CDKN1B;DUSP19;HNRNPU;HSPB1;PRKAG2;IRS2;PARK7;SPRED1;DEPTOR;QARS1;UBASH3B;AKT1;CHP1;PDPK1;PPP2R5A;TSC2;CEACAM1;AKT1S1;ITGB1BP1;SMCR8;TRIB3;MAPT;TRIB2;GSTP1;NPRL2;PRKRIP1;GSKIP;THY1;PPM1E;PPM1F;LRP6;PRDX3;CAMK2N1;CAMK2N2;DVL1;INPP5K;PAK2;SNCA;WWTR1;DTNBP1;TARBP2;WARS1;DBNDD1;PTPRC;GNAQ;NF1;TAF7;CEP85;TAB1	0	Biological_Process_2021	0	1	0	0	0	1	1	0	0	0	0	0	1
negative regulation of protein modification process	GO:0031400	65/81	0.00407963	0.0393927	2.07392	11.4102	GSK3B;PID1;TRAF3IP1;LRRK2;PTEN;CIB1;DBI;PARK7;CRKL;KLHL31;PIP5KL1;ENSA;CHP1;SIRPA;EPHB2;CDK5RAP3;SH3GL2;MEN1;PPP1R16B;G6PD;IGFBP3;PAQR3;P3H1;CDYL;ATG14;SIRT1;IMPACT;FKBP8;MYADM;TERF2IP;MAPT;CACTIN;PPP1R15B;PRKAA1;PRKAA2;PRKDC;PNKP;FBLN1;PRR5L;ARPP19;CORO1C;LRP6;PTPA;PPP1R8;INPP5K;DMD;SLIT2;TPPP;XDH;LYN;WWTR1;CRTAP;CADM4;TGFB1;NTRK3;DAB2IP;XRCC1;PTPN13;WARS1;MFHAS1;IBTK;OCLN;DNAJC10;FXYD1;TARDBP	0	Biological_Process_2021	1	1	1	1	1	1	1	1	1	1	1	1	1
protein homooligomerization	GO:0051260	94/121	0.00409043	0.0394336	1.77831	9.77913	RYR1;STEAP4;KCNC2;PRF1;APIP;CBY1;PKD2;ELAVL1;IKZF4;CLYBL;RYR3;GLS;THG1L;GOLGA2;PYCARD;ALAD;RS1;TK1;B2M;APPL2;GBP5;PRMT8;PDCD6IP;SCARA5;PRMT1;SIGMAR1;ACOT13;MAT1A;MIF;UPB1;DISP1;ALS2;ALDH1A2;NINJ1;HPRT1;ALDOA;MICU1;CARD11;BLM;USP16;ATL3;SHMT2;SHMT1;ATL1;ATL2;SLC1A2;ZBTB1;ITLN1;BCL10;SLC1A5;ADCY8;SAMHD1;ACACB;HSD17B10;ACACA;CRYZ;TRPM2;CALHM1;RNF213;SPAST;GLRA3;TIFA;G3BP2;BEND3;TP53BP1;ECT2;CBR4;KCN…	0	Biological_Process_2021	1	1	1	0	1	1	1	1	1	0	1	1	0
cellular response to organonitrogen compound	GO:0071417	81/103	0.00412143	0.0396688	1.88018	10.3251	GABRB3;GABRB2;GABRB1;CIB2;AHR;PKD2;ACTB;RYR3;AQP1;IPO5;RPTOR;CRHBP;CDH1;SESN2;CAPN2;SOX9;MEF2C;IGFBP5;GABRG2;RRAGA;SFRP1;IMPACT;RRAGC;LARS1;AKAP9;RRAGD;RAPGEF1;RAPGEF2;NSMF;EZR;RAPGEF3;HCN4;PDXP;AKAP6;RELA;HSP90B1;ZFP36L1;RAP1B;TRPM2;GLRA1;GLRA2;AANAT;LARP1;P2RY4;P2RY1;CTNNA1;INPP5K;SH3BP4;SLC38A9;SLIT2;P2RY12;EGR1;XBP1;DMTN;JUP;PDE2A;HTR1B;TRPV1;MTOR;SSH1;MAPK13;P2RX7;DIAPH1;CPEB1;GOLPH3;P2RX4;N…	0	Biological_Process_2021	0	1	1	0	0	1	0	1	1	0	0	0	1
positive regulation of organelle assembly	GO:1902117	39/46	0.00415173	0.0398837	2.84243	15.5885	GPSM2;LRSAM1;RALB;NUMA1;SDC4;CEP120;STX18;CCP110;HTT;ASAP1;CAPG;ARHGAP35;SDCBP;G3BP1;NUP62;G3BP2;PIP4K2A;PIP4K2B;PIP4K2C;MARK4;BBS4;TAPT1;PLK4;SH3GLB1;DYNC1H1;CNOT6L;PDCD6IP;SPAG5;FUZ;CCDC88A;CNOT6;CNOT1;CNOT2;CROCC;FSCN1;RAB3GAP2;LCP1;KCTD17;RAB3GAP1	0	Biological_Process_2021	1	1	1	1	1	1	1	1	1	1	1	1	1
fat cell differentiation	GO:0045444	48/58	0.00415704	0.0398837	2.44944	13.4302	CEBPA;PID1;STEAP4;CTBP2;CTBP1;CBY1;METRNL;OSBPL11;FOXO1;C1QTNF3;AKT2;FAM120B;PRDM16;BBS9;EP300;SDF4;SOX8;BBS7;ALOXE3;PPARGC1A;ZBTB7A;BBS4;BBS2;MED1;OSBPL8;TCF7L2;TFAP2B;TMEM120B;MKKS;WNT5B;ADIPOQ;ERAP1;INHBB;SENP2;KLF4;SMAD6;SIRT1;PSMB8;BSCL2;CLIP3;NR4A2;PER2;NR4A1;MAFB;NR4A3;ZNF516;ATF5;TRIM32	0	Biological_Process_2021	1	1	1	0	1	0	0	1	1	1	1	1	1
cellular response to fibroblast growth factor stimulus	GO:0044344	73/92	0.00416709	0.0399163	1.96172	10.7513	CEP57;TRIM71;CXCL8;FGF1;FGF2;FGFRL1;TIAL1;PTBP1;SPRED2;DSTYK;FGF7;SPRED1;FGF8;FGF9;HYAL1;HYAL2;FGFBP1;RBFOX2;NCBP1;NCBP2;FRS2;GTF2F1;FRS3;GTF2F2;SFRP1;HNRNPH1;KIF16B;ANOS1;ITGB1BP1;NDNF;CBL;ZFP36L2;ZFP36L1;DLL4;FLRT2;POLR2A;FLRT3;POLR2B;POLR2C;FLRT1;POLR2D;FGF20;POLR2E;MAPK1;POLR2F;POLR2G;SHOC2;POLR2H;HNRNPA1;POLR2I;POLR2J;POLR2K;MAPK3;POLR2L;TIA1;EGR3;GALNT3;PTPN11;SHCBP1;SETX;FGF16;FIBP;HNRNPM;…	0	Biological_Process_2021	0	1	1	0	0	0	0	0	0	0	0	0	0
glycosaminoglycan metabolic process	GO:0030203	45/54	0.0042108	0.0401733	2.5513	13.9559	HPSE2;SDC4;IDUA;SDC2;HEXA;SDC3;SLC35D2;XYLT2;XYLT1;HS6ST1;GNS;HS6ST2;CLN6;HS2ST1;SGSH;NDST2;NDST1;NAGLU;HYAL2;GPC1;GPC3;IDS;GPC5;GPC4;GUSB;GPC6;HS3ST3B1;HGSNAT;GALNT5;B3GAT3;B3GAT2;FUCA1;B3GAT1;B3GALT6;HS3ST5;HSPG2;HS3ST1;HS3ST2;EXT1;UGDH;EXT2;GLB1;PXYLP1;AGRN;B4GALT7	0	Biological_Process_2021	1	1	0	1	0	0	0	0	0	0	0	0	0
regulation of cellular amino acid metabolic process	GO:0006521	45/54	0.0042108	0.0401733	2.5513	13.9559	PSMD10;PSMD12;PSMD11;PSMD14;PSMD13;ODC1;PPM1K;OAZ2;PSMA7;INS;PSMD8;PSMB6;PSMD9;PSMB7;PSMD6;PSMB4;PSMD7;PSMB5;PSMD4;PSMB2;PSMD5;PSMB3;PSMD2;PSMD3;PSMD1;PSMF1;AZIN1;PSMB8;PSMA5;BCKDK;PSMA6;PSMA3;BHMT;PSMC5;PSMA4;PSMA1;PSMC3;PSMA2;PSMC4;PSME3;PSMC1;PSME4;PSMC2;PSME1;PSME2	0	Biological_Process_2021	1	1	0	1	1	1	1	1	0	0	1	1	1
ribosome assembly	GO:0042255	42/50	0.00421399	0.0401733	2.67865	14.6505	RPL3;RPL10;MRPS11;RPLP0;NOP2;RPL11;PPAN;MPV17L2;RPS27L;PWP2;RPF2;RPL6;RPS15;RRP7A;RPS14;MRPL20;RPS19;C1QBP;DHX37;RRS1;BRIX1;MDN1;EIF2A;NPM1;MTERF3;RPS5;MRPS2;RPSA;RPL23A;ERAL1;MRPS7;NLE1;MRPL22;TRAF7;BOP1;RPS28;RPS27;EIF6;SBDS;RPL24;DHX29;RSL24D1	0	Biological_Process_2021	1	1	1	1	1	1	1	1	0	1	1	1	1
maintenance of protein localization in organelle	GO:0072595	18/19	0.00427344	0.0404545	9.17682	50.0626	MORC3;ARL2;CHCHD10;HNRNPU;HK2;PML;SUPT7L;TOPORS;HK1;PINK1;ARL2BP;BCL3;TAF8;AKT1;TAF3;BBS4;TAPT1;SKP1	0	Biological_Process_2021	1	1	1	0	0	1	1	1	0	1	1	1	0
neural crest cell differentiation	GO:0014033	18/19	0.00427344	0.0404545	9.17682	50.0626	MEF2C;PEF1;PDCD6;FBXL17;HTR2B;NOLC1;KLHL12;NRG1;SOX11;LRP6;CYP26C1;CDH2;FAM172A;TCOF1;SNAI2;SOX8;KBTBD8;TAPT1	0	Biological_Process_2021	0	1	1	0	1	0	0	1	0	0	0	1	0
regulation of synaptic vesicle exocytosis	GO:2000300	18/19	0.00427344	0.0404545	9.17682	50.0626	GSK3B;VPS18;NLGN1;SNAPIN;FMR1;LRRK2;DTNBP1;SEPTIN5;SYN1;RAP1B;RIMS2;RIMS1;SLC4A8;PREPL;RIMS4;RIMS3;RAB5A;RAB3GAP1	1	Biological_Process_2021	0	1	0	0	0	0	0	0	0	0	0	0	0
axon extension	GO:0048675	22/24	0.00433105	0.0404545	5.60892	30.5234	NLGN3;SEMA5A;CYFIP1;NRP1;SEMA5B;HSP90AA1;NRP2;HSP90AB1;AUTS2;USP9X;SEMA3A;SEMA3F;PPP3CB;CDK5;SLC9A6;MAP1B;SLIT1;ULK2;SLIT3;ULK1;SLIT2;SPG11	0	Biological_Process_2021	0	1	1	0	1	0	0	0	0	0	0	0	1
canonical glycolysis	GO:0061621	22/24	0.00433105	0.0404545	5.60892	30.5234	GPI;TPI1;PKLR;PGAM1;PGAM2;FOXK2;FOXK1;ENO1;ENO2;ENO3;GCK;HK2;HK1;PFKL;PKM;PGK1;ALDOC;ALDOB;ALDOA;GAPDH;PFKM;PFKP	0	Biological_Process_2021	0	1	0	0	0	1	1	0	0	0	0	0	0
glucose catabolic process to pyruvate	GO:0061718	22/24	0.00433105	0.0404545	5.60892	30.5234	GPI;TPI1;PKLR;PGAM1;PGAM2;FOXK2;FOXK1;ENO1;ENO2;ENO3;GCK;HK2;HK1;PFKL;PKM;PGK1;ALDOC;ALDOB;ALDOA;GAPDH;PFKM;PFKP	0	Biological_Process_2021	0	1	0	0	0	1	1	0	0	0	0	0	0
nucleotide-excision repair, DNA gap filling	GO:0006297	22/24	0.00433105	0.0404545	5.60892	30.5234	RFC5;RFC3;PCNA;RFC4;LIG1;RFC1;RFC2;RPA1;LIG4;XRCC1;LIG3;POLB;POLD3;POLD4;UBB;POLD1;RPA3;POLD2;POLK;RPS27A;POLE;UBA52	0	Biological_Process_2021	1	1	1	1	1	1	1	1	0	1	1	1	1
positive regulation of cell-substrate junction organization	GO:0150117	22/24	0.00433105	0.0404545	5.60892	30.5234	NRP1;COL16A1;DUSP3;MYOC;ROCK1;IQSEC1;PTPRJ;TSC1;PIK3R1;THY1;PPM1F;VEGFA;SFRP1;ABL1;KDR;RAC1;TEK;MAPRE2;FERMT2;ARF6;LIMS1;MAP4K4	0	Biological_Process_2021	0	1	0	0	1	0	0	0	0	0	0	0	1
positive regulation of cellular response to transforming growth factor beta stimulus	GO:1903846	22/24	0.00433105	0.0404545	5.60892	30.5234	CDKN1C;CDKN2B;CREBBP;SMAD4;HSP90AB1;CITED2;SLC2A10;TGFB1I1;THBS1;HIPK2;FLCN;SDCBP;ADAM17;DAB2;ING2;STK11;ZEB2;SNW1;GIPC1;EP300;RNF111;MEN1	0	Biological_Process_2021	1	1	1	1	1	1	1	1	1	1	1	1	1
positive regulation of transforming growth factor beta receptor signaling pathway	GO:0030511	22/24	0.00433105	0.0404545	5.60892	30.5234	CDKN1C;CDKN2B;CREBBP;SMAD4;HSP90AB1;CITED2;SLC2A10;TGFB1I1;THBS1;HIPK2;FLCN;SDCBP;ADAM17;DAB2;ING2;STK11;ZEB2;SNW1;GIPC1;EP300;RNF111;MEN1	0	Biological_Process_2021	1	1	1	1	1	1	1	1	1	1	1	1	1
protein alpha-1,2-demannosylation	GO:0036508	22/24	0.00433105	0.0404545	5.60892	30.5234	EDEM3;AMFR;EDEM1;EDEM2;SEL1L;SYVN1;DERL2;RNF5;RNF103;OS9;RNF139;UBB;MAN1A2;MAN1C1;TRIM13;MAN1A1;MAN1B1;RPS27A;RNF185;UBA52;UGGT1;MARCHF6	0	Biological_Process_2021	1	1	1	1	1	1	1	1	0	1	1	1	1
regulation of cell size	GO:0008361	22/24	0.00433105	0.0404545	5.60892	30.5234	RAP1GAP2;VAV3;MTPN;RARG;PLEK;RDX;PTEN;MSN;MTOR;RHOA;VAV1;VAV2;RPTOR;SLC9A3R1;DEPTOR;LARS1;AKT1S1;PRR16;RAC1;EZR;LAMTOR4;LAMTOR5	0	Biological_Process_2021	1	1	1	1	1	1	0	1	1	0	0	1	1
response to gamma radiation	GO:0010332	22/24	0.00433105	0.0404545	5.60892	30.5234	YAP1;PRKAA1;XRCC6;KDM1A;XRCC5;DCUN1D3;LIG4;WRN;FANCD2;MYC;HSF1;MDM2;TLK2;TRIM13;ATM;RPL26;CRYAB;HRAS;TP53;ATR;MEN1;TSPYL5	0	Biological_Process_2021	1	1	1	1	0	1	1	1	0	0	0	0	1
regulation of actin filament-based process	GO:0032970	59/73	0.00452014	0.0421552	2.15106	11.6141	FAM107A;TESK1;CELSR1;RND2;RND3;ARHGAP35;RND1;ARHGAP44;MLST8;RAC3;RAC1;EPHA5;PDGFRB;PRKCD;ARHGEF19;RHOG;RHOH;RHOF;RHOA;RHOB;FSCN1;EZR;CRK;ARHGEF5;EPHA3;RHOQ;LRP1;ROCK1;ROCK2;RHOBTB3;TWF2;ARHGAP18;PDGFA;ABRACL;ARHGAP17;IQGAP1;EFNA5;IQGAP2;CORO1A;RHOBTB1;RHOBTB2;CNN2;PAK1;SH3BP1;ABL1;RICTOR;PAK3;GPM6B;DMTN;HIP1R;BAIAP2;CORO2B;MTOR;BST1;CCDC88A;DLC1;TAOK1;TAOK2;CDK10	0	Biological_Process_2021	0	1	1	1	1	1	1	1	1	1	1	1	1
actin filament bundle assembly	GO:0051017	29/33	0.0045529	0.0422638	3.69765	19.9377	FAM107A;USH1C;NEDD9;PDXP;ESPN;AIF1;ADD1;CORO1B;ADD2;HSP90B1;EPS8;LIMA1;BAIAP2L2;BAIAP2L1;CALD1;MICAL1;DPYSL3;PLS3;PLS1;DMTN;SHROOM2;PAWR;SHROOM1;BAIAP2;AIF1L;MYO1B;FSCN1;LCP1;EZR	0	Biological_Process_2021	1	1	1	1	0	0	1	1	1	1	0	1	0
positive regulation of organelle organization	GO:0010638	29/33	0.0045529	0.0422638	3.69765	19.9377	GSK3B;C2CD5;ATL3;CALCOCO2;SHCBP1L;STX18;HTRA2;ADRB2;DOC2B;FYCO1;LMAN1;AKT2;PPARGC1A;LNPK;UVRAG;TMED9;ANXA1;ANXA2;SURF4;LIG4;SORBS3;P2RX7;SYNJ1;KATNBL1;RAB3GAP2;PFDN2;SMCR8;MGARP;RAB3GAP1	0	Biological_Process_2021	1	1	0	0	0	1	0	0	0	0	0	0	1
regulation of histone acetylation	GO:0035065	29/33	0.0045529	0.0422638	3.69765	19.9377	HDAC5;SETD5;PAXIP1;SET;SPI1;KMT2A;CTBP1;ARRB1;PARK7;NOC2L;IWS1;FLCN;SDR16C5;RPS6KA5;RUVBL2;CHEK1;NOS1;BRD7;PPARGC1A;MAPK3;SNCA;TADA2B;TADA2A;THAP7;IL1B;TAF7;CAMK1;RAPGEF3;GLYR1	0	Biological_Process_2021	1	1	1	1	1	1	0	1	1	1	1	1	1
protein localization to nucleus	GO:0034504	83/106	0.00460892	0.0427179	1.84285	9.91409	IPO13;YWHAE;IPO11;NUP107;NUP188;PPP1R10;CSE1L;PINX1;HNRNPU;HIKESHI;NXT2;IPO7;PHB2;IPO4;IPO5;EIF4ENIF1;IPO8;HHEX;IPO9;NUP62;FAM53C;AKT1;FAM53B;FAM53A;TNPO1;TNPO2;APPL2;BBS4;TNPO3;SKP1;APPL1;NUP214;MORC3;SEC13;NUP133;SYK;TSC2;NUTF2;SUPT7L;TOPORS;CNEP1R1;NUP50;KPNB1;POM121;RPL11;XPA;ARL2;TOR1AIP2;NOL8;PTTG1IP;PRICKLE1;RPF2;TBRG1;WRN;NUP85;DVL1;TPR;LMNA;RRS1;HEATR3;NUP88;ZBTB7A;BANP;TOR1A;NUP155;PLK1…	0	Biological_Process_2021	1	1	1	1	1	1	1	1	1	1	1	1	1
endonucleolytic cleavage of tricistronic rRNA transcript (SSU-rRNA, 5.8S rRNA, LSU-rRNA)	GO:0000479	13/13	0.00473587	0.0427724	87724	469551	ABT1;NOP14;RPP40;NOL9;KRI1;NOP9;RCL1;TBL3;BMS1;RRS1;TSR1;UTP20;RPS21	0	Biological_Process_2021	1	1	1	1	1	1	1	1	0	1	1	1	1
glucan biosynthetic process	GO:0009250	13/13	0.00473587	0.0427724	87724	469551	GBE1;NR1D1;PGM2L1;GYS2;PER2;GYS1;UGP2;PPP1R3C;PGM2;NHLRC1;GYG2;GYG1;PGM1	0	Biological_Process_2021	0	1	0	0	0	1	0	0	0	0	0	0	0
glycogen biosynthetic process	GO:0005978	13/13	0.00473587	0.0427724	87724	469551	GBE1;NR1D1;PGM2L1;GYS2;PER2;GYS1;UGP2;PPP1R3C;PGM2;NHLRC1;GYG2;GYG1;PGM1	0	Biological_Process_2021	0	1	0	0	0	1	0	0	0	0	0	0	0
Golgi ribbon formation	GO:0090161	13/13	0.00473587	0.0427724	87724	469551	PRMT5;STX16;GCC2;FHDC1;GOLGA2;GOLPH3;MYO18A;STX6;VTI1A;TRIP11;VAMP4;OPTN;TMED5	0	Biological_Process_2021	1	1	1	1	1	1	0	0	0	1	1	1	0
kinetochore organization	GO:0051383	13/13	0.00473587	0.0427724	87724	469551	CENPT;CDT1;CENPW;MIS12;CENPA;NDC80;CENPC;CENPE;CENPF;CENPH;NUF2;POGZ;DLGAP5	0	Biological_Process_2021	1	1	1	1	1	1	0	1	0	1	1	1	0
mitochondrion transport along microtubule	GO:0047497	13/13	0.00473587	0.0427724	87724	469551	MAP1S;HIF1A;LRPPRC;UXT;RHOT2;RHOT1;SPAST;OPA1;UBB;NEFL;MAPT;MGARP;SYBU	0	Biological_Process_2021	0	1	0	0	0	1	0	1	0	0	0	0	1
negative regulation of hippo signaling	GO:0035331	13/13	0.00473587	0.0427724	87724	469551	MAP2K3;WWC1;WWC2;LIMD1;MAPK14;WTIP;CIT;DLG5;WWC3;AJUBA;MARK3;SHANK2;VGLL4	0	Biological_Process_2021	0	1	0	1	0	1	0	0	0	0	1	1	0
oligosaccharide-lipid intermediate biosynthetic process	GO:0006490	13/13	0.00473587	0.0427724	87724	469551	DPAGT1;ALG8;ALG9;ALG6;SRD5A3;ALG14;ALG2;ALG13;ALG3;ALG12;ALG1;ALG11;MPDU1	0	Biological_Process_2021	1	1	1	1	1	1	1	1	0	1	1	1	1
positive regulation of protein exit from endoplasmic reticulum	GO:0070863	13/13	0.00473587	0.0427724	87724	469551	BCAP31;SEC16B;TMEM30A;SAR1A;TMEM30B;CD81;SAR1B;EDEM1;SEC16A;EDEM2;SLC51B;SORL1;TM9SF4	0	Biological_Process_2021	1	1	0	0	0	0	1	1	0	1	1	1	0
purine nucleotide catabolic process	GO:0006195	13/13	0.00473587	0.0427724	87724	469551	GPX1;GDA;NT5C2;DNPH1;NT5C;HINT1;NT5E;PNP;NT5C1A;NT5C1B;NUDT15;XDH;ITPA	0	Biological_Process_2021	1	1	1	0	0	0	1	1	0	1	0	1	0
purine-containing compound catabolic process	GO:0072523	13/13	0.00473587	0.0427724	87724	469551	GPX1;GDA;NT5C2;DNPH1;NT5C;NT5E;PNP;NT5C1A;DPYD;NT5C1B;NUDT15;XDH;ITPA	0	Biological_Process_2021	1	1	1	0	0	0	1	1	0	1	0	1	0
regulation of platelet-derived growth factor receptor signaling pathway	GO:0010640	13/13	0.00473587	0.0427724	87724	469551	NDRG4;PTGIR;ADIPOQ;CBLB;PTPRJ;CBL;F3;IFT20;F7;SLC9A3R1;HGS;APOD;SNCA	1	Biological_Process_2021	0	1	0	0	0	0	0	0	0	0	0	0	0
regulation of protein exit from endoplasmic reticulum	GO:0070861	13/13	0.00473587	0.0427724	87724	469551	SEC16B;BRSK2;TMEM30A;SAR1A;TMEM30B;CD81;SAR1B;INSIG1;SEC16A;GCC2;SLC51B;SORL1;TM9SF4	1	Biological_Process_2021	0	1	0	0	0	0	0	0	0	0	0	0	0
ribosomal subunit export from nucleus	GO:0000054	13/13	0.00473587	0.0427724	87724	469551	LTV1;NPM1;NMD3;SDAD1;NOP9;RPS15;LSG1;XPO1;EIF6;RRS1;NUP88;ABCE1;RAN	0	Biological_Process_2021	1	1	1	1	0	1	1	1	0	1	1	1	1
semaphorin-plexin signaling pathway involved in neuron projection guidance	GO:1902285	13/13	0.00473587	0.0427724	87724	469551	NRP1;NRP2;PLXND1;SEMA3A;SEMA3F;PLXNA2;PLXNB3;PLXNA1;PLXNB2;PLXNB1;PLXNC1;PLXNA4;PLXNA3	0	Biological_Process_2021	1	1	1	1	0	0	0	0	0	0	0	0	0
spliceosomal tri-snRNP complex assembly	GO:0000244	13/13	0.00473587	0.0427724	87724	469551	USP4;DDX20;PRPF19;PRPF8;LSM2;PRPF6;SART3;PRPF3;CD2BP2;PRPF31;SRSF10;AAR2;SRSF12	0	Biological_Process_2021	1	1	0	0	0	1	1	0	0	1	0	1	1
synaptic vesicle localization	GO:0097479	13/13	0.00473587	0.0427724	87724	469551	NLGN1;SNAPIN;TOR1A;RAB27A;TMEM230;DNM2;CDK5;SYNJ1;KIF5C;KIF5B;KIF5A;SYNDIG1;SPG11	1	Biological_Process_2021	0	1	0	0	0	0	0	0	0	0	0	0	0
protein insertion into ER membrane	GO:0045048	32/37	0.00497798	0.0447571	3.26439	17.3102	APP;TRAM1;CCDC47;EMC10;UBE2J2;TRAM2;BAG6;SERP1;EMC1;SEC61G;EMC2;EMC3;EMC4;HMOX1;OTOF;STX5;EMC6;SEC61B;EMC7;TRAM1L1;EMC8;EMD;EMC9;GET4;UBL4A;CYB5A;WDR83OS;CAMLG;SGTA;ALDH3A2;VAPA;VAMP2	0	Biological_Process_2021	1	1	1	1	0	1	1	1	0	1	1	0	1
regulation of erythrocyte differentiation	GO:0045646	32/37	0.00497798	0.0447571	3.26439	17.3102	SPI1;LDB1;PRKDC;HMGB2;ACVR1B;FOXO3;ETS1;HIF1A;ZFP36L1;ANKRD54;NCKAP1L;HOXA5;HSPA9;LYN;MED1;STAT5B;BRD1;PRMT1;STAT1;STAT3;ARNT;INHBA;MAPK14;ACVR2A;ZNF16;FAM210B;MAPK11;ABCB10;CDK6;MAFB;TAL1;ZFPM1	0	Biological_Process_2021	0	1	0	0	0	0	1	0	0	0	0	0	1
regulation of glucose import	GO:0046324	32/37	0.00497798	0.0447571	3.26439	17.3102	RTN2;GSK3A;PID1;IRS1;PLA2G1B;ITLN1;PRKAG2;CREBL2;IRS2;PIK3R1;ARPP19;INS;AKT2;CLTCL1;PEA15;GRB10;AKT1;ENPP1;APPL2;APPL1;OSBPL8;PRKCI;INSR;ADIPOQ;PTPN11;SORBS1;OCLN;SELENOS;CAPN10;C1QTNF12;FGF19;RHOQ	0	Biological_Process_2021	0	1	0	0	0	0	1	0	0	0	0	0	0
regulation of endocytosis	GO:0030100	50/61	0.00510791	0.0458566	2.31955	12.2402	LRSAM1;HIP1;MCTP1;SNX12;STON1;STON2;LGALS3;OPHN1;SMPD1;FLOT1;RUBCN;TSC2;ARFGAP1;CLIP3;RUFY1;ZFYVE16;RUFY2;CDH13;PRKD1;CBLL1;EPHA3;LRPAP1;MTMR2;RAB5B;CD151;RAB5C;LRP1;ROCK1;SRC;NEDD4L;SNX33;DLL1;ABL1;AP2S1;GPC3;PACSIN2;PACSIN3;CCL19;PACSIN1;SNCA;PTPN1;RAB4B;HIP1R;DAB2;SNX17;SYT11;RAB17;RAB5A;CD22;PICALM	0	Biological_Process_2021	1	1	1	1	1	1	0	1	1	1	1	1	0
cortical cytoskeleton organization	GO:0030865	35/41	0.00524098	0.0467023	2.97559	15.6255	FHOD3;NCKAP1;NLGN1;ROCK1;ROCK2;PLEK;RHOBTB3;RND2;RND3;RHOBTB1;RHOBTB2;RND1;IKBKB;STRIP1;PPP2R3C;EPB41L3;RAC3;NCKAP1L;RAC1;RHOG;RHOH;RHOF;RHOA;RHOB;FMNL3;DLG1;FMNL2;TRPV4;RAB13;LCP1;EZR;LLGL1;RHOQ;ARF6;LLGL2	0	Biological_Process_2021	0	1	1	1	1	1	1	1	1	1	0	0	1
gluconeogenesis	GO:0006094	35/41	0.00524098	0.0467023	2.97559	15.6255	SLC25A1;GPI;PFKFB1;ENO1;ENO2;ENO3;PGK1;PCK1;SLC37A4;PPARGC1A;PGM1;PCK2;TPI1;GOT1;MDH1;MDH2;PGAM1;GOT2;PGAM2;SLC39A14;PER2;G6PC3;PC;CRY1;ALDOC;SLC25A10;ALDOB;ALDOA;SLC25A12;FBP1;GAPDH;SLC25A11;FBP2;ATF4;SLC25A13	0	Biological_Process_2021	1	1	0	1	1	1	1	0	0	0	1	0	1
JNK cascade	GO:0007254	35/41	0.00524098	0.0467023	2.97559	15.6255	PTGER4;GPS1;GPS2;NOD1;NOD2;CRKL;MAPK9;MAPK8;IRAK1;UBB;IKBKG;RPS27A;MAP3K7;MAP4K3;MAP3K5;MAP2K4;MAP4K2;RIPK2;MINK1;SH2D3C;TNFRSF19;MAPK10;ADORA2B;TRAF6;UBE2N;MAP3K10;TAB3;TAB2;TAB1;UBE2V1;MAP3K13;UBA52;MAP3K11;ARHGEF6;MAP3K12	0	Biological_Process_2021	1	1	0	1	0	0	0	1	0	1	1	1	0
positive regulation of TOR signaling	GO:0032008	35/41	0.00524098	0.0467023	2.97559	15.6255	HDAC3;SEH1L;CLEC16A;WDR24;RPTOR;FLCN;HTR6;MLST8;NCKAP1L;RICTOR;SLC38A9;FNIP1;SEC13;WDR59;MIOS;PIH1D1;KLHL22;GPR137B;GPR137C;GOLPH3;RRAGA;PIK3CA;RRAGC;RHEB;LARS1;RRAGD;SIK3;LAMTOR2;SMCR8;LAMTOR1;GAS6;LAMTOR4;LAMTOR3;TELO2;LAMTOR5	0	Biological_Process_2021	1	1	0	1	1	1	1	0	0	0	0	0	1
regulation of filopodium assembly	GO:0051489	35/41	0.00524098	0.0467023	2.97559	15.6255	GPM6A;NRP1;TENM1;NLGN1;RALA;TENM2;FMR1;PIK3R1;WASL;FNBP1L;ARHGAP44;CDC42;FXR1;DOCK11;TRPM2;FXR2;MIEN1;CAPZB;DPYSL3;PALM;PPP1R16B;BCAS3;DMTN;MYO10;TGFB3;PRKCD;ARAP1;GAP43;NEURL1;FSCN1;RAB17;AGRN;RAB5A;RHOQ;ARF6	0	Biological_Process_2021	0	1	0	0	0	1	0	0	0	0	0	0	0
positive regulation of cell junction assembly	GO:1901890	47/57	0.00525514	0.046759	2.39823	12.5872	NLGN3;CNTNAP2;NRP1;NLGN1;COL16A1;NLGN2;CLSTN2;ROCK1;CLSTN3;NRXN1;CLSTN1;PTPRJ;IL1RAP;THY1;PPM1F;CUX2;SRPX2;SLITRK2;FLOT1;KDR;ABL1;SYNDIG1;NPHP4;RAC1;EPHB2;EPHB1;EPHB3;LRRC4B;MAP4K4;GRID2;MYOC;BDNF;CAV1;IRX3;WNT7A;TSC1;VEGFA;PTPRD;CLDN5;SFRP1;DLG5;IL1RAPL1;CLDN19;TEK;FERMT2;EPHA2;LIMS1	1	Biological_Process_2021	0	1	0	0	0	0	0	0	0	0	0	0	0
Golgi organization	GO:0007030	100/130	0.00535386	0.0471883	1.70266	8.90478	USP6NL;PI4K2B;GCC2;GOLGA2;RAB43;GOLGA5;FAM174B;TRAPPC12;TRAPPC11;DYNC2H1;RAB2A;COG7;FBXW8;COG4;TANGO2;COG3;COG2;GOLPH3L;COG1;CSNK1D;VRK1;RAB30;TBC1D20;ZW10;PRKD1;BLZF1;OPTN;PI4K2A;TMED10;LMAN2L;ARL1;DNAJC28;ARHGAP21;VCPIP1;BAG5;PDCD10;VTI1A;DYM;VTI1B;PLK3;SEC16B;ATP8B4;HACE1;ATP8B2;ATP8B1;SEC16A;SURF4;TRAPPC8;FHDC1;TJAP1;NSFL1C;NPLOC4;STK25;GOLGB1;PLEKHM2;LRRK2;SYNE1;MYO18A;TMED3;TMED2;TMED1;TMED…	0	Biological_Process_2021	1	1	1	1	1	1	1	1	1	1	1	1	1
cellular response to interleukin-6	GO:0071354	25/28	0.0053714	0.0471883	4.24951	22.2108	PTPRT;YAP1;CEBPA;PID1;SPI1;SRC;CTR9;PHB;CBL;RELA;SOCS3;SBNO2;ST3GAL6;JAK2;IL6R;JAK1;SMAD4;PTGIS;STAT1;STAT3;PTPN11;NFKB1;ST18;FER;IL6ST	0	Biological_Process_2021	1	1	1	0	1	1	1	0	1	1	1	1	0
glycogen metabolic process	GO:0005977	25/28	0.0053714	0.0471883	4.24951	22.2108	GSK3B;PYGB;GBE1;PRKAG2;PYGM;PYGL;GYS2;GYS1;UGP2;STBD1;PHKG2;PGM2;GYG2;GYG1;PGM1;AGL;GAA;PHKA1;PHKB;NR1D1;PHKA2;PGM2L1;PER2;PPP1R3C;NHLRC1	0	Biological_Process_2021	0	1	0	0	0	1	1	0	0	1	1	0	1
negative regulation of cellular response to insulin stimulus	GO:1900077	25/28	0.0053714	0.0471883	4.24951	22.2108	KANK1;GSK3A;PID1;IRS1;PRKCZ;SOCS1;GRB14;GRB10;ENPP1;INPP5K;PIP4K2A;PIP4K2B;PIP4K2C;APPL2;NCK1;PTPN1;PRKCB;PRKCD;TSC2;PTPRE;RPS6KB1;IL1B;PRKCQ;PTPN2;SLC27A4	0	Biological_Process_2021	1	1	1	1	1	1	1	1	1	1	1	1	0
phagosome acidification	GO:0090383	25/28	0.0053714	0.0471883	4.24951	22.2108	ATP6V1A;TCIRG1;RAB20;ATP6V0A2;SLAMF8;ATP6V1H;ATP6V0E2;ATP6V1E1;ATP6V1D;ATP6V1C1;ATP6V0A1;ATP6V1C2;ATP6V1F;ATP6V0B;ATP6V1G1;ATP6V0E1;ATP6V1G2;RAB39A;ATP6V1B2;RAB38;ATP6V0D1;ATP6V0C;ATP6V0D2;ATP6V1B1;RAB7A	0	Biological_Process_2021	0	1	0	1	0	0	1	1	0	0	0	0	0
protein localization to lysosome	GO:0061462	25/28	0.0053714	0.0471883	4.24951	22.2108	SCARB2;CD81;VPS4A;GCC2;RTN4;AP4M1;AP3M1;GGA3;MFSD1;SH3BP4;SZT2;NCOA4;LAPTM5;M6PR;SORL1;LMBRD1;ZFYVE16;SNX16;HGS;NEDD4;ATP13A2;KPTN;LAMTOR4;LAMTOR5;RAB7A	0	Biological_Process_2021	1	1	1	1	1	1	1	1	1	1	0	1	1
regulation of microtubule polymerization or depolymerization	GO:0031110	25/28	0.0053714	0.0471883	4.24951	22.2108	ARL2;STMN3;STMND1;STMN4;GBA2;CAMSAP1;SKA1;CAMSAP2;SKA2;MAP2;STMN1;ABL1;GAS2L1;GAS2L2;CLASP1;CLASP2;MAP1S;CAMSAP3;MAP1B;MAP1A;MAPRE3;MAPT;FKBP4;MAPRE1;MAPRE2	0	Biological_Process_2021	0	1	1	0	0	0	0	0	0	1	0	0	0
positive regulation of RNA metabolic process	GO:0051254	38/45	0.00537409	0.0471883	2.76934	14.473	DDX5;HEATR1;NMD3;PIK3R1;HNRNPLL;RELA;WDR43;TRMT112;POLR2A;U2AF2;HABP4;ZC3H18;RIOK2;RIPK1;RIOK1;HRAS;SLC38A2;UTP15;MAP2K1;MAP2K2;PNPT1;TGFB1;DIMT1;DYRK1A;WDR75;SIRT7;NFKB1;BMP4;ERN1;SETX;SUPV3L1;MYCN;IL1B;RBM20;DXO;GRSF1;TP53;RBM22	0	Biological_Process_2021	1	1	1	1	1	1	1	1	1	1	1	1	1
regulation of insulin receptor signaling pathway	GO:0046626	38/45	0.00537409	0.0471883	2.76934	14.473	KANK1;GSK3A;PID1;IRS1;NUCKS1;PRKCZ;INS;SOCS1;GRB14;GRB10;ENPP1;INPP5K;PIP4K2A;PIP4K2B;PIP4K2C;SNX5;NCK1;PTPN1;PRKCB;PRKCD;IGF2;TSC2;PTPN11;SORBS1;SIRT1;SORL1;PTPRE;RPS6KB1;GKAP1;C1QTNF12;IL1B;MZB1;PRKCQ;VWA2;SIK2;OGT;PTPN2;SLC27A4	0	Biological_Process_2021	1	1	1	1	1	1	1	1	1	1	1	1	1
RNA binding	GO:0003723	1185/1406	6.72701e-56	8.44912e-53	2.90028	368.448	POP5;POP7;TFRC;POP1;POP4;C4BPA;NOC2L;ALKBH8;LSM10;ENDOU;ALKBH5;ENDOV;PSMD4;RAVER1;ALKBH1;ZC3H12B;RAVER2;MTERF1;RBFOX1;RBFOX2;RBFOX3;TYW5;SECISBP2;NGDN;DNTTIP2;RC3H1;DICER1;RC3H2;SND1;FAM133B;DDX39A;DDX39B;EWSR1;ZC3H11A;UNC50;SF1;SLBP;MEPCE;MRPL16;BAZ2A;MRPL14;MRPL15;MRPL12;MRPL13;MRPL10;MRPL11;MRPL20;LARP1;MOV10L1;LTA4H;PPARGC1A;PPARGC1B;TOE1;JUN;PRPF38B;PRPF38A;MTERF4;MRPL27;EIF2AK2;LARP7;MRPL28…	0	Molecular_Function_2021	1	1	1	1	1	1	1	1	1	1	1	1	1
cadherin binding	GO:0045296	280/322	1.07071e-17	6.72404e-15	3.4464	134.67	TES;RPL34;ENO1;FNBP1L;RPL6;CRKL;GOLGA2;GOLGA3;PCMT1;BAIAP2L1;MPRIP;TRIM29;BSG;KDR;ARFIP2;TRIM25;TBC1D10A;EIF2A;TMPO;ACVR1;CSNK1D;SCRIB;ANK3;GAPVD1;SND1;CD2AP;HCFC1;SHTN1;RPL24;EZR;PFN1;RPL29;TLN1;EPHA2;MACF1;PDXDC1;TWF2;TWF1;IQGAP1;EVPL;PPL;LDHA;SNX1;LARP1;SNX2;PRDX1;SNX9;STXBP6;ARGLU1;S100A11;SNX5;SPTBN1;SPTBN2;VASP;JUP;RDX;PARVA;CGN;PRDX6;VASN;EHD1;RPS26;ANLN;PPFIBP1;EHD4;EIF5;HNRNPK;FASN;GIPC1…	0	Molecular_Function_2021	1	1	1	1	1	1	1	1	1	1	1	1	1
GTPase activator activity	GO:0005096	289/336	9.32167e-17	3.90267e-14	3.17859	117.327	USP6NL;ERRFI1;ITSN1;RCBTB2;PREX2;PREX1;RABGEF1;HERC2;OPHN1;PLCE1;RCC1;TBC1D22A;TBC1D10A;TBC1D22B;TBC1D10B;GAPVD1;BCR;TIAM1;LARS1;ADPRH;SPATA13;PREB;RIN3;RIN2;LLGL1;LLGL2;TBC1D9B;NPRL2;MYCBP2;NPRL3;AGAP2;IQGAP1;THY1;IQGAP2;KALRN;RIC8A;ABR;RIC8B;RACGAP1;NCKAP1L;STXBP5;TBC1D8B;JUN;RABGAP1L;STARD13;IQSEC2;RAB3IP;CCDC88A;CCDC88C;RGL1;RGL2;MON1A;ARHGAP9;DENND1B;NRP1;ARHGAP8;DENND1A;ARHGAP1;WDR41;SIPA1L…	0	Molecular_Function_2021	1	1	1	1	1	1	1	1	1	1	1	1	1
protein serine/threonine kinase activity	GO:0004674	289/344	6.73811e-14	2.11577e-11	2.713	82.2811	CCNK;TRIO;TP53RK;ARAF;TESK1;TESK2;MYLK;RPS6KA3;RPS6KA6;RPS6KA5;TBK1;AKT2;CHEK2;RPS6KA2;AKT3;CHEK1;RPS6KA1;CDK20;AKT1;PDK3;CPNE3;PRKACA;ACVR1;PRKAB2;PRKCI;CSNK2A1;DAPK1;PRKCB;DAPK2;PRKCE;DAPK3;PRKCD;CSNK1D;PRKCA;CSNK1E;BCR;PRKD3;CSNK2B;SIK3;ULK3;ULK2;PRKCQ;PRKD2;ULK1;PRKD1;SIK2;ALPK1;PRKDC;PIK3R4;NLK;KALRN;PRKCZ;TTBK1;TTBK2;NUAK1;NUAK2;STK38L;PLK4;SRPK2;PLK3;SRPK3;CDK19;DMPK;PLK2;PLK1;EIF2AK3;EIF2…	0	Molecular_Function_2021	1	1	1	1	1	1	1	1	1	1	1	1	1
GTPase binding	GO:0051020	178/201	2.22974e-13	5.60112e-11	3.98085	115.969	USP6NL;CYFIP1;NCKAP1;RTKN;GCC2;CIB1;STK19;ENO1;GCC1;FNBP1L;EPS8;RABGEF1;RIMS1;GOLGA4;GOLGA5;RUSC2;ARHGDIB;TBC1D30;ANKFY1;ARFIP2;PLCE1;RCC1;UNC13B;RALBP1;CDKL5;DAPK3;TSC2;OCRL;ATG14;UNC13D;RNF41;RRAGC;TBC1D20;RAB34;RRAGD;KCTD13;PIH1D2;RIN3;ULK1;RAF1;OPTN;MAPKAP1;MYCBP2;RHOBTB3;IQGAP1;IQGAP2;NDRG1;RAP1GAP;KIF3B;KIF3A;NPC1L1;TMEM127;DVL3;SRGAP2;RAB11FIP3;EVI5;SPTBN1;ABCA1;NGFR;RABGAP1L;HACE1;ANKRD27…	0	Molecular_Function_2021	1	1	1	1	1	1	1	1	1	1	1	1	1
guanyl-nucleotide exchange factor activity	GO:0005085	136/149	6.29684e-13	1.31814e-10	5.37195	150.917	DENND5B;ITSN1;RCBTB2;THG1L;DOCK10;EEF1B2;PREX2;DOCK11;PREX1;RABGEF1;HERC2;PLCE1;RCC1;DENND5A;SBF1;SBF2;GAPVD1;BCR;TIAM1;MADD;SPATA13;ELMO1;DENND6B;PREB;RIN3;DENND6A;RIN2;ARHGEF28;MYCBP2;RASGRP2;KALRN;RASGRP1;RASGRP4;RIC8A;ABR;RIC8B;ECT2;EIF2B5;EIF2B4;EIF2B3;ANKRD27;EIF2B2;DENND4B;IQSEC2;DENND4A;DENND4C;HPS1;RAB3IP;CCZ1;HPS4;CCDC88A;DNMBP;SH3BP5L;CCDC88C;RGL1;RGL2;MON1A;DENND1B;DOCK5;DOCK4;DOCK9;D…	0	Molecular_Function_2021	1	1	1	1	1	1	1	1	1	1	1	1	1
protein kinase binding	GO:0019901	404/506	6.32191e-12	1.13433e-09	2.04883	52.8332	ATF2;TFRC;MAML1;CDK5RAP1;GNAT1;PRKACA;CDK5RAP3;CDK5RAP2;DAXX;PRKAB2;PRKCB;PIH1D1;PRKCD;UNC5C;ATG13;PRKAB1;NISCH;PRKAR1B;PRKAR1A;JTB;ATF7;PRKD2;ATF4;CTBP2;MAPKAP1;PRKRIP1;AGAP2;BCL10;IQGAP1;THY1;HIF1A;PRDX3;PRKAR2B;PRKAR2A;PLCG1;ACE;LRBA;PLK1;TRIP4;CYLD;TBL2;PKIA;NOX4;FERMT2;CDKN1A;CDKN1B;CLTC;PRKAG1;PRKAG2;WDR45;LYST;IKBKB;TRIM5;JAK2;NEFH;APPL1;CEP68;DUSP4;DUSP5;DUSP2;DUSP3;DUSP1;FCRL3;PGAM1;PIFO…	0	Molecular_Function_2021	1	1	1	1	1	1	1	1	1	1	1	1	1
GTPase regulator activity	GO:0030695	199/233	2.40415e-11	3.77452e-09	3.01055	73.6116	USP6NL;ERRFI1;PREX2;PREX1;OPHN1;TBC1D22A;TBC1D10A;TBC1D22B;TBC1D10B;BCR;LARS1;ADPRH;PREB;RIN2;LLGL1;LLGL2;CDC42SE1;TBC1D9B;NPRL2;NPRL3;AGAP2;IQGAP1;THY1;IQGAP2;RIC8A;ABR;RIC8B;RACGAP1;NCKAP1L;STXBP5;RALGDS;TBC1D8B;JUN;RABGAP1L;STARD13;CCDC88A;EIF5;ARL2BP;CPEB2;ARHGAP9;NRP1;ARHGAP8;GDI1;ARHGAP1;WASL;SIPA1L2;SIPA1L3;SIPA1L1;GARNL3;VAV3;ELMOD2;ELMOD1;ELMOD3;RHOH;GMIP;CDC42EP2;RAPGEF2;PGAM5;DEPDC5;PL…	0	Molecular_Function_2021	1	1	1	1	1	1	1	1	1	1	1	1	1
small GTPase binding	GO:0031267	154/175	2.99849e-11	3.77918e-09	3.76633	91.2593	USP6NL;CYFIP1;NCKAP1;RTKN;CIB1;GCC2;STK19;GCC1;EPS8;RABGEF1;RIMS1;GOLGA4;GOLGA5;RUSC2;ARHGDIB;TBC1D30;ANKFY1;ARFIP2;PLCE1;RCC1;UNC13B;RALBP1;CDKL5;DAPK3;TSC2;OCRL;UNC13D;RNF41;TBC1D20;RAB34;KCTD13;PIH1D2;RIN3;ULK1;RAF1;OPTN;MAPKAP1;MYCBP2;RHOBTB3;IQGAP1;IQGAP2;NDRG1;RAP1GAP;KIF3B;KIF3A;NPC1L1;TMEM127;DVL3;SRGAP2;EVI5;RAB11FIP3;ABCA1;NGFR;RABGAP1L;ANKRD27;HACE1;CAV1;RCC2;HPS4;MYO5A;BRAF;HPS6;LSM2;…	0	Molecular_Function_2021	1	1	1	1	1	1	1	1	1	1	1	1	1
ubiquitin-like protein ligase binding	GO:0044389	236/282	3.0089e-11	3.77918e-09	2.64169	63.9997	RB1;SMC6;UBE2L3;HERC2;TRIM28;CHEK2;PSMD1;PRKACA;FBXO7;PRKACB;CDK5RAP3;GABARAPL2;DAXX;GABARAPL1;ARRDC1;RPL23;YOD1;SCAMP3;RRAGA;PRKAR1A;UQCRC1;TXNIP;TRIB3;ANKRA2;TP53;TRIB2;UBA52;BLZF1;ABCB1;BCL10;NLK;UBE2J2;HIF1A;GABARAP;UBE2J1;PRKAR2B;PRKAR2A;HLTF;PCBP2;SNX9;PATZ1;PPARGC1A;NGFR;JUN;FZD4;XRCC5;FZD6;FZD8;TRIP4;ERLIN2;PA2G4;STAM;PRDX6;NPLOC4;CALR;RAD18;DET1;GPI;CD40;CDKN1A;UBXN1;FAF1;PTPRN;FAF2;SMG5…	0	Molecular_Function_2021	1	1	1	1	1	1	1	1	1	1	1	1	1
ubiquitin protein ligase binding	GO:0031625	222/265	9.47124e-11	1.08144e-08	2.65668	61.3166	RB1;SMC6;UBE2L3;HERC2;TRIM28;CHEK2;PSMD1;PRKACA;FBXO7;PRKACB;GABARAPL2;DAXX;GABARAPL1;ARRDC1;RPL23;YOD1;SCAMP3;RRAGA;PRKAR1A;UQCRC1;TXNIP;TRIB3;ANKRA2;TP53;TRIB2;UBA52;BLZF1;ABCB1;BCL10;NLK;UBE2J2;HIF1A;GABARAP;UBE2J1;PRKAR2B;PRKAR2A;HLTF;PCBP2;SNX9;PATZ1;PPARGC1A;NGFR;JUN;FZD4;XRCC5;FZD6;FZD8;ERLIN2;PA2G4;PRDX6;NPLOC4;CALR;RAD18;DET1;GPI;CD40;CDKN1A;UBXN1;FAF1;FAF2;SMG5;TRIOBP;MC4R;MAP1LC3B;TUBA…	0	Molecular_Function_2021	1	1	1	1	1	1	1	1	1	1	1	1	1
tubulin binding	GO:0015631	250/307	2.03495e-09	2.12991e-07	2.25708	45.1704	MAP10;DIXDC1;STMN3;STMN4;SMC3;TPGS1;GOLGA2;UXT;GJA1;FAM110C;STMN1;DAG1;KIF21A;DIP2B;KIF21B;GTSE1;CDK5RAP2;GABARAPL2;GABARAPL1;MAP1S;STARD9;MTUS2;DLEC1;UNC5C;EML1;EML3;EML4;EML5;EML6;CEP57L1;IFT81;MAP1B;MAP1A;PPP1R42;TTLL11;KIF20A;TTLL12;ATF5;EZR;KIF20B;TBCEL;GABARAP;SKA1;SKA2;SPAST;RACGAP1;MAP2;BLOC1S2;MAP6;MAP4;MAP9;RAB11FIP5;RCC2;PLK1;RMDN3;RMDN2;INO80;RMDN1;FHDC1;CCDC88A;CCDC88C;CEP57;SETD2;SP…	0	Molecular_Function_2021	1	1	1	1	1	1	1	1	1	1	1	1	1
kinase binding	GO:0019900	361/461	6.65275e-09	6.42758e-07	1.86171	35.0527	RB1;ATF2;ERRFI1;CCNK;TFRC;MAML1;ACTB;GOLGA2;RPS19;CHEK2;CDK5RAP1;GNAT1;FBXO5;PRKACA;FBXO7;SLC12A7;TRIM21;CDK5RAP3;CDK5RAP2;CHIA;DAXX;PRKAB2;PIH1D1;PRKCD;AP1B1;UNC5C;ANK2;ACSL3;MAPK8IP2;ATG13;PRKAB1;NISCH;STX1B;TIAM1;CDC37;JTB;TRIM14;TRIB3;VDAC1;KIF20A;ATF5;ANKRA2;TP53;LLGL1;TELO2;ATF4;CTBP2;MAPKAP1;PRKRIP1;AGAP2;GSKIP;BCL10;IQGAP1;THY1;HIF1A;ZBTB4;PRDX3;RACGAP1;PDCD10;PIP5K1A;CEP192;PLCG1;RAB11FI…	0	Molecular_Function_2021	1	1	1	1	1	1	1	1	1	1	1	1	1
adenyl ribonucleotide binding	GO:0032559	243/306	2.37528e-07	2.13097e-05	1.98209	30.2328	PANK3;EIF4A3;HNRNPU;ABCA12;SMC4;RPS6KA5;CLP1;AKT2;AKT3;LONP1;AKT1;PDK3;PIP4K2B;PRKACB;PDK2;ACVR1;PRKCI;DAPK1;DAPK2;DAPK3;RUNX3;CLPX;SIK3;SIK2;TARS1;PI4K2A;PIF1;AARS1;RTEL1;AARS2;ABCB1;ABCB6;FICD;DHX9;HSPA4L;AGAP2;TWF2;TWF1;ABCB9;NLK;NUAK2;DHX36;MYO6;MOV10L1;STK38L;N4BP2;ABCA1;SRPK2;ABCA2;DMPK;INSR;PDE2A;PLK1;SMARCA5;MTHFS;SRPK1;GLUD1;PPP5C;WNK1;WNK2;WNK3;RYR1;OLA1;PRKAG1;PRKAG2;IDE;PYGL;GUK1;MAP4…	0	Molecular_Function_2021	1	1	1	1	1	1	1	1	1	1	1	1	1
syntaxin binding	GO:0019905	58/62	3.44706e-07	2.88634e-05	7.41155	110.288	SNAP25;LRRK2;SNAP23;GOLGA2;SYNPR;SNAP29;NSF;UNC13B;UNC13C;VPS18;TMED9;UNC13A;DAPK1;STX8;STX7;SYP;SYPL2;VAMP8;SYPL1;SNPH;VAMP2;VAMP3;NAPA;NAPB;SNAP47;TMED10;STXBP3;STX16;STXBP4;STXBP1;STXBP2;CACNA1A;CPLX2;CPLX1;NAPG;STX10;BLOC1S6;SCFD1;SCFD2;VPS52;ABL1;STX6;VPS11;VPS54;STXBP5;ABCA1;PRRT2;SYT2;SYT1;SYT9;RAB11A;BAIAP3;STXBP5L;SYT17;SYT6;SYT12;SYT10;PTPN2	0	Molecular_Function_2021	0	1	1	1	1	0	0	0	1	0	1	1	0
purine ribonucleoside triphosphate binding	GO:0035639	353/460	4.78331e-07	3.60915e-05	1.69851	24.7184	PANK3;EIF4A3;HNRNPU;ABCA12;SMC4;RPS6KA5;GNAT2;CLP1;AKT2;AKT3;LONP1;AKT1;ARFIP2;PDK3;PIP4K2B;GNAT1;SEPHS1;PRKACB;PDK2;TRIM23;ACVR1;GBP5;PRKCI;ARL14;DAPK1;DAPK2;DAPK3;RUNX3;CLPX;DYNC1LI1;RRAGA;RRAGC;RRAGD;RABL3;SIK3;SIK2;TARS1;PI4K2A;RABL6;PIF1;AARS1;RTEL1;ABCB1;AARS2;ABCB6;FICD;DHX9;RRAD;HSPA4L;AGAP2;TWF2;TWF1;ABCB9;NLK;RHOT2;RHOT1;NUAK2;DHX36;MOV10L1;STK38L;PCK1;N4BP2;ABCA1;SRPK2;ABCA2;DMPK;INSR;…	0	Molecular_Function_2021	1	1	1	1	1	1	1	1	1	1	1	1	1
protein homodimerization activity	GO:0042803	478/636	4.90471e-07	3.60915e-05	1.56074	22.6742	CDA;ZNF174;TFRC;GLDC;UXS1;SLC4A1;ENO1;PHB2;PSMD7;CREB3L3;AKT1;PIP4K2A;PIP4K2B;MMUT;CUBN;GBP5;STARD3;ACOT7;SDS;TYW5;GLCE;DAPK3;SERPINF2;DNTTIP1;SETMAR;HOGA1;KNSTRN;UPB1;DDIT3;RABL3;PADI2;VPS25;ATF3;EXD2;MTMR1;FICD;ABCB7;SHMT2;SHMT1;XPA;PDGFA;ABCB9;BLOC1S6;TERT;FLRT3;PNPO;S100A13;SYNDIG1;HMOX1;PSMF1;ATG7;S100A11;ST3GAL2;LHPP;BARD1;GSTM3;CADM3;CADM1;JUP;FZD4;EIF2AK1;FZD9;TMEM192;NR0B1;NR2F2;SNF8;WDR…	0	Molecular_Function_2021	1	1	1	1	1	1	1	1	1	1	1	1	1
NADH dehydrogenase (quinone) activity	GO:0050136	35/35	5.4597e-07	3.60915e-05	236180	3.40588e+06	NDUFB9;NDUFA13;NDUFB8;NDUFB7;NDUFB10;NDUFB6;NDUFA12;NDUFB5;NDUFB4;NDUFA10;NDUFB3;NDUFB2;NDUFB1;NDUFV3;NDUFV2;NDUFV1;NDUFA9;NDUFA8;NDUFA7;NDUFA6;NDUFA5;NDUFA4;NDUFA3;NDUFA2;NDUFA1;NDUFC2;NDUFC1;NDUFS8;NDUFS7;NDUFS6;NDUFS5;NDUFS4;NDUFS3;NDUFS2;NDUFS1	0	Molecular_Function_2021	1	1	1	1	1	1	1	1	1	1	1	1	1
NADH dehydrogenase (ubiquinone) activity	GO:0008137	35/35	5.4597e-07	3.60915e-05	236180	3.40588e+06	NDUFB9;NDUFA13;NDUFB8;NDUFB7;NDUFB10;NDUFB6;NDUFA12;NDUFB5;NDUFB4;NDUFA10;NDUFB3;NDUFB2;NDUFB1;NDUFV3;NDUFV2;NDUFV1;NDUFA9;NDUFA8;NDUFA7;NDUFA6;NDUFA5;NDUFA4;NDUFA3;NDUFA2;NDUFA1;NDUFC2;NDUFC1;NDUFS8;NDUFS7;NDUFS6;NDUFS5;NDUFS4;NDUFS3;NDUFS2;NDUFS1	0	Molecular_Function_2021	1	1	1	1	1	1	1	1	1	1	1	1	1
ATP binding	GO:0005524	221/278	7.07782e-07	4.44487e-05	1.99081	28.1922	PANK3;EIF4A3;HNRNPU;ABCA12;SMC4;RPS6KA5;CLP1;AKT2;AKT3;LONP1;AKT1;PDK3;PIP4K2B;PRKACB;PDK2;ACVR1;PRKCI;DAPK1;DAPK2;DAPK3;RUNX3;CLPX;SIK3;SIK2;TARS1;PI4K2A;PIF1;AARS1;RTEL1;AARS2;ABCB1;ABCB6;FICD;DHX9;HSPA4L;AGAP2;TWF2;TWF1;ABCB9;NLK;NUAK2;DHX36;MOV10L1;STK38L;N4BP2;ABCA1;SRPK2;ABCA2;DMPK;INSR;PLK1;SMARCA5;MTHFS;SRPK1;PPP5C;WNK1;WNK2;WNK3;RYR1;OLA1;PRKAG1;PRKAG2;IDE;PYGL;GUK1;MAP4K1;MAP4K2;MINK1;S…	0	Molecular_Function_2021	1	1	1	1	1	1	1	1	1	1	1	1	1
nuclear receptor coactivator activity	GO:0030374	50/53	1.14033e-06	6.82024e-05	8.51512	116.523	CALCOCO1;KDM1A;SRA1;ETS1;FGF2;CCAR2;CCAR1;DCAF6;MED17;MED12;MED14;MED13;SFR1;ZMIZ1;ZMIZ2;ATXN7L3;NCOA1;MED1;NCOA2;SS18;RBM14;SLC30A9;NCOA6;PRKCB;ACTN1;BUD31;NCOA3;ACTN4;MED4;PPRC1;WDR77;MED24;THRAP3;NCOA7;ENY2;TMF1;RNF4;HELZ2;PSMC3IP;MED30;BRD8;PPARGC1A;PPARGC1B;USP22;HMGA1;TRERF1;CNOT6;CARM1;TACC1;CCDC62	0	Molecular_Function_2021	1	1	1	1	1	1	1	1	1	1	1	1	1
tau protein binding	GO:0048156	39/40	1.4872e-06	8.49055e-05	19.9147	267.228	BRSK1;GSK3B;BRSK2;GSK3A;PRKAA1;HSP90AB1;ROCK1;DCTN1;ROCK2;CLU;ACTB;HDAC6;TTBK1;TTBK2;PPP2CA;PPP2CB;BAG2;MAP2;EP300;FYN;MARK4;MARK3;MARK2;MARK1;SNCA;SMAD2;HSP90AA1;DYRK1A;S100B;PPP5C;CDK5;BIN1;TAOK1;MAP1A;TAOK2;PIN1;STUB1;LGMN;PICALM	0	Molecular_Function_2021	1	1	0	1	1	1	1	1	1	1	0	0	1
microtubule binding	GO:0008017	186/232	1.84696e-06	9.7946e-05	2.07404	27.3814	MAP10;FMR1;TPGS1;GOLGA2;UXT;FNTA;KIF5C;KIF5B;KIF5A;NUSAP1;ZNF207;CHP1;KIF21A;KIF21B;GTSE1;SYBU;CDK5RAP2;GABARAPL2;GAS2L3;MAP1S;FBXW11;STARD9;VASH2;MTUS2;EML1;KNSTRN;MID1;MID2;EML3;EML4;CLIP3;EML5;CLIP2;EML6;CLIP1;FAM161A;MAP7D3;STIM1;CEP57L1;KIF16B;MAP1B;MAP1A;CLIP4;SBDS;KIF20A;EZR;KIF20B;HDGFL3;MACF1;TUBGCP2;ARL3;SPATA4;NDRG1;SKA1;CAMSAP1;SKA2;TTBK2;CAMSAP2;SPAST;RACGAP1;KIF3B;MAP2;KIF3A;MAP6;MA…	0	Molecular_Function_2021	1	1	1	1	1	1	0	1	1	1	1	1	1
RNA polymerase II-specific DNA-binding transcription factor binding	GO:0061629	155/190	1.87158e-06	9.7946e-05	2.26991	29.9372	RB1;ATF2;TCERG1;SMARCB1;SPI1;KDM1A;ATN1;RBPJ;ACTB;CPNE1;EP300;PITX2;CDK5RAP3;GTF2I;EOMES;MEF2A;PIAS4;HES6;MED1;GABARAPL1;LMO2;ACTN4;ISL1;PIAS2;PIAS1;AR;ZFPM2;TP53;ZFPM1;ATF4;DHX9;BAZ2A;BCL10;HIF1A;MTDH;NEUROD1;NHLH2;DDRGK1;MIER3;MIER2;MIER1;TP53BP2;DMAP1;TP53BP1;PPARGC1A;BBS2;BBS1;CREBBP;JUN;SMAD3;JUP;TRIP4;NR0B1;SMARCA4;NFKBIA;SNW1;ID2;BHLHE40;TADA3;TAF4B;TCF3;NFE2L2;PTPRT;RERE;GSK3B;LDB1;FAF1;S…	0	Molecular_Function_2021	1	1	1	1	1	1	1	1	1	1	1	1	1
mRNA binding	GO:0003729	207/263	5.74364e-06	0.000288561	1.89624	22.8828	EIF4A1;EIF4A3;HNRNPU;HNRNPR;ADARB1;RPL7;NYNRIN;RPS14;ZC3H12B;LUC7L;RPL35;DENR;RPS13;EIF2A;SRRM2;SRRM3;AQR;RBFOX1;SRRM4;RBFOX2;RBFOX3;SECISBP2;METTL3;CIRBP;RC3H1;RC3H2;CARHSP1;MARF1;ZC3H11A;DXO;NUP98;RPL26;TP53;SF1;SLBP;DHX9;SHMT2;CSTF3;SHMT1;CSTF2;HNRNPLL;MRPL13;FXR1;FXR2;LARP1;DHX33;PCBP3;PCBP4;DHX36;PCBP2;N4BP1;UPF3B;LARP4;PUM1;LARP6;PUM2;DHFR;HNRNPL;RPS26;HNRNPM;CPEB1;HNRNPK;FUBP3;FUBP1;AGO2;R…	0	Molecular_Function_2021	1	1	1	1	1	1	1	1	1	1	1	1	1
oxidoreduction-driven active transmembrane transporter activity	GO:0015453	53/58	7.95978e-06	0.000384519	5.41524	63.581	NDUFA13;NDUFA12;COX4I1;NDUFA10;CYB561D2;UQCRFS1;COX8A;NDUFC2;NDUFC1;COX6B1;COX7A2L;NDUFS8;NDUFS7;NDUFS6;NDUFS5;NDUFS4;NDUFS3;UQCRC1;NDUFS2;NDUFS1;NDUFB9;NDUFB8;NDUFB7;NDUFB10;NDUFB6;COX15;NDUFB5;NDUFB4;NDUFB3;NDUFA4L2;NDUFB2;NDUFB1;UQCR11;UQCR10;COX5B;COX5A;UQCRH;NDUFV3;NDUFV2;NDUFV1;COX10;NDUFA9;CYB5A;NDUFA8;NDUFA7;NDUFA6;NDUFA5;NDUFA4;NDUFA3;NDUFA2;NDUFA1;CYBRD1;UQCRQ	0	Molecular_Function_2021	1	1	1	1	1	1	1	1	1	1	1	1	1
GTPase activity	GO:0003924	172/216	9.74026e-06	0.000446057	2.00356	23.1195	RAB3B;RAB3C;RAB3A;GIMAP7;EFTUD2;RAB43;GNAT2;GNAT3;ARHGDIB;GNAT1;MMUT;TRIM23;RAB2A;GBP5;ENTPD7;GTPBP1;EEF1A1;RAB32;RRAGA;RAB31;RRAGC;RRAGD;EEF1A2;RAB35;RABL3;TBC1D24;RAB38;ARL8A;GNAZ;RASL12;RAB5B;RAB5C;SAR1A;SAR1B;AGAP2;ARL1;RHOBTB3;ARL2;AGAP3;DNAJC27;GSPT1;NUGGC;RAP1GAP;RHOBTB1;RHOBTB2;RAP1B;GNG10;RHOT2;RHOT1;TPPP;RAB6A;RAB6B;ABCA4;RABL2A;RAB27A;TBCC;RAB27B;GPN2;EEF2;GPN1;GPN3;GNAO1;IFT22;GNAL;RH…	0	Molecular_Function_2021	1	1	1	1	1	1	1	1	1	1	1	1	1
nucleoside-triphosphatase activity	GO:0017111	217/278	9.94395e-06	0.000446057	1.82495	21.0207	GNAT2;GNAT3;GNAT1;MMUT;TRIM23;DYNC2H1;GBP5;ENTPD4;ENTPD7;GTPBP1;CLPX;MYL6;RRAGA;RRAGC;RRAGD;RABL3;KIF20B;ABCB6;SAR1A;DHX9;SAR1B;AGAP2;AGAP3;GSPT1;NUGGC;GNG10;RHOT2;RHOT1;RNF213;MYO6;ABCA3;ABCA4;RAB27A;RAB27B;GPN2;GPN1;GPN3;DHX29;HBS1L;GFM1;GFM2;DIRAS2;SRP54;RAB22A;GNGT1;THTPA;GNGT2;MTG1;NKIRAS1;MTG2;NKIRAS2;KIF1C;RAC3;KIF1A;RAC1;HRAS;RAB8A;RAB8B;RHOG;RHOH;RRAS2;RHOF;GNL2;GNL1;RHOA;RAB33B;RHOB;RAP…	0	Molecular_Function_2021	1	1	1	1	1	1	1	1	1	1	1	1	1
magnesium ion binding	GO:0000287	120/146	1.32643e-05	0.000574483	2.36252	26.5321	CERK;PDCD6;XYLT2;CIB2;NUDT5;NUDT3;THG1L;ENDOV;STK11;PAPOLA;NUDT18;NUDT16;MTPAP;PRKACB;PSPH;MAP3K5;NUDT12;GEN1;ERN1;MSH6;MSH2;PPA2;RRAGC;MTHFD2;PPA1;ADPRH;PGP;SIK3;TSSK6;DXO;HPRT1;SIK2;PI4K2A;BRSK1;EXD2;PIF1;BRSK2;NLK;STK4;STK3;NUAK2;FIGNL1;DHX36;STK38;ABL1;MOV10L1;STK38L;HACL1;TPPP;PCK1;MORC2;MARK2;MARK1;SRPK2;EPHX2;IDH1;NEK6;IDH2;PDE2A;PLK1;TREX2;SRPK1;GCLC;RHEB;TDP2;STK26;UBA2;ALPI;TOP2A;FEN1;D…	0	Molecular_Function_2021	1	1	1	1	1	1	1	1	1	1	1	1	1
ubiquitin binding	GO:0043130	65/74	1.97082e-05	0.000825116	3.6908	39.9879	TOP2A;UBXN1;USPL1;WDR48;FAF1;USP33;FAF2;HSPB1;RNF19B;TNFAIP3;AUP1;CKS1B;UCHL1;DDI2;NUP62;UBXN7;IKBKG;FBXO7;VPS36;USP5;FBXW7;RAD23A;UCHL3;RAD23B;SIRT2;RNF168;CKS2;PLAA;RBCK1;SQSTM1;BIRC2;VPS28;OTUB1;OTUB2;RNF31;USP13;TSG101;USP16;CXCR4;RNFT1;DNAJB2;GGA3;MVB12B;MVB12A;MARCHF7;ASCC2;BUB3;MARK4;RAE1;N4BP1;USP25;SMAD3;NSFL1C;NPLOC4;UBXN11;NEDD4;TOLLIP;NBR1;MDM2;SPRTN;UBE2N;UBAP1;UBAP1L;RNF185;TRIM32	0	Molecular_Function_2021	1	1	1	1	1	1	1	1	1	1	1	1	1
nuclear receptor binding	GO:0016922	100/120	2.19401e-05	0.000888928	2.55779	27.4379	KDM1A;GTF2B;JMJD1C;PARK7;PHB2;GRIP1;EP300;HMGN3;MED1;DAXX;PRKCB;ACTN4;MED4;ISL1;FOXP1;PRPF6;PADI2;PPID;DDX5;BAZ2A;HIF1A;MED30;ZNHIT3;GAS2L1;PPARGC1A;ZBTB7A;PPARGC1B;STAT5B;SMAD3;JUP;HMGA1;TRIP4;NR0B1;ESR1;TRERF1;SMARCA4;NR4A2;NR4A1;NR4A3;SNW1;CNOT1;TADA3;TRIP6;MMS19;STRN;CALR;RNF14;TGFB1I1;MED16;RERG;MED17;MED12;PAGR1;MED14;MED13;ZNF366;NCOA1;BCAS3;NCOA2;NCOA6;BUD31;NCOA3;DDX54;WIPI1;PROX1;ARID1A…	0	Molecular_Function_2021	1	1	1	1	1	1	1	1	1	1	1	1	1
phosphatase binding	GO:0019902	95/114	3.50984e-05	0.00137761	2.55719	26.23	PTPRT;CSRNP2;CDKN1B;ELL;SH2D4A;FLT4;MAST2;CDH5;LGALS3;SPRED1;CHCHD3;CNST;TBK1;PPME1;PPP6R1;CDC27;PPP6R3;SIRPA;NEK2;KIFAP3;ROS1;IKBKE;CTSC;MAP3K5;JAK1;FCRL2;ANAPC7;FCRL6;FCRL3;MAGI2;ITGA1;TSC2;TRAF2;GTF2F1;VRK3;ANK1;TRPC4AP;SYTL2;CARHSP1;CEACAM1;PPP1R3C;LCK;TRAF3;CRY2;CRY1;ANAPC4;TERF2IP;ANAPC5;TP53;MET;SFI1;SPTBN4;VCP;MTMR3;STX17;PPP1R32;MVP;PXN;MTMR9;PIK3R2;IQGAP1;PIK3R1;MTMR4;STYXL1;HSP90B1;SLC…	0	Molecular_Function_2021	1	1	1	1	1	1	1	1	1	1	1	1	1
ubiquitin-protein transferase activity	GO:0004842	296/392	3.8455e-05	0.00146362	1.58308	16.0936	CBLB;UBE2L3;RNF115;RNF114;CDC23;HERC2;TRIM28;FBXO4;FBXO3;TRIM25;FBXO6;BTRC;FBXO7;TRIM21;RNF111;FBXO9;TRIM23;VPS18;NHLRC3;FBXO2;NSMCE1;RC3H1;RC3H2;RNF123;RNF126;CDC34;KCTD10;HECW2;HECW1;KCTD13;TRIM13;TRIM14;NHLRC1;RBCK1;CBLL1;RNF122;TRIM11;RNF121;MYCBP2;NEDD4L;MEFV;UBE2J2;ANAPC11;UBE2J1;RNF214;RNF213;RNF216;RNF215;RNF217;HLTF;VPS11;BARD1;BRAP;HACE1;SIAH3;SIAH2;SIAH1;IRF2BP1;MEX3C;RNF103;FBXL3;FBXL…	0	Molecular_Function_2021	1	1	1	1	1	1	1	1	1	1	1	1	1
kinase activity	GO:0016301	93/112	5.62553e-05	0.00207814	2.50298	24.4932	DGKG;PANK4;GSK3B;SCYL3;DGKE;PANK2;DGKD;PANK3;CERK;DGKB;PANK1;TRRAP;ADPGK;DGKA;LRRK2;PIK3CD;PIK3CB;PIK3C2A;PIK3CG;PIK3C2B;HYKK;PPIP5K2;NMRK2;RFK;AKT1;NEK1;SEPHS1;SEPHS2;PSTK;EPHA4;CDKL5;CSNK2A1;SPHK2;DCAKD;IPMK;FN3KRP;MASTL;DGKZ;COASY;PGM2L1;ITPKB;ITPKC;PIK3CA;PRKD3;DGKQ;SHPK;IDNK;TRIB3;PIK3C3;PRKD1;DGKI;DGKH;IPPK;CERKL;PDXK;MVK;CAMK2A;STK39;PKMYT1;PAPSS2;PAPSS1;CKMT2;GK5;IRAK1;PMVK;ABL1;PGK1;CKB;…	0	Molecular_Function_2021	1	1	1	1	1	1	1	1	1	1	1	1	1
protein tyrosine phosphatase activity	GO:0004725	64/74	6.84099e-05	0.00245494	3.26988	31.3581	PTPRT;PTPRU;PTPRR;PTPRS;PTPRN;PTPRO;PTEN;PTPN20;PTPN21;PTPRM;PTPRJ;DUSP18;PTPN23;PTPRK;CDC14A;PTPDC1;PTPRF;PTPRG;DUSP11;UBASH3B;ACP1;DUSP4;TPTE2;DUSP3;DUSP1;CDC25C;DUSP26;CDC25A;PALD1;CDC25B;PTP4A1;DUSP23;PTP4A2;PTP4A3;DUSP21;PGP;MTMR3;HACD2;MTMR6;TIMM50;PTPRZ1;PTPN1;PTPN18;PTPRN2;EYA1;EYA2;EYA3;EYA4;PTPN11;PTPN12;PTPN13;PTPN14;PTPRD;PTPRE;PTPRB;PTPRC;PTPRA;PTPN9;PTPN6;PTPN4;PTPN5;PTPN2;CDKN3;PTP…	0	Molecular_Function_2021	0	1	1	1	1	1	0	0	1	1	0	1	1
Hsp90 protein binding	GO:0051879	33/35	9.49527e-05	0.00331279	8.42038	77.9907	AHR;NOD2;HDAC8;NR3C1;HIF1A;HDAC6;NPAS2;USP19;ARNTL;STIP1;CHORDC1;HSF1;KDR;RPS3;GBP1;SLC12A2;UNC45A;UNC45B;PACRG;CSNK2A1;PTGES3;AHSA1;TSC2;TSC1;ERN1;PPP5C;CYP1A1;STUB1;MAPT;PPEF2;FKBP6;PPID;TELO2	0	Molecular_Function_2021	1	1	1	1	0	1	1	1	1	1	1	1	1
syntaxin-1 binding	GO:0017075	22/22	0.000116134	0.00394227	148456	1.34513e+06	NSF;UNC13B;SNAP25;UNC13C;PRRT2;UNC13A;STXBP3;SYT1;DAPK1;LRRK2;STXBP1;STXBP2;SYP;SYPL2;CPLX2;CPLX1;SYNPR;SYPL1;SNPH;STXBP5;VAMP2;VAMP3	1	Molecular_Function_2021	0	1	0	0	0	0	0	0	0	0	0	0	0
basal RNA polymerase II transcription machinery binding	GO:0001099	31/33	0.00019357	0.00623394	7.90886	67.6197	URI1;ELOF1;DHX9;GTF2B;CTR9;SUPT4H1;HNRNPU;CCAR2;CDC73;WDR43;SCAF8;RECQL5;PCF11;SMYD2;RPRD1B;ZNF326;LLPH;RPRD1A;TBP;NCOA3;ELP2;ELP4;RPRD2;DRAP1;AR;AGO1;UVSSA;AGO2;WAC;PAF1;ERCC5	0	Molecular_Function_2021	1	1	1	1	1	1	1	1	1	1	1	1	1
RNA polymerase core enzyme binding	GO:0043175	31/33	0.00019357	0.00623394	7.90886	67.6197	URI1;ELOF1;RRN3;DHX9;GTF2B;CTR9;SUPT4H1;HNRNPU;SPTY2D1;CCAR2;CDC73;WDR43;SCAF8;RECQL5;PCF11;ERBB2;SMYD2;RPRD1B;ZNF326;RPRD1A;MAF1;NCOA3;ELP2;ELP4;RPRD2;AGO1;UVSSA;AGO2;WAC;PAF1;ERCC5	0	Molecular_Function_2021	1	1	1	1	1	1	1	1	1	1	1	1	1
tau-protein kinase activity	GO:0050321	20/20	0.000264796	0.00825733	134960	1.1116e+06	BRSK1;GSK3B;BRSK2;GSK3A;PRKAA1;ROCK1;ROCK2;DYRK1A;TTBK1;TTBK2;CDK5;TAOK1;PHKG2;TAOK2;SIK3;FYN;MARK4;MARK3;MARK2;MARK1	0	Molecular_Function_2021	0	1	0	0	1	0	1	0	0	0	0	0	0
beta-tubulin binding	GO:0048487	30/32	0.000275692	0.00825733	7.65315	62.727	PDCD5;HTT;SMC3;GABARAP;UXT;IFT74;SPAST;RACGAP1;EMD;BBS4;CCT5;APPL1;BCAS3;GABARAPL2;GABARAPL1;PACRG;MAP1S;PIFO;TBCD;DLEC1;LRPPRC;PEX14;EML4;TTLL7;VAPB;TAOK1;TRPV4;FGF13;ARL8A;CDK5R1	0	Molecular_Function_2021	1	1	1	1	1	1	1	0	1	1	1	1	1
ATPase binding	GO:0051117	62/73	0.000276121	0.00825733	2.87886	23.5913	UBXN1;TCIRG1;PKD2;PEX26;FBL;PPP3CA;VCPKMT;ATP6V1E1;GABARAPL2;ATP6V1G1;S100A1;PDE4D;PIH1D1;SLC2A13;TRPC1;ANK2;ATP1B3;ATP1B2;ATP1B1;ANK1;AR;SELENOS;LCK;CLPP;TMEM106B;ALDOB;EZR;BRSK2;RALA;NUFIP1;RALB;SRC;TAF9;DERL1;TOR1AIP2;SNU13;PSEN1;METTL21A;NKD2;TMTC4;ATXN3;DNAJB1;NCSTN;PLN;ZNHIT6;ATP6V0A2;ATP6V0A1;ABCA1;USP25;NOP58;PEX19;WFS1;CAV1;NR1H2;RDX;SYVN1;ESR1;SVIP;DNAJC10;HRC;SLC26A9;PTPN3	0	Molecular_Function_2021	1	1	1	1	1	1	1	1	1	1	1	1	1
core promoter sequence-specific DNA binding	GO:0001046	34/37	0.000293621	0.00857647	5.78328	47.0366	GTF2A1;RRN3;SMARCB1;HDAC1;GTF2B;BAZ2A;PARK7;NR3C1;MACROH2A1;RELA;TAF1B;TAF1C;MYC;RUVBL2;SNAPC3;UBTF;KLF10;ZBTB17;DR1;NPM1;POU2F1;TBP;STAT1;PIH1D1;FOS;FOXP1;SMARCA4;DRAP1;AGO1;AGO2;TBPL1;TAF4;TP53;TAF1	0	Molecular_Function_2021	1	1	1	1	1	1	1	1	1	1	1	1	1
phosphatidylinositol binding	GO:0035091	76/92	0.00036954	0.0105487	2.42691	19.1805	PLEKHF2;DENND1B;SCARB1;PIGU;HIP1;NCF1;NUMA1;GPAA1;ZFYVE9;DENND1A;PITPNB;FRMPD2;PITPNA;SNX12;SNX13;SNX11;WDR45;ZFYVE1;PITPNC1;EEA1;RPH3A;ING2;MCF2L;ANKFY1;TNFAIP8L3;APPL2;APPL1;BCAS3;RUBCN;MREG;EXOC8;PARD3B;GAP43;ZFYVE16;CEACAM5;PARD3;PITPNM2;PIGK;WDFY1;WDFY3;AIDA;MAPT;MPPE1;RNF34;ITPR1;ITPR2;TULP3;ITPR3;THY1;MTM1;SNX4;SNX1;SCIN;SNX2;SNX27;FCHO2;SNX9;SNX8;SNX5;PHF12;HIP1R;SNX24;SNX22;TRPV1;SNAP91;…	0	Molecular_Function_2021	1	1	1	1	1	1	1	1	1	1	1	1	1
histone deacetylase activity	GO:0004407	19/19	0.000399827	0.0111596	128212	1.00319e+06	HDAC4;HDAC5;HDAC2;HDAC3;HDAC10;HDAC1;HDAC11;SIRT6;SIRT7;HDAC8;HDAC9;SIRT1;HDAC6;SIRT2;SIRT3;MIER3;MIER2;MIER1;SUDS3	0	Molecular_Function_2021	1	1	1	1	1	1	0	1	1	1	1	1	1
protein heterodimerization activity	GO:0046982	146/188	0.000411126	0.0112255	1.77868	13.8676	DGKD;FMR1;AHR;SMC3;PHB2;CREB3L3;PPP2R1A;RCC1;FBXO7;MEF2A;MEF2C;TPM4;RALGAPA1;RALGAPA2;METTL3;TPM1;ALG2;CYBB;CYBA;ATP1B2;SLC51A;ATP1B1;SLC51B;NPAS4;RRAGA;RALGAPB;RRAGC;DDIT3;RRAGD;ABCG4;ATF6;TP53;ABCG1;ATF3;ATF4;EPAS1;PEF1;MTTP;SUPT4H1;ZBTB1;NOLC1;PDGFA;PIK3R2;PHB;HIF1A;NPAS3;FXR1;NEUROD1;NEUROD2;SDCBP;SNX1;FXR2;SNX2;IRAK1;NAE1;PSMF1;MCL1;BARD1;TFAP2B;XBP1;FZD4;GADD45A;FZD9;LSM5;SUPT5H;EXT1;NR4A2;…	0	Molecular_Function_2021	1	1	1	1	1	1	1	1	1	0	1	1	1
actin binding	GO:0003779	138/177	0.000429885	0.011488	1.81024	14.033	AVIL;HNRNPU;ABRA;EPS8;ALKBH4;MAEA;RUSC1;COTL1;DAG1;SYNPO;GAS2L3;MAP1S;PRKCE;TPM1;VASH2;ACTN4;VASH1;MYL4;MAP1B;MYL2;MAP1A;FSCN1;PFN4;PPP1R42;TLN2;EZR;PFN1;VCL;PFN2;MACF1;SPTBN4;FLII;TWF2;TWF1;IQGAP2;MEFV;CORO1A;SCIN;CALD1;MICAL1;MYO6;ABL1;MYH10;VPS16;RDX;MICAL3;MICAL2;PARVA;CGN;PARVB;FHDC1;SSH2;CORO2B;PTK2;SSH1;ANLN;CCDC88A;KIF18A;SMTN;PARVG;GIPC1;TRPV4;CORO7;FERMT2;ITGB1;SPEF1;LRRK2;ARPC1A;FHL3;L…	0	Molecular_Function_2021	0	1	1	1	0	1	0	0	1	0	0	0	1
phosphotransferase activity, alcohol group as acceptor	GO:0016773	63/75	0.000470131	0.0123018	2.68133	20.5457	DGKG;PANK4;DGKE;PANK2;DGKD;PANK3;ADPGK;DGKB;PANK1;DGKA;ADK;PIK3CD;PIK3CB;PIK3C2A;HK2;PIK3CG;HK1;KHK;PIK3C2B;HYKK;CLP1;NMRK2;RFK;XYLB;SPHK2;DCAKD;IPMK;TRPT1;DGKZ;COASY;PGM2L1;NT5C3A;PKM;PIK3CA;DGKQ;SHPK;FAM20B;IDNK;PIK3C3;FAM20A;DGKI;DGKH;GNE;IPPK;PDXK;MVK;NOL9;PAPSS2;PAPSS1;GK5;FGGY;CHKA;GK;PKLR;AGK;GLYCTK;DOLK;ETNK1;PI4KA;POMK;PI4KB;GALK2;GALK1	0	Molecular_Function_2021	1	1	1	1	1	1	1	1	1	1	1	1	1
proton transmembrane transporter activity	GO:0015078	36/40	0.000537825	0.0136975	4.59262	34.5731	SLC46A1;COX15;COX4I1;NDUFA4L2;UQCR11;UQCR10;CLCN3;COX5B;COX5A;UQCRH;SLC9A1;NNT;MFSD3;UQCRFS1;COX10;ATP6V1F;COX8A;DMAC2L;CYB5A;NDUFA4;SLC11A2;SLC33A1;CTNS;SLC4A11;OTOP1;OTOP2;OTOP3;COX6B1;CLCN5;COX7A2L;CLCN4;UQCRQ;ATP6V1B2;UQCRC1;NOX5;ATP6V1B1	0	Molecular_Function_2021	0	1	0	1	0	0	1	0	0	0	1	0	1
protein serine/threonine phosphatase activity	GO:0004722	53/62	0.000550886	0.0136975	3.00668	22.5621	LRRK2;LRRC39;LRRK1;PTEN;CTDSPL2;CDC14A;PPP1CB;PPP1CC;PPP3CA;PPP6C;PPP3CB;PP2D1;ILKAP;DUSP4;PPTC7;DUSP1;SSU72;LRRC40;PPM1A;PPM1B;PPP1R3C;CTDSP1;LCK;CTDSP2;PPP1R3D;PGAM5;PPEF1;PPEF2;PHLPP2;CTDP1;MTMR3;PHLPP1;PPM1L;PPM1H;PPM1D;PPM1E;RPAP2;MTMR6;PPM1F;PPM1G;TIMM50;PPP2CA;PPP2CB;PPP3R1;PPP4C;LRRIQ4;CAMK2G;PDP1;PPP5C;PDP2;UBLCP1;TAB1;CDKN3	0	Molecular_Function_2021	1	1	1	1	0	1	1	0	1	1	0	1	1
snoRNA binding	GO:0030515	28/30	0.000556189	0.0136975	7.14186	53.524	NUFIP1;PRKDC;WDR3;HEATR1;NUDT1;DDX21;SNU13;NUDT5;NUDT4;RRP9;BMS1;DHX37;GAR1;NUDT16;NOP56;NOP14;NOP58;UTP6;IMP3;XRCC5;IMP4;BYSL;NUDT7;TBL3;DKC1;NHP2;TSR1;NOP10	0	Molecular_Function_2021	1	1	1	1	1	1	1	1	0	1	1	1	1
catalytic activity, acting on a tRNA	GO:0140101	32/35	0.000570119	0.0137706	5.44226	40.6519	FTO;AARS1;MTFMT;PUS10;AARS2;MRPL58;DTWD2;DTWD1;ALKBH1;LCMT2;DUS4L;TRDMT1;ELAC2;TYW3;ELAC1;GATC;BCDIN3D;GATB;TRPT1;QRSL1;FTSJ1;TRIT1;DUS2;NT5C3A;QTRT1;PTRH2;TRMT5;TRMT12;PTRH1;TRMT13;DUS1L;DUS3L	0	Molecular_Function_2021	1	1	1	1	1	1	1	1	1	1	1	1	1
transcription coregulator binding	GO:0001221	46/53	0.000626593	0.0148491	3.35438	24.7393	CCNT2;THRB;HDAC3;CTBP2;CTBP1;EHMT2;PHF1;USP11;ZBTB49;CHD6;EHMT1;WIZ;RORA;AHR;CTCF;HDAC6;RELA;TERT;SIX3;ZNF644;ZBTB7A;SUZ12;ZBTB17;SMAD4;SMAD3;UBE2I;EED;RPL23;NEK6;LMO2;NR1D1;ESR1;CIT;CDK9;PER2;AR;PER1;MED25;THAP7;CNOT2;MTF2;CTNNB1;HDGF;VGLL4;PPARD;EZH2	0	Molecular_Function_2021	1	1	1	1	1	1	1	1	0	0	1	1	1
manganese ion binding	GO:0030145	42/48	0.000749456	0.0174318	3.5726	25.709	EXD2;FEN1;B4GALT1;DYRK2;XYLT2;ADCY2;PRIMPOL;ENDOU;HMGCL;WRN;IMPA1;MGAT5;MGAT5B;ABL1;ME1;PAPOLA;PIM1;MGAT1;MGAT2;NUDT16;MTPAP;PCK1;XXYLT1;GYG1;LARGE2;PCK2;GALNT4;GALNT3;NEK4;ARG1;GALNT2;GALNT1;SOD2;POMGNT1;XPNPEP1;TDP2;XPNPEP3;MPPED2;ATP13A2;MPPE1;ADPRM;B4GALT7	0	Molecular_Function_2021	1	1	0	1	1	0	1	1	0	1	1	1	1
5'-3' RNA polymerase activity	GO:0034062	27/29	0.000787655	0.0174465	6.88628	49.2124	CRCP;POLR2A;TERT;POLR2B;POLR2C;POLR2D;POLR2E;POLR2F;POLR2G;TENT2;POLR2I;POLR2J;POLR2L;POLRMT;POLR3A;POLR3B;POLR1A;MED21;POLR1B;MED20;POLR1C;POLR1D;POLR3F;POLR1F;POLR3H;POLR1H;POLR3K	0	Molecular_Function_2021	1	1	1	1	1	1	1	1	1	1	1	1	1
DNA-directed 5'-3' RNA polymerase activity	GO:0003899	27/29	0.000787655	0.0174465	6.88628	49.2124	CRCP;PRIM1;PRIMPOL;POLR2A;POLR2B;POLR2C;POLR2D;POLR2E;POLR2F;POLR2G;POLR2I;POLR2J;POLR2L;POLRMT;POLR3A;POLR3B;POLR1A;MED21;POLR1B;MED20;POLR1C;POLR1D;POLR3F;POLR1F;POLR3H;POLR1H;POLR3K	0	Molecular_Function_2021	1	1	1	1	1	1	1	1	1	1	1	1	1
3'-5'-exoribonuclease activity	GO:0000175	31/34	0.000791758	0.0174465	5.27179	37.6472	EXD2;DIS3L;PARN;EXOSC7;EXOSC5;EXOSC10;EXOSC4;ERI1;EXOSC9;NOCT;ERI3;EXOSC3;EXOSC2;DIS3L2;TOE1;CNOT6L;PNPT1;DIS3;ANGEL2;ANGEL1;USB1;REXO2;PAN2;CNOT6;CNOT7;PAN3;CNOT1;PDE12;CNOT2;XRN2;CNOT8	0	Molecular_Function_2021	1	1	1	1	1	1	1	1	1	1	1	1	1
transmembrane receptor protein tyrosine kinase activity	GO:0004714	51/60	0.000930793	0.0201565	2.89279	20.1901	ALK;DDR1;RET;NRP1;NRP2;FLT1;FLT3;FLT4;FGFRL1;IGF1R;EFEMP1;KDR;EPHB2;EPHB1;ROS1;EPHB4;EPHB3;EPHA5;PDGFRB;EPHA4;PDGFRA;EPHA7;EPHA6;EPHA8;LMTK2;TYRO3;ROR1;ROR2;MET;EPHA3;DDR2;EPHA2;CSF1R;MST1R;ERBB4;ERBB2;NTRK1;NTRK2;RYK;INSR;NTRK3;TIE1;CRIM1;MERTK;IGF2R;AXL;TEK;FGFR4;FGFR3;FGFR2;FGFR1	0	Molecular_Function_2021	0	1	1	1	1	0	0	0	0	0	0	0	0
gamma-tubulin binding	GO:0043015	22/23	0.000979133	0.0208439	11.2195	77.7382	OFD1;BRSK1;TUBGCP2;PIFO;DIXDC1;BRCA2;NDRG1;PAK1;RAD51D;RACGAP1;BLOC1S2;CENPJ;TUBGCP5;TUBGCP6;TUBGCP3;B9D2;TUBGCP4;ARHGEF7;MARK4;GIT1;CDK5RAP2;RAB11FIP5	0	Molecular_Function_2021	0	1	1	1	0	0	1	1	1	0	1	0	0
aminoacyl-tRNA ligase activity	GO:0004812	34/38	0.00100393	0.0210156	4.33681	29.9406	AARS1;AARS2;KARS1;PARS2;YARS1;YARS2;FARS2;NARS1;QARS1;NARS2;IARS2;IARS1;VARS2;EARS2;VARS1;RARS2;RARS1;MARS2;MARS1;DARS2;DARS1;WARS1;WARS2;LARS2;SARS1;SARS2;EPRS1;LARS1;TARS3;CARS1;FARSA;CARS2;TARS1;FARSB	0	Molecular_Function_2021	1	1	1	1	1	1	1	1	1	1	1	1	1
exoribonuclease activity, producing 5'-phosphomonoesters	GO:0016896	30/33	0.00109692	0.0221905	5.10135	34.767	EXD2;DIS3L;PARN;EXOSC7;EXOSC5;EXOSC10;EXOSC4;ERI1;EXOSC9;NOCT;ERI3;EXOSC3;EXOSC2;DIS3L2;TOE1;CNOT6L;PNPT1;DIS3;ANGEL2;ANGEL1;USB1;REXO2;PAN2;CNOT6;CNOT7;XRN1;PDE12;XRN2;CNOT8;DCP2	0	Molecular_Function_2021	1	1	1	1	1	1	1	1	1	1	1	1	1
telomeric DNA binding	GO:0042162	30/33	0.00109692	0.0221905	5.10135	34.767	PIF1;BLM;SMG1;KDM1A;SMG7;SMG5;SMG6;PURA;HMBOX1;WRN;TERT;CTC1;UPF2;UPF1;ACD;STN1;XRCC6;XRCC5;RPA1;UPF3A;TERF1;TERF2;RAD50;TEN1;APEX1;NCL;HNRNPD;POT1;TERF2IP;TELO2	0	Molecular_Function_2021	1	1	1	1	1	1	1	1	1	1	1	1	1
endoribonuclease activity, producing 5'-phosphomonoesters	GO:0016891	26/28	0.00111306	0.0221905	6.63073	45.0932	POP5;DBR1;FEN1;POP7;RNASEH2A;POP1;POP4;RPP30;EDC3;ENDOV;RNASEH1;EXO1;DROSHA;NUDT16;RPP14;RPP38;ELAC2;ELAC1;RPP40;DICER1;MRPL44;AGO3;APEX1;AGO2;RPP21;RPP25	0	Molecular_Function_2021	1	1	0	0	1	1	0	0	0	0	0	0	1
rRNA binding	GO:0019843	37/42	0.00118281	0.022998	3.77588	25.4489	DDX28;FASTKD2;MRPL18;MRPS11;RPL12;RPL11;RPLP0;UTP23;MRPL16;PPAN;DDX21;RPF2;MRPL11;NGRN;RPS14;EMG1;ERI1;RPS3;RRS1;RPS13;PTCD3;RPS9;MRPS27;RPL23;RPS5;MTERF4;CIRBP;GTF3A;MRPS18A;ERAL1;MRPS7;MRPS6;MRPS18C;FASTKD5;MDM2;SBDS;ANG	0	Molecular_Function_2021	1	1	1	1	1	1	1	1	0	1	1	1	1
phosphatidylinositol phosphate binding	GO:1901981	82/102	0.00119018	0.022998	2.09452	14.1037	ARHGAP9;DENND1B;HIP1;PLEKHB2;DENND1A;NCF4;SNX12;SNX13;SNX11;WDR45;ZFYVE1;RLBP1;RPH3A;ZFYVE28;LAPTM4B;ZFYVE26;JPH2;OSBP;SH3PXD2B;AKT1;ANKFY1;ARFIP2;ARFIP1;BBS5;KCNH1;PHLDA3;RUBCN;GOLPH3L;ARAP3;PLA2G4A;WIPI1;ARAP1;COMMD1;GAB2;WIPI2;GAP43;OBSCN;ZFYVE16;FCHSD2;KIF16B;PARD3;ZFYVE19;LANCL2;MAPT;TTPAL;RNF34;WDR45B;MAPKAP1;DAPP1;IQGAP1;IQGAP2;SNX3;CYTH3;ADAP2;RACGAP1;SNX27;TTPA;SAP30L;CLVS2;CLVS1;OSBPL8;…	0	Molecular_Function_2021	1	1	1	1	1	1	1	1	1	1	1	1	1
protein kinase regulator activity	GO:0019887	79/98	0.00124924	0.0237735	2.12393	14.1989	CDKN1C;CCNK;CDKN1A;CCNJ;CCNT2;GMFB;ITPRIP;CDKN1B;CCNI;CCNT1;CCNH;EPO;GMFG;FAF1;RPLP1;CCNF;DUSP19;PRKAG1;PRKAG2;CCNC;RPTOR;CCND3;STK11;CCND2;CCND1;QARS1;CCNL1;CNPPD1;NCK1;DAXX;STRADA;MAPK8IP1;CCNA2;DNAJC3;DUS2;GPRC5B;CCNE2;CCNY;PRKAR1B;CCNE1;PRKAR1A;CSNK2B;MADD;SMCR8;CAB39;PRKRIP1;AGAP2;GSKIP;CCNB3;CCNB2;SOCS3;CCNB1;SOCS1;WNT11;PRKAR2B;PRKAR2A;MBIP;SH3BP5;ANKRD54;NCKAP1L;MARK2;SNCA;NPM1;KIDINS220;…	0	Molecular_Function_2021	1	1	1	1	1	1	1	1	1	1	0	1	1
transmembrane receptor protein phosphatase activity	GO:0019198	16/16	0.00137621	0.0254195	107968	711338	PTPRT;PTPRU;PTPRR;PTPRN2;PTPRO;PTPRM;PTPRK;PTPRF;PTPRG;PTPRD;PTPRE;PTPRB;PTPRC;PTPRZ1;PTPRA;PTPN6	0	Molecular_Function_2021	0	1	1	1	1	1	0	0	1	0	0	1	0
transmembrane receptor protein tyrosine phosphatase activity	GO:0005001	16/16	0.00137621	0.0254195	107968	711338	PTPRT;PTPRU;PTPRR;PTPRN2;PTPRO;PTPRM;PTPRK;PTPRF;PTPRG;PTPRD;PTPRE;PTPRB;PTPRC;PTPRZ1;PTPRA;PTPN6	0	Molecular_Function_2021	0	1	1	1	1	1	0	0	1	0	0	1	0
DNA polymerase activity	GO:0034061	21/22	0.00141921	0.0254647	10.7087	70.224	POLQ;POLN;POLM;REV1;PRIMPOL;POLB;POLD3;POLE4;POLA1;POLD4;CHRAC1;TERT;POLD1;POLE2;POLE3;POLI;POLL;POLK;POLE;POLH;POLG	0	Molecular_Function_2021	1	1	1	1	1	1	1	1	1	1	0	0	0
K63-linked polyubiquitin modification-dependent protein binding	GO:0070530	21/22	0.00141921	0.0254647	10.7087	70.224	ZRANB3;ZRANB1;OTUD7A;ZBTB1;OTUD7B;TNFAIP3;FAAP20;PRPF8;PARP10;RNF168;RNF169;WDR81;UIMC1;SPRTN;TAB3;TAB2;IKBKG;ATRIP;IKBKE;SQSTM1;OPTN	0	Molecular_Function_2021	1	1	1	1	0	1	1	1	1	1	1	1	1
RNA polymerase II complex binding	GO:0000993	29/32	0.00151582	0.0268151	4.93093	32.0106	URI1;ELOF1;DHX9;GTF2B;CTR9;SUPT4H1;HNRNPU;CCAR2;CDC73;WDR43;SCAF8;RECQL5;PCF11;SMYD2;RPRD1B;ZNF326;RPRD1A;BRD4;NCOA3;ELP2;ELP4;RPRD2;SCAF1;AGO1;UVSSA;AGO2;WAC;PAF1;ERCC5	0	Molecular_Function_2021	1	1	1	1	1	1	1	1	1	1	1	0	1
aminopeptidase activity	GO:0004177	25/27	0.00156931	0.0270304	6.37522	41.1655	ENPEP;RNPEPL1;KDM8;TRHDE;NPEPPS;RNPEP;CTSH;LTA4H;METAP1D;ERAP2;LVRN;ERAP1;LNPEP;JMJD7;MMP14;MMP16;XPNPEP1;MMP15;XPNPEP2;XPNPEP3;MMP17;BLMH;LAP3;METAP1;METAP2	0	Molecular_Function_2021	0	1	0	1	1	1	1	1	1	1	1	1	1
translation initiation factor activity	GO:0003743	36/41	0.00158618	0.0270304	3.67355	23.6813	EIF4A2;EIF4A1;EIF4E3;MTIF3;EIF2D;EIF2B1;EIF4E;EIF2A;EIF2B5;EIF2B4;EIF5B;EIF2B3;EIF2B2;EIF2S2;EIF2S1;EIF1;EIF3M;COPS5;EIF2S3;EIF5;EIF3K;EIF3L;EIF3I;AGO2;EIF3G;EIF3H;EIF3F;EIF3C;EIF4E2;EIF1B;EIF3D;EIF4G3;EIF3A;EIF4G2;EIF3B;EIF4G1	0	Molecular_Function_2021	1	1	1	1	1	1	1	1	1	1	1	1	1
protein tyrosine kinase activity	GO:0004713	86/108	0.00159255	0.0270304	1.997	12.8655	ALK;DDR1;RET;DYRK2;FLT1;FLT3;FLT4;SLA;AATK;IGF1R;KDR;EPHB2;JAK2;EPHB1;ROS1;EPHB4;EPHB3;JAK1;EPHA5;PDGFRB;EPHA4;PDGFRA;EPHA7;EPHA6;SYK;EPHA8;DYRK1A;MATK;LMTK2;TYK2;BAZ1B;HCK;ZAP70;MELK;LCK;PEAK1;TYRO3;ROR1;ROR2;MET;EPHA3;EPHA2;DDR2;CSF1R;PKDCC;SRC;TXK;TWF1;TTK;MST1R;TTBK1;CAMKK2;TTN;ERBB4;ERBB2;ABL1;PTK2B;CSK;FYN;LYN;NTRK1;NTRK2;SRMS;YES1;RYK;INSR;TNK2;NTRK3;TIE1;STYK1;BMX;HIPK1;MERTK;PTK2;HIPK3;H…	0	Molecular_Function_2021	1	1	1	1	1	0	0	1	1	1	1	1	0
exonuclease activity	GO:0004527	42/49	0.00187815	0.0310389	3.06177	19.2202	DCLRE1B;EXD2;FEN1;EXD3;DCLRE1C;MRE11;ISG20L2;EXOSC7;EXOSC6;EXOSC5;WRN;EXOSC10;EXOSC4;EXO1;ERI1;EXOSC9;EXOSC8;ENPP2;ENPP1;ENPP3;EXOSC3;EXOSC2;EXOSC1;POLG;REXO1;CPSF3;APEX2;AEN;EXOG;REXO2;REXO4;CNOT6;RAD50;CNOT7;PDE12;APEX1;XRN2;APLF;DXO;RAD1;FAN1;RAD9A	0	Molecular_Function_2021	1	1	1	1	1	1	1	1	1	1	1	1	1
tRNA binding	GO:0000049	42/49	0.00187815	0.0310389	3.06177	19.2202	AARS1;AARS2;KARS1;IFIT5;IGHMBP2;YARS2;HSD17B10;ALKBH8;FARS2;THG1L;TERT;ALKBH1;EIF2A;PSTK;TRMT10A;PTCD1;MRPS27;SSB;TYW5;NSUN2;PUS1;ELP1;DARS2;NSUN6;TRNAU1AP;TRNT1;EIF2AK4;ELP5;EEF1A1;RPUSD4;AIMP1;SLFN13;SEPSECS;YRDC;CTU1;SARS1;DALRD3;SARS2;EIF2S3;NEMF;XPOT;CARS1	0	Molecular_Function_2021	1	1	1	1	1	1	1	1	1	1	1	1	1
double-stranded RNA binding	GO:0003725	60/73	0.00194463	0.0316128	2.35632	14.7098	EIF4A1;HSP90AB1;TFRC;FMR1;CLTC;HNRNPU;ADAR;ADARB1;ADARB2;ELAVL1;IFIH1;TUBA1B;DHX58;DHX15;DGCR8;LRRFIP1;MBNL1;DDX58;ACTN1;STRBP;ZFR;RC3H1;DICER1;ILF2;RC3H2;MRPL44;DUS2;SUPV3L1;ILF3;SIDT1;TLR8;MYH4;TLR3;SIDT2;DHX9;STAU2;PRKRIP1;SLC3A2;HSPD1;MTDH;FXR1;DHX30;DHX33;DHX36;EIF4H;DROSHA;ZNF346;EIF4B;ZFR2;RFTN1;EIF2AK2;MSN;TUBB4B;APTX;TARBP2;AGO3;AGO4;AGO1;AGO2;VIM	0	Molecular_Function_2021	1	1	1	1	1	0	1	1	1	1	1	1	1
protein phosphatase regulator activity	GO:0019888	48/57	0.00200503	0.0316128	2.722	16.9094	PPP1R15B;ANKLE2;SET;BOD1L1;PPP2R2A;PTN;ARPP19;STYXL1;CABIN1;PPP1R9B;PTPA;LGALS3;PPP1R2;PPP4R1;PPP2R1B;PPP4R2;PPME1;PPP2R1A;PPP2R5E;PPP6R1;PPP4R4;PPP6R2;MGAT5;PPP1R7;ENSA;PPP6R3;SHOC2;PHACTR4;PPP1R16B;IGBP1;DMPK;B3GAT3;BOD1;PPP2R5B;LMTK2;PPP2R5A;EIF2AK2;PPP2R5D;PPP2R3B;PPP2R5C;PPP2R3A;RCAN1;PPP2R2C;PPP2R2B;RCAN2;PPP1R1B;PPP2R2D;RCAN3	0	Molecular_Function_2021	1	1	1	1	1	1	1	1	0	1	0	1	1
DNA-directed DNA polymerase activity	GO:0003887	20/21	0.00205346	0.0316128	10.198	63.1076	POLQ;POLN;POLM;REV1;PRIMPOL;POLB;POLD3;POLE4;POLA1;POLD4;CHRAC1;POLD1;POLE2;POLE3;POLI;POLL;POLK;POLE;POLH;POLG	0	Molecular_Function_2021	1	1	1	0	1	1	1	1	1	1	0	0	1
ephrin receptor binding	GO:0046875	20/21	0.00205346	0.0316128	10.198	63.1076	LYN;PTPN1;SHC1;SRC;CBL;EFNA5;PIK3CG;EFNA1;EFNB2;EFNB1;EFNA3;EFNA2;EFNB3;CHN1;ABL1;FYN;GRB2;ANKS1A;CRK;ANKS1B	1	Molecular_Function_2021	0	1	0	0	0	0	0	0	0	0	0	0	0
acidic amino acid transmembrane transporter activity	GO:0015172	15/15	0.00207779	0.0316128	101220	625180	SLC1A1;SLC1A2;SLC1A3;SLC1A4;SLC1A5;SLC1A6;SLC1A7;SLC25A18;SLC38A7;SLC17A6;SLC17A7;SLC17A8;SLC25A12;SLC25A22;SLC25A13	1	Molecular_Function_2021	0	1	0	0	0	0	0	0	0	0	0	0	0
phosphatidylinositol-3-phosphatase activity	GO:0004438	15/15	0.00207779	0.0316128	101220	625180	MTMR1;MTMR10;MTMR2;MTMR3;MTMR12;MTMR11;MTMR14;MTMR8;PTEN;MTMR9;MTMR4;MTMR6;MTM1;MTMR7;SYNJ1	0	Molecular_Function_2021	0	1	0	0	1	0	1	0	1	0	0	1	1
alpha-tubulin binding	GO:0043014	28/31	0.00208906	0.0316128	4.76054	29.3775	SETD2;TBCEL;HDAC6;SPAST;FNTA;RACGAP1;FAM110C;FYN;DIP2B;WASHC1;BBS4;SNCA;OFD1;PACRG;DLEC1;INO80;ARL4C;EML4;TTLL7;TAOK1;TRPV4;TBCE;EFHC1;TRIM36;EFHC2;ARL8A;DNAL1;CDK5R1	0	Molecular_Function_2021	0	1	0	1	0	0	0	0	0	0	0	0	0
general transcription initiation factor binding	GO:0140296	24/26	0.00220717	0.0330025	6.11975	37.4286	GTF2A1;GTF2A2;DR1;BRF2;TBP;THRA;TAF12;GTF2B;TAF11;AHR;ESR1;RELA;DRAP1;AR;HHEX;PSMC5;TAF1B;YEATS2;THAP7;RUVBL2;PSMC1;RUVBL1;PSMC2;TAF1	0	Molecular_Function_2021	1	1	1	1	1	1	1	1	1	0	1	1	1
damaged DNA binding	GO:0003684	38/44	0.00231849	0.034259	3.23137	19.6042	DCLRE1B;DCLRE1A;FEN1;DCLRE1C;PCNA;MPG;OGG1;PNKP;HMGB2;XPA;XPC;SMC6;UNG;NTHL1;POLD1;TDG;RPS3;EP300;NBN;POLQ;CREBBP;RPA1;XRCC1;APTX;DDB2;DDB1;ERCC3;ERCC4;APEX1;ERCC1;RPA3;CRY2;ERCC2;SDE2;ERCC5;RAD1;RAD18;CUL4B	0	Molecular_Function_2021	1	1	1	1	1	1	1	1	1	1	1	1	1
DNA-binding transcription factor binding	GO:0140297	157/208	0.00242537	0.0354217	1.57436	9.48044	RB1;ATF2;TCERG1;SPI1;CRTC3;KDM1A;CRTC1;ZMYND8;PRDM5;ATN1;PARK7;NOC2L;RBPJ;PSMD9;CHCHD2;KAT5;MYC;EP300;NBN;PITX2;GTF2I;MEF2A;EOMES;PIAS4;TLE4;HES6;TLE3;MEF2C;TLE2;TLE1;DAPK3;LMO2;ISL1;PIAS2;HCFC1;PIAS1;AR;DDIT3;DGKQ;ZFPM2;TP53;ZFPM1;CGGBP1;ATF4;CTBP1;DHX9;CREM;FOXO4;MTDH;NEUROD1;NHLH2;MIER3;DDRGK1;MIER2;MIER1;PRDM16;TP53BP1;DMAP1;LYAR;ZBTB7A;BBS2;SMAD2;BBS1;ZBTB17;CREBBP;JUN;CBX5;SMAD3;NEK6;ID2;BH…	0	Molecular_Function_2021	1	1	1	1	1	1	1	1	1	1	1	1	1
3'-5' exonuclease activity	GO:0008408	41/48	0.00245407	0.0354289	2.98865	17.9618	EXD2;EXD3;MRE11;DIS3L;PARN;EXOSC7;EXOSC5;TATDN1;WRN;EXOSC10;EXOSC4;ERI1;EXOSC9;NOCT;POLD1;ERI3;EXOSC3;EXOSC2;DIS3L2;POLG;TOE1;CNOT6L;PNPT1;DIS3;ANGEL2;ANGEL1;TREX2;USB1;REXO2;REXO4;PAN2;CNOT6;RAD50;CNOT7;PDE12;APEX1;APLF;XRN2;RAD1;CNOT8;RAD9A	0	Molecular_Function_2021	1	1	1	1	1	1	1	1	1	1	1	1	1
myosin binding	GO:0017022	47/56	0.00257522	0.0363807	2.66509	15.8888	RAB3B;RAB3C;RALA;RAB3A;RAB3D;CXCR4;TRAK1;CORO1A;SPATA6;TRIOBP;NKD2;TRAK2;PYCARD;NCKIPSD;CALD1;NPC1L1;DMD;STXBP5;RAB6A;RAB6B;RAB8A;MYBPC3;ARFGEF1;KIRREL1;GSN;MYOC;LMTK2;RAB39B;RAB27B;MYRIP;SHROOM1;USH2A;RHOA;SHROOM4;LARP6;RAB11A;STXBP5L;RAB10;ACTA1;ACTC1;NPHS1;RAB14;MYL2;GIPC1;TRIM32;LLGL1;LLGL2	0	Molecular_Function_2021	0	1	1	0	1	0	0	0	0	0	0	1	0
transmembrane receptor protein kinase activity	GO:0019199	50/60	0.00257793	0.0363807	2.55189	15.2112	ALK;DDR1;RET;FLT1;FLT3;FLT4;IGF1R;KDR;EPHB2;EPHB1;ROS1;EPHB4;EPHB3;ACVR1;EPHA5;PDGFRB;EPHA4;PDGFRA;EPHA7;EPHA6;EPHA8;LMTK2;TGFBR2;TYRO3;ROR1;ROR2;MET;EPHA3;DDR2;EPHA2;CSF1R;MST1R;ACVR1B;ERBB4;ERBB2;NTRK1;NTRK2;RYK;INSR;NTRK3;TIE1;MERTK;ACVR2A;AXL;TEK;BMPR1B;FGFR4;FGFR3;FGFR2;FGFR1	0	Molecular_Function_2021	0	1	0	0	1	0	0	0	0	0	0	0	0
protein phosphatase binding	GO:0019903	96/123	0.00288719	0.0402923	1.81643	10.6215	PTPRT;ANKLE2;CDKN1B;PPP1R11;FLT4;SMG7;SMG5;PPP1R9B;CDH5;LGALS3;PPP3CB;TBK1;AKAP11;PPME1;PPP6R1;CDC27;ENSA;PPP6R3;SIRPA;NEK2;KIFAP3;ROS1;IKBKE;MAP3K5;JAK1;PHACTR4;PPP1R16B;FCRL2;ANAPC7;FCRL6;FCRL3;ITGA1;TRAF2;GTF2F1;VRK3;MASTL;ANK1;CTTNBP2NL;CEACAM1;PPP1R3C;PPP1R3B;LCK;TRAF3;PPP1R3E;PPP1R3D;ANAPC4;ANAPC5;MAPT;SMTNL2;TP53;MET;VCP;MTMR3;STX17;MVP;BOD1L1;PXN;MTMR9;PIK3R2;IQGAP1;PIK3R1;MTMR4;ADCY8;ARP…	0	Molecular_Function_2021	1	1	1	1	1	1	1	1	1	1	1	1	1
nucleoside monophosphate kinase activity	GO:0050145	19/20	0.00296543	0.0409294	9.68737	56.3876	MPP1;DTYMK;LRGUK;MAGI3;AK1;AK2;AK3;CASK;AK4;AK6;AK7;AK8;AK9;DLG1;DLG2;GUK1;CMPK2;CARD11;TJP2	0	Molecular_Function_2021	1	1	1	0	0	0	0	1	1	1	1	1	0
snRNA binding	GO:0017069	37/43	0.00305257	0.0414737	3.1461	18.2215	CCNT2;SF3B3;CCNT1;MEPCE;DDX21;HNRNPU;SNU13;PRPF8;COIL;EFTUD2;LSM10;LSM11;SART3;SNRNP70;SNRPB2;SNRPD3;RBM7;SNRNP35;EIF5A;TOE1;NCBP2;LARP7;LSM4;LSM2;CDK9;LSM8;PRPF4;LSM7;DDX39B;RBM41;GEMIN5;TUT1;PRPF31;SNRPA1;SNRPC;SNRPA;RBM22	0	Molecular_Function_2021	1	1	1	1	1	1	1	1	0	1	1	1	1
L-glutamate transmembrane transporter activity	GO:0005313	14/14	0.00313694	0.0414737	94472	544585	SLC1A1;SLC1A2;SLC1A3;SLC7A11;SLC1A6;SLC1A7;SLC25A18;SLC38A7;SLC17A6;SLC17A7;SLC17A8;SLC25A12;SLC25A22;SLC25A13	1	Molecular_Function_2021	0	1	0	0	0	0	0	0	0	0	0	0	0
MAP kinase activity	GO:0004707	14/14	0.00313694	0.0414737	94472	544585	MAPK14;NLK;MAPK15;MAPK12;MAPK13;MAPK10;MAPK11;MAPK9;MAPK8;MAPK7;MAPK1;MAPK6;MAPK4;MAPK3	1	Molecular_Function_2021	0	1	0	0	0	0	0	0	0	0	0	0	0
U6 snRNA binding	GO:0017070	14/14	0.00313694	0.0414737	94472	544585	EIF5A;LARP7;LSM4;PRPF8;LSM3;LSM2;LSM8;PRPF4;LSM7;SART3;DDX39B;TUT1;METTL16;RBM22	0	Molecular_Function_2021	1	1	1	1	1	1	1	1	0	1	1	1	1
single-stranded DNA binding	GO:0003697	77/97	0.00322345	0.0421735	1.96606	11.2799	WDR48;MCM7;MCM8;MCMDC2;MCM9;HMGB2;HNRNPU;NUCKS1;MCM10;PARK7;SMC6;BRCA2;HMCES;LONP1;MEIOB;TOP3A;TWNK;SETMAR;RAD23A;WBP11;RAD23B;REXO4;RAD51B;RAD51D;MSH2;MSH3;SUB1;CRY2;MCM3;POT1;RBMS1;MCM5;MAPT;MCM6;TOP1;MCM2;BLM;DHX9;IGHMBP2;XPC;RTF1;SAMHD1;HSPD1;RAD51AP1;PURB;PURA;CDC45;DHX36;PCBP2;POLR2D;PMS2;POLR2G;POLR2H;HNRNPA1;CTC1;STN1;RPA1;MLH1;APTX;POU4F1;FAM111A;POLA1;RAD51;FUBP3;TDP2;ERCC4;POLR3C;FUBP1…	0	Molecular_Function_2021	1	1	1	1	1	1	1	1	0	1	1	1	1
flavin adenine dinucleotide binding	GO:0050660	46/55	0.00329795	0.0427033	2.60819	14.9044	GCDH;ACADVL;MTRR;STEAP4;KDM1A;KDM1B;ETFDH;ETFA;PPOX;MTO1;DDO;CYB5R2;CYB5R1;FOXRED2;CYB5R3;NDOR1;ACADL;AIFM1;MICAL1;LDHD;QSOX1;NOS1;PRODH;XDH;NOS2;GSR;MICAL3;CYBB;MICAL2;MTHFR;KMO;SDHA;GFER;SQLE;POR;DAO;ACOX1;AGPS;CRY2;DPYD;CRY1;NOX4;NOX5;ACOX3;DLD;MMACHC	0	Molecular_Function_2021	1	1	0	1	1	0	0	1	0	1	0	1	1
ATPase regulator activity	GO:0060590	33/38	0.00375805	0.0481644	3.36665	18.7989	BRSK2;KATNB1;TOR1AIP2;DNAJC24;HSPBP1;DNAJB2;DNAJB1;BAG4;BAG5;PLN;BAG2;DNAJB6;GRPEL1;BAG3;DNAJB4;BAG1;GRPEL2;FNIP1;FNIP2;SIL1;DNAJC19;MYBPC3;AHSA1;ATP1B3;TSC1;ATP1B2;ATP1B1;DNAJC15;DNAJA1;DNAJC1;DNAJA2;DNAJC10;PFN1	0	Molecular_Function_2021	0	1	1	1	1	1	0	1	1	0	0	1	1
kinesin binding	GO:0019894	26/29	0.00393326	0.0489126	4.41983	24.4783	CLSTN1;ACTB;TTBK2;ATCAY;KLC2;AP1G1;RAB29;KIF1B;KIFAP3;NEFH;SNCA;SPAG9;ARHGEF10;TOR1A;NEK6;PIFO;AP1AR;MAPK8IP2;TOR1B;MAPK8IP3;MAPK8IP1;IFT88;KIFBP;PRC1;CROCC;PLEKHM2	0	Molecular_Function_2021	0	1	0	0	0	0	0	0	0	1	0	0	0
mitogen-activated protein kinase binding	GO:0051019	26/29	0.00393326	0.0489126	4.41983	24.4783	PTPRJ;PPM1D;DUSP16;DUSP10;MAPK7;TPR;ABL1;CDK5RAP3;DUSP4;DUSP5;DUSP2;ACE;GCH1;DUSP1;PRMT1;DUSP8;MAPK14;SIRT1;DUSP6;DUSP7;MAPKAPK3;TNIP1;MAPKAPK2;NBR1;ATF7;MAPKAPK5	0	Molecular_Function_2021	0	1	0	1	1	0	0	0	1	0	0	0	0
palmitoyltransferase activity	GO:0016409	26/29	0.00393326	0.0489126	4.41983	24.4783	ZDHHC20;ZDHHC23;ZDHHC5;ZDHHC24;ZDHHC6;ZDHHC21;ZDHHC7;ZDHHC22;ZDHHC8;ZDHHC1;ZDHHC2;ZDHHC3;ZDHHC4;GOLGA7B;HHAT;ZDHHC18;GLUL;GOLGA7;YKT6;ZDHHC12;ZDHHC13;ZDHHC16;ZDHHC17;ZDHHC14;ZDHHC15;ZDHHC9	0	Molecular_Function_2021	1	1	1	0	0	0	0	1	0	1	0	1	0
cell-cell adhesion mediator activity	GO:0098632	36/42	0.00400642	0.0490071	3.06084	16.8954	ROBO4;NEXN;IGSF9;MYPN;CNN3;PDLIM1;BAIAP2L1;TRIM29;BSG;NPTN;SIRPA;EMB;STXBP6;LRRC4C;PDLIM5;S100A11;JAM3;PAK4;NTNG1;ANXA1;ANXA2;DSCAM;TMOD3;VSTM2L;BAIAP2;RAB10;KRT18;PALLD;PLXNB3;CDC42EP1;CNTN2;ESAM;CD47;CNTN4;DSCAML1;CD200	0	Molecular_Function_2021	0	1	1	0	0	0	0	0	0	0	0	0	0
calcium-dependent phospholipid binding	GO:0005544	42/50	0.00421399	0.0490071	2.67865	14.6505	CPNE9;CPNE8;C2CD5;MCTP1;CPNE5;CPNE4;CPNE7;CPNE6;DYSF;DOC2B;RPH3A;PCLO;ANXA6;CPNE1;CPNE3;ANXA9;CPNE2;SYT4;PLA2G4F;ANXA1;SYT2;ANXA2;PLA2G4D;SYT1;ANXA3;ANXA4;ANXA13;ANXA5;PLA2G4C;PLA2G4A;SYT13;SYT9;SYT7;SYT17;SYT6;SYT12;SYT11;SYT10;ESYT3;ESYT2;ESYT1;MCTP2	1	Molecular_Function_2021	0	1	0	0	0	0	0	0	0	0	0	0	0
ankyrin binding	GO:0030506	18/19	0.00427344	0.0490071	9.17682	50.0626	SPTBN4;KCNJ11;CACNA1D;SLC4A1;SPTB;KCTD6;OBSCN;PTPRC;CDH1;KCNQ2;NRCAM;RHAG;FLNC;SCN5A;RHCG;RHBG;SPTBN1;PLEC	1	Molecular_Function_2021	0	1	0	0	0	0	0	0	0	0	0	0	0
glutamate receptor activity	GO:0008066	18/19	0.00427344	0.0490071	9.17682	50.0626	GRIA1;GRIA2;GRID2;GRID1;GRIK5;GRIK3;GRIK4;GRIK1;GRIK2;GRM1;GRIN2D;GRM3;GRM2;GRM5;GRM4;GRM7;GRM8;GRIA4	1	Molecular_Function_2021	0	1	0	0	0	0	0	0	0	0	0	0	0
ligand-gated calcium channel activity	GO:0099604	18/19	0.00427344	0.0490071	9.17682	50.0626	RYR1;RYR2;TRPA1;ITPR1;ITPR3;TRPV1;GRIN2C;MCOLN1;GRIN2B;RYR3;GRIN1;GRIN2D;TRPM2;GRIN2A;P2RX4;RASA3;TRPM5;TRPM4	1	Molecular_Function_2021	0	1	0	0	0	0	0	0	0	0	0	0	0
nucleotidyltransferase activity	GO:0016779	18/19	0.00427344	0.0490071	9.17682	50.0626	MOCS3;PNPT1;TUT7;CRPPA;TUT4;REV1;DNTT;NUDT5;TENT4A;TENT4B;PAPSS2;PAPSS1;THG1L;YRDC;TERT;TUT1;TENT2;MTPAP	0	Molecular_Function_2021	1	1	1	1	1	1	1	1	1	1	1	1	0
single-stranded DNA helicase activity	GO:0017116	18/19	0.00427344	0.0490071	9.17682	50.0626	RFC5;PIF1;POLQ;RFC3;HELQ;RFC4;MCM7;DHX9;RFC2;DSCC1;WRNIP1;CHTF18;HELB;CHTF8;RAD51;MCM5;MCM6;MCM2	0	Molecular_Function_2021	1	1	1	1	1	1	1	1	1	1	1	1	1
calmodulin-dependent protein kinase activity	GO:0004683	22/24	0.00433105	0.0490071	5.60892	30.5234	CAMK2B;CAMK2D;CAMK1D;PNCK;DAPK1;CAMK2A;PHKA1;PHKA2;CAMKK1;EEF2K;CAMKV;MAPKAPK3;CAMK4;MKNK1;MAPKAPK2;MKNK2;PHKG2;PTK2B;MAPKAPK5;CAMK1;CAMK2G;CAMK1G	0	Molecular_Function_2021	0	1	1	0	1	0	0	0	0	0	0	0	1
cell adhesion mediator activity	GO:0098631	22/24	0.00433105	0.0490071	5.60892	30.5234	NTNG1;ROBO4;DSCAM;NEXN;VSTM2L;IGSF9;MYPN;BCAM;PALLD;BSG;NINJ1;NPTN;PLXNB3;CNTN2;SIRPA;ESAM;CD47;CNTN4;EMB;LRRC4C;DSCAML1;JAM3	1	Molecular_Function_2021	0	1	0	0	0	0	0	0	0	0	0	0	0
protein phosphatase 2A binding	GO:0051721	22/24	0.00433105	0.0490071	5.60892	30.5234	IGBP1;ANKLE2;BOD1;BOD1L1;DAB2IP;ADCY8;MASTL;SMG7;ARPP19;FOXO1;SMG5;STRN4;CTTNBP2NL;STRN3;PTPA;MFHAS1;GRIN3A;PPME1;ENSA;STRN;MAPT;TP53	0	Molecular_Function_2021	0	1	0	1	0	1	0	0	0	0	0	0	1
nucleolus	GO:0005730	615/733	6.84175e-28	3.48245e-25	2.7344	171.035	MAPKBP1;POP5;POP7;RPL3;POP1;POP4;HNRNPR;ADARB1;ADARB2;NOC2L;RBPJ;RRP8;RPL7;RRP9;SMC2;GLE1;RABGEF1;ENDOV;NUB1;MYC;RPL36;RPL35;IER5;CDK5RAP3;DDX18;MED1;TSPYL1;MAP1S;PIH1D1;RPL23;NGDN;DNTTIP1;WDR74;DNTTIP2;SETMAR;WDR75;HDHD3;ZNF16;EID3;EWSR1;WDR82;RPL27;RPL26;LETMD1;ATF3;ZNF397;SLBP;MEAF6;PRKDC;PRKRIP1;CDCA8;NOLC1;BAZ2A;SNU13;XPC;ANAPC11;DEDD2;RNF213;TERT;RRS1;S100A13;KIAA0319L;ZNF146;PLK4;ARL14EP;P…	0	Cellular_Component_2021	1	1	1	1	1	1	1	1	1	1	1	1	1
nuclear lumen	GO:0031981	620/745	3.60675e-26	9.17919e-24	2.60054	152.351	MAPKBP1;POP5;POP7;RPL3;POP1;POP4;HNRNPU;HNRNPR;ADARB1;ADARB2;NOC2L;RBPJ;RRP8;RPL7;RRP9;SMC2;GLE1;RABGEF1;ENDOV;NUB1;MYC;RPL36;RPL35;IER5;CDK5RAP3;DDX18;MED1;TSPYL1;MAP1S;PIH1D1;RPL23;NGDN;DNTTIP1;WDR74;DNTTIP2;SETMAR;WDR75;HDHD3;ZNF16;EID3;EWSR1;WDR82;RPL27;RPL26;LETMD1;ATF3;ZNF397;SLBP;MEAF6;PRKDC;PRKRIP1;CDCA8;NOLC1;BAZ2A;SNU13;XPC;ANAPC11;DEDD2;RNF213;TERT;FIGNL1;RRS1;S100A13;KIAA0319L;ZNF146;…	0	Cellular_Component_2021	1	1	1	1	1	1	1	1	1	1	1	1	1
intracellular non-membrane-bounded organelle	GO:0043232	922/1158	4.47981e-25	7.60074e-23	2.06334	115.681	MAPKBP1;MDC1;POP5;POP7;POP1;POP4;NOC2L;RBPJ;ZFYVE1;LIPE;RABGEF1;ENDOV;NSDHL;NGDN;DNTTIP1;DNTTIP2;SETMAR;HDHD3;EML3;ZNF16;EID3;EWSR1;MYL2;RBP1;JTB;LETMD1;CLOCK;ATF3;SF1;ZNF276;SLBP;SET;MEAF6;CDCA8;BAZ2A;MRPL13;DEDD2;EPB41L5;HSD11B2;CYB5R3;RNF213;EPB41L1;EPB41L2;EPB41L3;JUP;EIF2AK2;ABTB1;TBL3;EIF6;SASS6;FERMT3;ODF3L2;TUT4;CTCF;MRPL40;NKRF;NEFH;DFFB;NSUN5;RIPK2;NSUN2;SIRT6;SIRT7;MED27;CCSAP;SIRT1;SI…	0	Cellular_Component_2021	1	1	1	1	1	1	1	1	1	1	1	1	1
focal adhesion	GO:0005925	341/387	1.59743e-23	2.03273e-21	3.84805	201.988	CYFIP1;MDC1;NCKAP1;RPL30;RPL3;TES;RPL31;AVIL;ARPC5L;SLC4A2;RPL8;ALKBH6;RPL9;RPL6;ACTB;DCAF6;RPL7;ICAM1;RPS15;RPS14;GJA1;RPS17;RPS16;MPRIP;RPS19;RPS18;BSG;DAG1;RPL38;CPNE3;RPS11;B2M;RPS10;TNS3;RPS13;TNS1;ACTN3;ACTN2;RPL23;ACTN1;RPL22;AFAP1;ACTN4;HSPG2;ARMC5;RPL27;LAP3;TLN2;EZR;PFN1;TLN1;EPHA2;ABCB4;TWF1;CD99L2;IQGAP1;THY1;NCSTN;FLRT2;TSPAN9;EPB41L2;PRKAR2A;FLRT1;INPP5E;PCBP2;TSPAN4;PIP5K1A;PIP5K1C…	0	Cellular_Component_2021	1	1	1	1	1	1	1	1	1	1	1	1	1
cell-substrate junction	GO:0030055	346/394	2.99407e-23	3.04797e-21	3.74212	194.077	CYFIP1;MDC1;NCKAP1;RPL30;RPL3;TES;RPL31;AVIL;ARPC5L;SLC4A2;RPL8;ALKBH6;RPL9;RPL6;ACTB;DCAF6;RPL7;ICAM1;RPS15;RPS14;GJA1;RPS17;RPS16;MPRIP;RPS19;RPS18;BSG;DAG1;RPL38;CPNE3;RPS11;B2M;RPS10;TNS3;RPS13;TNS1;ACTN3;ACTN2;RPL23;ACTN1;RPL22;AFAP1;ACTN4;HSPG2;ARMC5;RPL27;LAP3;TLN2;EZR;PFN1;TLN1;EPHA2;ABCB4;TWF1;CD99L2;IQGAP1;THY1;NCSTN;FLRT2;TSPAN9;EPB41L2;PRKAR2A;FLRT1;INPP5E;PCBP2;TSPAN4;PIP5K1A;PIP5K1C…	0	Cellular_Component_2021	1	1	1	1	1	1	1	1	1	1	1	1	1
mitochondrial membrane	GO:0031966	401/469	1.07334e-21	9.10551e-20	3.06531	148.004	ATF2;PHB2;MPV17;ENDOG;STARD7;CLPX;UQCRC1;YME1L1;UQCRC2;UBA52;EXD2;NLRX1;ABCB6;ABCB7;SHMT2;MRPL18;MRPL19;MRPL16;MRPL17;MRPL14;MRPL15;MRPL12;MRPL13;MRPL10;MRPL11;MRPL20;RHOT2;CYB5R3;RHOT1;RDH13;MTERF3;FZD9;MRPL27;MRPL28;RMDN3;MRPL23;MRPL24;MRPL21;MRPL22;MRPL30;CYP1A1;OGDH;MRPL38;MRPL39;MRPL36;MRPL37;ECSIT;MRPL34;MRPL35;MRPL32;MRPL33;MRPL41;MRPL42;AIFM3;MRPL40;AIFM1;MTG1;MTG2;FLVCR1;IKBKE;MYOC;MRPL4…	0	Cellular_Component_2021	1	1	1	1	1	1	1	1	1	1	1	1	1
organelle inner membrane	GO:0019866	304/346	1.17119e-20	8.51619e-19	3.74874	172.043	PHB2;LGALS3;MPV17;ACAD11;ARL6IP6;ENDOG;RSAD2;MRPS18B;MRPS18A;BCS1L;CLPX;GCAT;MFSD10;MRPS18C;AFG3L2;COX7A2L;UNC50;UQCRC1;YME1L1;UQCRC2;AURKAIP1;ABCB7;SHMT2;MRPL18;MRPL19;MRPL16;MRPL17;MRPL14;MRPL15;OMA1;MRPL12;MRPL13;MRPL10;MRPL11;PGS1;MRPL20;RDH13;DMAC2L;TRAP1;PDE2A;MRPL27;MRPL28;MRPL23;MRPL24;MRPL21;MRPL22;MRPL30;NDUFAF6;ADCK1;NDUFAF4;NDUFAF5;CYP1A1;NDUFAF3;ALDH18A1;NDUFAF1;CDS2;MRPS17;MRS2;DHRS…	0	Cellular_Component_2021	1	1	1	1	1	1	1	1	1	1	1	1	1
intracellular membrane-bounded organelle	GO:0043231	3708/5192	1.77251e-20	1.12776e-18	1.37813	62.6766	ITSN2;TFRC;ITSN1;SLA2;ALKBH8;ALKBH3;CRHBP;ALKBH5;ALKBH1;ZC3H12B;GPBP1;ANKFY1;BBX;PWWP2A;PRKACA;PRKACB;PRKAB2;SAP30BP;FNBP1;ZNF10;PRKAB1;RC3H2;ZNF16;EWSR1;DDIT3;MPPE1;CLOCK;OPTN;SF1;SLBP;URI1;SET;SHMT2;SHMT1;MEPCE;ZNF22;ZNF24;RDH14;LTA4H;GTF2IRD2B;GSTM3;CREBBP;JUN;PRPF38A;JUP;NCAPH2;LARP7;PBX2;LARP6;PBX1;FAM111A;MOV10;PKIB;AGO1;PKIA;AGO2;L1TD1;DZIP1;PKIG;KDM8;PRKAG1;PRKAG2;JRKL;ZNF45;CASP14;ZNF41;…	0	Cellular_Component_2021	1	1	1	1	1	1	1	1	1	1	1	1	1
mitochondrial inner membrane	GO:0005743	289/328	4.02606e-20	2.27696e-18	3.83518	171.275	PHB2;LGALS3;MPV17;ACAD11;ENDOG;RSAD2;MRPS18B;MRPS18A;BCS1L;CLPX;GCAT;MRPS18C;AFG3L2;COX7A2L;UQCRC1;YME1L1;UQCRC2;AURKAIP1;ABCB7;SHMT2;MRPL18;MRPL19;MRPL16;MRPL17;MRPL14;MRPL15;OMA1;MRPL12;MRPL13;MRPL10;MRPL11;PGS1;MRPL20;RDH13;DMAC2L;TRAP1;PDE2A;MRPL27;MRPL28;MRPL23;MRPL24;MRPL21;MRPL22;MRPL30;NDUFAF6;ADCK1;NDUFAF4;NDUFAF5;CYP1A1;NDUFAF3;ALDH18A1;NDUFAF1;CDS2;MRPS17;MRS2;DHRS13;COX7B;MRPS15;MRPS1…	0	Cellular_Component_2021	1	1	1	1	1	1	1	1	1	1	1	1	1
mitochondrial matrix	GO:0005759	303/348	3.12775e-19	1.59202e-17	3.48548	148.512	ISCA2;ISCA1;ACSM3;GLDC;ECI1;NUDT1;NUDT2;ABAT;ALKBH7;CCAR2;GLS;GCSH;HYKK;FDXR;LONP1;PDK3;MTERF1;MLYCD;MMUT;ACAD10;PDK2;PDK1;MCCC2;ACOT9;GSTK1;PDHX;MECR;PHYKPL;MCCC1;HOGA1;CLPX;CYP27A1;LARS2;BTD;PPA2;LACTB2;MTHFD2;PDE12;SCO2;CLPP;ETHE1;FDX1;ACOT2;SUCLG2;TFAM;SUCLG1;ALDH7A1;LIPT2;GCDH;LIPT1;SHMT2;MRPL18;LIAS;MRPL13;MRPL11;PRDX3;DGUOK;MRPL20;PRDX5;GRPEL1;BLOC1S1;GRPEL2;HTD2;DECR1;PCK2;TRAP1;MTERF2;AD…	0	Cellular_Component_2021	1	1	1	1	1	1	1	1	1	1	1	1	1
nucleus	GO:0005634	3196/4484	2.25242e-16	1.04226e-14	1.34728	48.5417	ALKBH8;ALKBH3;CRHBP;ALKBH5;ALKBH1;ZC3H12B;GPBP1;BBX;PWWP2A;PRKACA;PRKACB;PRKAB2;SAP30BP;ZNF10;PRKAB1;ZNF16;EWSR1;DDIT3;CLOCK;OPTN;SF1;SLBP;URI1;SET;SHMT2;SHMT1;MEPCE;ZNF22;ZNF24;RDH14;LTA4H;GTF2IRD2B;GSTM3;CREBBP;JUN;PRPF38A;JUP;NCAPH2;LARP7;PBX2;LARP6;PBX1;FAM111A;MOV10;PKIB;AGO1;PKIA;AGO2;DZIP1;PKIG;KDM8;PRKAG1;PRKAG2;JRKL;ZNF45;CASP14;ZNF41;JAK2;JAK1;DUSP4;DUSP5;DUSP2;DUSP3;RING1;DUSP1;TEX10;M…	0	Cellular_Component_2021	1	1	1	1	1	1	1	1	1	1	1	1	1
bounding membrane of organelle	GO:0098588	604/767	6.79475e-15	2.88211e-13	1.92923	62.9364	FRMPD3;PGAP2;TFRC;XYLT2;XYLT1;WDR83;ABCA12;SLA2;NDST2;NDST1;GJA1;CREB3L3;AP1S2;ANKFY1;AP1S1;VPS35;AP1S3;WLS;CUBN;GABARAPL2;DYNC1LI1;GPR161;ATF6;HPD;UBA52;VPS25;OPTN;VPS28;RNF121;ABCB6;TTYH1;PDGFA;VPS26A;IQGAP1;IQGAP2;GLG1;NCSTN;CHST11;CHST12;PDGFD;CHST10;CHST15;ST3GAL4;VTI1A;ST3GAL5;NCKAP1L;ST3GAL6;CHST14;PIP5K1C;ST3GAL1;ST3GAL2;ST3GAL3;HACE1;DMPK;SNF8;EHD1;TMEM199;EHD2;EHD3;B4GAT1;NOSTRIN;HLA-DR…	0	Cellular_Component_2021	1	1	1	1	1	1	1	1	1	1	1	1	1
neuron projection	GO:0043005	447/556	5.74192e-14	2.24818e-12	2.1262	64.8244	CYFIP1;CNTF;AVIL;STMN3;STMN4;HTR4;CRHBP;HTR6;SAMD14;HTR7;ZFYVE27;STMN1;HOMER3;DIP2B;ANKS1A;CXADR;UNC13A;MAP1S;PDYN;GABRG2;CD2AP;GABRG1;BIN1;FEZ1;MAP1B;RUFY3;FEZ2;MAP1A;RPL28;PI4K2A;ATF4;TPH2;MTMR2;TPH1;IQGAP1;THY1;NPBWR1;HOMER1;FZD4;HOMER2;PLK2;NR1D1;L1CAM;GRIN2B;SETX;SLC6A6;CPEB1;GRIN3A;PNOC;PPT1;CHRFAM7A;STRN;CPEB3;CPEB2;CPEB4;GABRB3;RET;GABRB2;GABRB1;NRSN1;KCNC1;KCNC2;KCNC4;SLC6A1;SLC6A2;MYPN;…	1	Cellular_Component_2021	0	1	0	0	0	0	0	0	0	0	0	0	0
U2-type spliceosomal complex	GO:0005684	87/89	1.20032e-13	4.36404e-12	22.2902	663.157	ISY1;EIF4A3;CWC25;CASC3;CWC27;PRPF19;EFTUD2;SART1;SNRPD2;RBMX2;SNRNP70;SNRPD1;CWC22;DHX16;LUC7L;SNIP1;SNRPD3;TXNL4A;BCAS2;SRRM2;AQR;IK;SNRPN;BUD31;PRPF40B;PRPF40A;TFIP11;PLRG1;CRNKL1;CDC40;GCFC2;PRPF4;PRPF18;PRPF6;SYF2;PRPF3;SNRPG;LUC7L3;PPIE;SNRPA1;SNRPE;SNRPF;SNRNP200;LUC7L2;RBM22;SNRPB;SF3B4;SF3B5;SF3B2;SF3B3;DHX8;RBM8A;SF3B6;WBP4;SNU13;HTATSF1;PRPF8;RNF113A;ZMAT2;U2AF2;SNRPB2;SF3B1;SF3A3;PPIL…	0	Cellular_Component_2021	1	1	1	1	1	1	1	1	1	1	1	1	1
cytoskeleton	GO:0005856	477/600	2.92882e-13	9.93846e-12	2.01112	58.039	ZNF174;WIPF1;AVIL;IPP;SLC4A1;MYLK;SAMD14;MPRIP;AKT1;GTSE1;CDK5RAP2;PRKCI;SAP30BP;DAPK1;PRKCE;AFAP1;EML1;CD2AP;EML3;NISCH;BIN1;MYL2;ZNF397;EXD2;SHMT2;ABCB4;FLII;SLAIN2;IQGAP1;IQGAP2;SKA1;EPB41L5;EPB41L1;EPB41L2;EPB41L3;MYO6;JUP;PLK1;H1-0;AIF1L;EHD2;TRIP6;HNRNPC;CDK16;ZNF131;ODF3L2;ARPC1B;ARPC1A;FMN2;SMG7;ARHGAP6;LYST;TRIOBP;ING4;TUBA1B;CATIP;TUBA1A;TNKS1BP1;NEFM;NEFH;NINL;NDC1;OFD1;RIPK2;DENND2A;P…	0	Cellular_Component_2021	1	1	1	1	1	1	1	1	1	1	1	1	1
lysosome	GO:0005764	383/477	5.20142e-12	1.6547e-10	2.10673	54.7373	PRF1;MLC1;IFI30;LIPA;TIAL1;CRHBP;ZFYVE26;STS;AP1S2;ANKFY1;AP1S1;PIP4K2A;VPS35;AP1S3;ATP6V1E1;VPS39;TRIM23;CHID1;CUBN;STARD3;VPS18;ARSA;ATP6V1G1;ATP6V0E1;PRKCD;SLC11A2;AP1B1;TM4SF5;MYO7A;HSPG2;MFSD12;UNC13D;BCAN;RRAGA;WDR81;RRAGC;LARS1;RRAGD;ATP6V0D1;UBA52;ATP6V0D2;PI4K2A;ENPEP;SEH1L;ABCB6;SDC4;NPRL2;SDC2;NPRL3;SDC3;STXBP2;VPS26A;ABCB9;BCL10;GNS;NEU3;TRPM2;NCSTN;SNX1;AP5M1;SNX2;BLOC1S1;MYO6;NEU1;V…	0	Cellular_Component_2021	1	1	1	1	1	1	1	1	1	1	1	1	1
intracellular organelle lumen	GO:0070013	648/848	3.15371e-11	9.44258e-10	1.68324	40.7004	CDA;CYFIP1;GLDC;GMFG;COL12A1;ABAT;ALKBH7;GLS;GCSH;PSMD6;PSMD7;PSMD2;PSMD3;FDXR;MTERF1;MLYCD;MMUT;PGLYRP1;CHGB;GSTK1;ACOT9;MECR;COL23A1;ARMC8;HOGA1;HSPG2;CLPX;LARS2;BCAN;BIN2;MTHFD2;SCO2;ETHE1;CLPP;FDX1;ACOT2;SERPING1;CFD;LIPT2;LIPT1;COL13A1;SHMT2;PDGFA;GNS;C3;PRDX3;PRDX5;ADAMTS13;PRDX4;GRPEL1;BLOC1S1;PDGFD;SERPINH1;LTA4H;CGA;ATG7;COL24A1;JUP;MTERF2;FUCA2;MTERF4;FN1;MTHFS;CP;MCAT;COL1A1;CS;GLUD1;C…	0	Cellular_Component_2021	1	1	1	1	1	1	1	1	1	1	1	1	1
actin cytoskeleton	GO:0015629	259/316	2.9022e-10	8.20678e-09	2.33995	51.3862	ZNF174;WIPF1;AVIL;WIPF2;IFIT5;IPP;ABRA;ACTB;MYLK;SAMD14;BAIAP2L1;MPRIP;OPHN1;POF1B;SYNPO;ACTN3;ACTN2;DAPK1;ACTN1;ALG2;AFAP1;ACTN4;MYO7A;CD2AP;CLDN5;BIN2;BIN1;MYL2;TLN2;EZR;EPHA3;LLGL1;LLGL2;MACF1;SPTBN4;TMEM63B;DHX9;ABCB4;FLII;TWF2;TWF1;IQGAP1;IQGAP2;KALRN;ARSJ;MICAL1;MYO6;STK38L;VASP;RDX;MYO5A;PARVA;PARVB;H1-0;AIF1L;ANLN;MSRA;SMTN;PARVG;MYO5B;MYO5C;HNRNPC;INTS6;FERMT3;CLIC5;CLIC4;ARPC1B;ARPC1A;F…	0	Cellular_Component_2021	1	1	1	1	1	1	1	1	1	1	1	1	1
endoplasmic reticulum membrane	GO:0005789	546/712	4.46705e-10	1.1967e-08	1.70386	36.6826	ANKLE2;PGAP1;PGAP2;PGAP3;ZFYVE1;GJA1;NSDHL;CREB3L3;CYP1B1;LRAT;STARD3;ATG14;ATG13;CH25H;WDR81;TYRO3;ATF6;HPD;UBA52;RNF121;HACD1;ABCB6;RETSAT;RPN2;SAR1B;TTYH1;FAXDC2;HPN;RPN1;B3GLCT;ABCB9;HACD2;MTDH;CYB5R2;GJC1;CYB5R1;HSD11B2;CYB5R4;GRIN2A;RDH11;VTI1A;HMOX1;SSR1;RDH14;HMOX2;FDFT1;VTI1B;ABCA1;B3GALNT2;ICMT;DMPK;FZD6;EIF2AK3;ERLIN1;FZD9;ERLIN2;GRIN2C;GRIN2B;PAFAH2;GRIN2D;FA2H;SQLE;GJB1;GRIN3A;RNF103…	0	Cellular_Component_2021	1	1	1	1	1	1	1	1	1	1	1	1	1
precatalytic spliceosome	GO:0071011	52/52	4.90101e-10	1.24731e-08	350896	7.52195e+06	CWC27;EFTUD2;SART1;SNRPD2;RBMX2;SNRPD1;CWC22;DHX16;SNIP1;SNRPD3;TXNL4A;SRRM2;IK;PRPF4;PRPF6;PRPF3;SNRPG;SNRPA1;SNRPE;SNRPF;SNRNP200;SNRPB;SF3B4;SF3B5;SF3B2;SF3B3;SF3B6;WBP4;SNU13;PRPF8;RNF113A;ZMAT2;SNRPB2;SF3B1;SF3A3;PRPF38B;SF3A1;PRPF38A;SF3A2;LSM5;MAGOHB;LSM4;LSM3;LSM2;SMU1;LSM8;LSM7;LSM6;PHF5A;MFAP1;BUD13;PRPF31	0	Cellular_Component_2021	1	1	1	1	1	1	1	1	1	1	1	1	1
adherens junction	GO:0005912	118/132	6.3795e-10	1.54627e-08	4.32146	91.4972	CTNND2;CTNND1;PARK7;ACTB;CDH8;CDH7;CDH6;CDH5;BAIAP2L1;CDH2;POF1B;CDH1;TRIM29;HMCN1;MAGI1;CXADR;TMOD3;FRMD4A;FRS2;SCRIB;FRMD4B;FRMD5;PARD3;PKP2;PKP4;TLN1;AJUBA;JCAD;VCL;SPTBN4;NOTCH1;CDCA3;LIN7A;LIN7C;LIN7B;NDRG1;CNN3;IGSF21;SDCBP;CDH20;CDH22;CDH24;STXBP6;S100A11;JAG1;JUP;KLHL24;ALOX15B;SMAD7;CAMSAP3;AFDN;AHI1;DLG1;TRPV4;WNK3;FAT2;DCHS1;EIF4G2;FERMT2;BMPR2;SNAP23;PTPRM;LDB3;LIMD1;RND1;FLOT1;FLOT2;…	0	Cellular_Component_2021	1	1	1	1	1	1	1	1	1	1	1	1	1
spliceosomal snRNP complex	GO:0097525	51/51	7.40634e-10	1.71356e-08	344148	7.2352e+06	TXNL4B;SNRPD2;RBMX2;SNRNP70;SNRPD1;LUC7L;SNRPD3;TXNL4A;SNRPN;PRPF40B;PRPF40A;PRPF4;PRPF18;PRPF6;SNRPG;CD2BP2;LUC7L3;PPIH;SNRPA1;SNRPE;SNRPF;SNRNP200;SNRPC;LUC7L2;SNRPA;SNRPB;SF3B5;SF3B2;SF3B3;SF3B6;DDX23;SNU13;HTATSF1;PRPF8;SNRPB2;SF3B1;AAR2;SF3A3;SF3A1;SF3A2;LSM5;LSM4;LSM3;LSM2;LSM8;LSM7;PRPF39;SNRNP40;LSM6;PHF5A;PRPF31	0	Cellular_Component_2021	1	1	1	1	1	1	1	1	1	1	1	1	1
trans-Golgi network	GO:0005802	200/239	9.74014e-10	2.15553e-08	2.636	54.696	USP6NL;APP;PI4K2B;GCC2;SCAMP4;GOLGA4;CCDC91;CNST;HTR7;GOLGA1;AP1S2;AP1S1;ARFIP2;ARFIP1;AP1S3;CHAC1;CALN1;WLS;CHID1;COG8;RBFOX1;COG7;COG6;COG5;COG4;COG3;AP1B1;COG2;GOLPH3L;COG1;SCAMP1;SCAMP3;SCAMP2;GSAP;PRKD1;LLGL1;OPTN;PI4K2A;TGOLN2;RNF215;VTI1A;INPP5K;SNX9;ST3GAL1;PHETA2;SLC10A7;PHETA1;CORO7;HLA-DRB3;CLTC;AP4E1;CLTA;PCSK7;PCSK5;PCSK4;MMP24;SMPD4;KIF13A;RAC1;RAB8A;CHST6;CHST7;MME;PIFO;BACE1;BACE2…	0	Cellular_Component_2021	1	1	1	1	1	1	1	1	1	1	1	1	1
U2-type precatalytic spliceosome	GO:0071005	50/50	1.11921e-09	2.37365e-08	337400	6.95403e+06	CWC27;EFTUD2;SART1;SNRPD2;RBMX2;SNRPD1;CWC22;DHX16;SNIP1;SNRPD3;TXNL4A;SRRM2;IK;PRPF4;PRPF6;PRPF3;SNRPG;SNRPA1;SNRPE;SNRPF;SNRNP200;SNRPB;SF3B4;SF3B5;SF3B2;SF3B3;WBP4;SNU13;PRPF8;RNF113A;ZMAT2;SNRPB2;SF3B1;SF3A3;SF3A1;PRPF38A;SF3A2;LSM5;MAGOHB;LSM4;LSM3;LSM2;SMU1;LSM8;LSM7;LSM6;PHF5A;MFAP1;BUD13;PRPF31	0	Cellular_Component_2021	1	1	1	1	1	1	1	1	1	1	1	1	1
postsynaptic density	GO:0014069	122/138	1.7655e-09	3.59456e-08	3.90948	78.795	RPL30;CTNND2;FMR1;RPL8;ZDHHC2;RPL7;ARHGAP44;RPS14;SAMD14;CDH2;RPS19;RPS18;HOMER3;RPL38;RPS13;LZTS3;NSF;USP8;MAGI2;TSC2;SCRIB;MAPK8IP2;SHISA9;SRCIN1;SHISA7;SHISA6;INPP4A;NSMF;GRIA1;GRIA2;CHRNA3;MTMR2;CABP1;CACNA1C;FXR1;GRIN2A;FXR2;SYNDIG1;USP50;SRGAP2;DTNB;HOMER1;HOMER2;IQSEC3;GRIN2C;GRIN2B;GRIN2D;ARHGAP32;RPS25;DLG1;DLG2;RPS27;CDK5;DLG4;RHEB;DLG5;STRN;CNIH2;CPEB4;DAGLA;RPLP0;PPP1R9A;GPHN;GRM1;PPP…	1	Cellular_Component_2021	0	1	0	0	0	0	0	0	0	0	0	0	0
lytic vacuole membrane	GO:0098852	220/267	2.50356e-09	4.9012e-08	2.40687	47.6695	ZFYVE26;AP1S2;ANKFY1;AP1S1;VPS35;AP1S3;ATP6V1E1;VPS39;TRIM23;STARD3;VPS18;ATP6V1G1;ATP6V0E1;SLC11A2;AP1B1;TM4SF5;MYO7A;MFSD12;RRAGA;WDR81;ATP6V0D1;ATP6V0D2;UBA52;PI4K2A;ENPEP;SEH1L;ABCB6;NPRL2;NPRL3;ABCB9;NEU3;TRPM2;NCSTN;BLOC1S1;MYO6;ATP6V0A2;VPS11;RDH14;ATP6V1C1;ATP6V0A1;ATP6V1C2;VPS16;VTI1B;ABCA2;WDR59;ABCA5;STK11IP;TMEM192;LNPEP;CP;GPR137B;VASN;GPR137C;MYLPF;OCLN;HLA-DRB3;TECPR1;SLC35F6;SLC44…	0	Cellular_Component_2021	1	1	1	1	1	1	1	1	1	1	1	1	1
integral component of organelle membrane	GO:0031301	180/214	2.92476e-09	5.51371e-08	2.71915	53.4314	SLC35B3;DPAGT1;SLC35B2;ANKLE2;SLC35B4;SYS1;ARL6IP1;SLC35B1;EMC10;AUP1;TM7SF2;ZFYVE27;SLC35A5;WLS;CSGALNACT1;WDR83OS;DGAT2;ENTPD4;CSGALNACT2;DNAJB12;TAP2;TAP1;CASD1;LEMD3;LEMD2;BSCL2;ERN1;OXA1L;TPST1;DPM3;SELENOS;STIM1;TBC1D20;UNC50;VOPP1;FAR1;PREB;ATF6;SLC27A2;STEAP2;TRABD2B;RTN2;HACD1;UBIAD1;RTN1;FICD;PEX11A;PEX11B;TEX261;ABCB9;HACD2;RTN4;ZMPSTE24;SGPL1;CHST12;SARAF;RCE1;FIS1;SYT4;RHBDD2;WFS1;ED…	0	Cellular_Component_2021	1	1	1	1	1	1	1	1	1	1	1	1	1
microtubule cytoskeleton	GO:0015630	267/331	3.66268e-09	6.65823e-08	2.14746	41.7146	CCAR2;CDC20;CRHBP;RASSF1;PPP2R1A;RUSC1;CSPP1;DPYSL2;CDC27;AKT1;KIF21A;FBXO5;KIF21B;KIFAP3;GTSE1;CDK5RAP3;CDK5RAP2;DYNC2H1;PRKCI;MAP1S;CSNK1D;EML1;EML3;EML4;NISCH;SHTN1;THAP6;KATNAL1;KATNAL2;MAP1B;MAP1A;JTB;PPP1R42;KIF20A;KIF20B;ZNF397;MACF1;DCUN1D5;SHMT2;PIK3R4;SLAIN2;IQGAP1;SKA1;NUAK1;SPAST;RACGAP1;SPATA5L1;MAP7;MAP6;MAP4;PLK1;FHDC1;CCT6A;CYLD;EHD2;MMS19;CDK16;CEP57;CLIC4;SPEF1;CLTC;HEPACAM2;SRA…	0	Cellular_Component_2021	1	1	1	1	1	1	1	1	1	1	1	1	1
axon	GO:0030424	172/204	4.50028e-09	7.89877e-08	2.75982	53.0414	APP;CNTF;RAB3A;FMR1;CPNE6;SYAP1;PARK7;COMT;ACTB;IGF1R;ZFYVE27;ATCAY;TUBB3;BSG;SACS;DIP2B;BSN;EPHB2;SCN1A;EPHA5;KIRREL3;EPHA4;SEMA6A;DSCAM;DYRK1A;MUL1;MAPK8IP3;SRCIN1;CD2AP;SHTN1;OLFM1;OMP;BIN1;FEZ1;MAP1B;RUFY3;SCN8A;FEZ2;MAP1A;RIN3;LLGL1;MTMR2;HEPACAM;SLC1A1;IQGAP1;IGSF9;FXR1;FXR2;CALCR;BAG2;DHX36;MAP7;SLC38A7;MAP6;MAP4;SCN3A;ZC3H14;MAP9;SYT4;TGFB2;SYT2;SYT1;BDNF;INSR;L1CAM;SETX;TH;CDK5;PPT1;NF1;…	0	Cellular_Component_2021	0	1	0	0	1	0	0	0	0	0	0	0	0
cell-cell junction	GO:0005911	222/271	5.88975e-09	9.99294e-08	2.32928	44.1401	ACTB;FGFRL1;PNN;BAIAP2L2;GJA1;BAIAP2L1;POF1B;TRIM29;GJA5;HMCN1;CXADR;ACTN1;FRS2;SCRIB;CLDN5;TIAM1;CLDN4;PARD3;TLN1;EPHA2;SPTBN4;CDCA3;COL13A1;HEPACAM;FBF1;HPN;TWF1;PRKCZ;MTDH;GJC1;GJC2;FLRT2;EPB41L3;FLRT1;STXBP6;S100A11;CADM3;CADM4;JAG1;CADM1;JUP;ALOX15B;OCLN;VANGL2;PTK7;WNK3;FAT1;FAT2;DCHS1;FERMT2;PTPRU;CLIC4;PTPRM;PTPRJ;PTPRK;LIMD1;VSIG10;TMEM47;TNKS1BP1;ANXA1;ANXA2;HEG1;GAB1;RHOA;SIRT2;AJAP1;C…	0	Cellular_Component_2021	1	1	1	1	1	1	1	1	1	1	1	1	1
cytoplasmic vesicle membrane	GO:0030659	301/380	1.45771e-08	2.39346e-07	1.96199	35.4018	FRMPD3;TFRC;WDR83;ANTXR2;SLA2;ANTXR1;LGALS3;GJA1;AP1S2;ANKFY1;AP1S1;VPS35;AP1S3;WLS;CUBN;ATP6V0E1;AP1B1;ENTPD7;MFSD10;DYNC1LI1;GPR161;VOPP1;ATP6V0D1;ATP6V0D2;UBA52;VPS25;VPS28;VPS26A;IQGAP1;IQGAP2;APH1A;SNX3;TRPM2;NCSTN;SNX1;APH1B;SNX2;ATP6V0A2;NCKAP1L;SNX9;PIP5K1C;APOB;RAB11FIP2;ATP6V0A1;TMEM184A;MSR1;PTPRN2;ABCA3;INSR;ABCA4;SNF8;EHD1;EHD2;MARCO;EHD3;TF;MYO5B;NOSTRIN;HLA-DRB3;PAM;ITM2B;RET;RYR1;…	0	Cellular_Component_2021	1	1	1	1	1	1	1	1	1	1	1	1	1
early endosome	GO:0005769	217/266	1.74272e-08	2.77202e-07	2.27595	40.6604	APP;ZFYVE9;MLC1;LDLRAD4;ZFYVE28;RABGEF1;RUSC1;LIPG;WDR91;KDR;ANKFY1;VPS35;B2M;EPHB1;WLS;EPHA4;SLC11A2;RUFY1;ZFYVE16;WDR81;RIN3;ATP6V0D1;ATP6V0D2;EPHA3;LLGL1;VPS28;ABCB6;VPS26A;ABCB9;SLC5A1;VPS26B;MTMR4;SLC30A10;PRDX3;SNX3;NEU3;SNX4;SNX1;INPP5F;VPS8;SYNDIG1;VPS11;APOB;SNX8;SNX5;RAB11FIP5;SNX6;VPS16;VTI1B;TMEM184A;PHETA2;RABGAP1L;PPP1R21;MYO5A;LNPEP;PHETA1;EHD1;EHD2;EHD3;TF;EHD4;CD22;NRP1;SNX12;PCS…	0	Cellular_Component_2021	1	1	1	1	1	1	1	1	1	1	1	1	1
lysosomal membrane	GO:0005765	264/330	2.0196e-08	3.11507e-07	2.0579	36.4614	SLC46A3;ZFYVE26;AP1S2;C3AR1;CPNE1;ANKFY1;AP1S1;CPNE3;VPS35;AP1S3;ATP6V1E1;VPS39;TRIM23;STARD3;VPS18;ATP6V1G1;ATP6V0E1;SLC11A2;AP1B1;TM4SF5;MYO7A;MFSD12;RRAGA;WDR81;CDIP1;ATP6V0D1;ATP6V0D2;UBA52;PI4K2A;ENPEP;SEH1L;ABCB6;NPRL2;NPRL3;MGST1;ABCB9;NEU3;TRPM2;NCSTN;SYNGR1;BLOC1S1;MYO6;ATP6V0A2;VPS11;RDH14;ATP6V1C1;ATP6V0A1;ATP6V1C2;VPS16;VTI1B;CTSA;ABCA2;WDR59;ABCA5;STK11IP;SURF4;TMEM192;LNPEP;CP;GPR13…	0	Cellular_Component_2021	1	1	1	1	1	1	1	1	1	1	1	1	1
asymmetric synapse	GO:0032279	116/133	2.74104e-08	4.10349e-07	3.49644	60.8811	RPL30;CTNND2;FMR1;RPL8;ZDHHC2;RPL7;ARHGAP44;RPS14;SAMD14;CDH2;RPS19;RPS18;HOMER3;RPL38;RPS13;LZTS3;NSF;USP8;MAGI2;TSC2;SCRIB;MAPK8IP2;SHISA9;SRCIN1;SHISA7;SHISA6;INPP4A;NSMF;GRIA1;GRIA2;CHRNA3;MTMR2;SLC1A1;CABP1;CACNA1C;FXR1;GRIN2A;FXR2;SYNDIG1;USP50;SRGAP2;DTNB;HOMER1;HOMER2;IQSEC3;GRIN2B;ARHGAP32;RPS25;DLG2;RPS27;CDK5;DLG4;RHEB;DLG5;STRN;CNIH2;CPEB4;RPLP0;PPP1R9A;GPHN;PPP1R9B;SIPA1L1;GRM7;NETO1…	1	Cellular_Component_2021	0	1	0	0	0	0	0	0	0	0	0	0	0
Golgi membrane	GO:0000139	366/472	3.98856e-08	5.80051e-07	1.77974	30.3218	USP6NL;SLC35B3;APP;SLC35B2;SLC35B4;PGAP2;KDELR1;PITPNB;XYLT2;XYLT1;ZDHHC7;LDLRAD4;ABCA12;GBA2;HS6ST1;HS6ST2;NDST2;GOLGA2;NDST1;SCAMP4;GOLGA3;GJA1;C1GALT1C1;HTR7;GOLGA5;CREB3L3;BSG;AP1S2;AP1S1;ARFIP2;ARFIP1;AP1S3;B2M;GOLGA7;WLS;CALN1;TRIM23;GABARAPL2;COG8;ST6GAL1;COG7;ST6GAL2;COG6;COG5;ENTPD4;COG4;COG3;PAQR3;SLC35C1;AP1B1;COG2;GOLPH3L;COG1;SCAMP1;MAPK8IP3;SCAMP3;SCAMP2;KDELR2;KDELR3;ATF6;HPD;OPTN;…	0	Cellular_Component_2021	1	1	1	1	1	1	1	1	1	1	1	1	1
endosome membrane	GO:0010008	258/325	1.0771e-07	1.51358e-06	1.9799	31.7652	TFRC;ZFYVE9;WDR83;LDLRAD4;ANTXR2;SLA2;ANTXR1;ZFYVE28;RABGEF1;SCAMP4;ZFYVE27;WDR91;ANKFY1;VPS35;B2M;EPHB1;VPS36;VPS39;WLS;CUBN;EPHA4;STARD3;ATP6V0E1;SLC11A2;SCAMP1;SCAMP3;SCAMP2;RUFY1;ZFYVE16;WDR81;ATP6V0D1;ATP6V0D2;UBA52;VPS25;LLGL1;OPTN;VPS28;ABCB6;VPS26A;MTMR4;APH1A;SNX3;NEU3;SNX4;NCSTN;SNX1;APH1B;SNX2;INPP5F;ATP6V0A2;SYNDIG1;VTI1A;PIP5K1C;APOB;RAB11FIP3;SNX8;SNX5;ATP6V0A1;SNX6;VTI1B;TMEM184A;F…	0	Cellular_Component_2021	1	1	1	1	1	1	1	1	1	1	1	1	1
peroxisome	GO:0005777	111/128	1.10024e-07	1.51358e-06	3.34445	53.5867	PECR;ECI2;PEX26;NUDT19;LONP2;NUDT17;MLYCD;MPV17;ACAD11;NUDT12;GSTK1;ACOT8;PHYH;SZT2;MAP2K2;ECH1;MUL1;PIPOX;ALDH3A2;GNPAT;MARF1;TMEM135;ACOT2;FAR1;ACOT6;PEX11G;SLC27A2;ACOT4;IDI1;PEX11A;PEX11B;MGST1;PRDX5;DHRS7B;PMVK;ISOC1;HACL1;HAO1;CCDC33;DECR2;HAO2;FIS1;ACBD5;EPHX2;IDH1;MYO5A;TYSND1;SYT7;GRHPR;LACC1;PEX5L;AMACR;DAO;PXMP2;PXMP4;ATM;ABCD4;ABCD2;ABCD3;CROT;IDE;AKAP11;USP30;DNM1L;ABCD1;RAB8B;HSDL2;…	0	Cellular_Component_2021	1	1	1	1	1	1	1	1	1	1	1	1	1
cullin-RING ubiquitin ligase complex	GO:0031461	133/157	1.40378e-07	1.88032e-06	2.84032	44.8172	PDCD6;CCNF;FBXO25;BUB1B;DCAF8;KEAP1;DCAF5;DCAF4;DCAF7;DCAF6;CDC23;CDC26;CDC27;FBXO4;FBXO6;BTRC;FBXO7;FBXO9;SKP1;FBXW4;FBXW5;ANAPC7;FBXW8;FBXW11;FBXW7;FBXO2;FBXO17;KCTD2;NCCRP1;KCTD5;KLHL40;KLHL41;KLHL42;RBX1;KCTD10;KCTD13;ANAPC4;ANAPC5;KCTD17;ANAPC1;ANAPC2;CUL9;ANAPC13;ANAPC15;ANAPC16;CUL5;PEF1;CUL3;CUL2;CUL1;FBXO48;KLHL12;KLHL13;ANAPC10;ANAPC11;WDTC1;KLHL25;UBE2C;FBXO38;GLMN;KLHL21;KLHL22;KLHL24…	0	Cellular_Component_2021	1	1	1	1	1	1	1	1	1	1	1	1	1
nuclear membrane	GO:0031965	167/204	4.84493e-07	6.32326e-06	2.31488	33.6587	NUP107;ITPRIP;RIF1;NRM;YEATS4;CASC3;APEH;AQP1;TM7SF2;GLE1;TEPSIN;CDH5;CCND2;CREB3L4;CPNE1;EPC1;RCC1;KPNA4;TMEM38A;TMEM38B;TXNL4A;SLC16A3;ARL6IP6;DNAJB12;ATP1B4;ATP11B;SLC30A1;LEMD3;LEMD2;MFSD10;INPP4A;TERB1;RNF123;TMX4;TBC1D20;THAP7;UNC50;NSMF;MATR3;NUP98;EPHA3;KPNB1;NUP205;POM121;RETSAT;TNKS;HPN;ZBTB1;PSEN2;DTX2;ITPR3;PSEN1;AAAS;AK9;SDCBP;BRIP1;SPAST;GRK5;KASH5;MYO6;TPR;DHX37;CLCA2;ZBED1;TNRC18;…	0	Cellular_Component_2021	1	1	1	1	1	1	1	1	1	1	1	1	1
mitochondrial respiratory chain complex I	GO:0005747	41/42	6.8274e-07	8.47597e-06	20.9391	297.276	NDUFB9;NDUFA13;NDUFB8;NDUFB7;NDUFA11;NDUFB10;NDUFB6;NDUFA12;NDUFB11;NDUFB5;NDUFB4;NDUFA10;NDUFB3;NDUFB2;NDUFB1;FOXRED1;WDR93;NDUFV3;NDUFV2;NDUFV1;NDUFA9;NDUFA8;NDUFA7;NDUFA6;NDUFA5;NDUFA4;NDUFA3;NDUFA2;NDUFA1;NDUFC2;NDUFC1;NDUFS8;NDUFS7;NDUFS6;NDUFS5;NDUFAB1;NDUFS4;NDUFS3;NDUFS2;NDUFS1;NDUFAF1	0	Cellular_Component_2021	1	1	1	1	1	1	1	1	1	1	1	1	1
respiratory chain complex I	GO:0045271	41/42	6.8274e-07	8.47597e-06	20.9391	297.276	NDUFB9;NDUFA13;NDUFB8;NDUFB7;NDUFA11;NDUFB10;NDUFB6;NDUFA12;NDUFB11;NDUFB5;NDUFB4;NDUFA10;NDUFB3;NDUFB2;NDUFB1;FOXRED1;WDR93;NDUFV3;NDUFV2;NDUFV1;NDUFA9;NDUFA8;NDUFA7;NDUFA6;NDUFA5;NDUFA4;NDUFA3;NDUFA2;NDUFA1;NDUFC2;NDUFC1;NDUFS8;NDUFS7;NDUFS6;NDUFS5;NDUFAB1;NDUFS4;NDUFS3;NDUFS2;NDUFS1;NDUFAF1	0	Cellular_Component_2021	1	1	1	1	1	1	1	1	1	1	1	1	1
dendrite	GO:0030425	215/270	7.89797e-07	9.57158e-06	2.00687	28.1995	CPNE6;HTR4;CRHBP;HTR6;SAMD14;HTR7;ZFYVE27;HOMER3;DIP2B;BSN;EPHB2;EPHA5;EPHA4;MAP1S;NPFF;ANK3;PDYN;MAPK8IP3;GABRG2;CD2AP;GABRG1;BIN1;MAP1B;RUFY3;MAP1A;NSMF;RIN3;RPL28;PI4K2A;TMEM185A;MTMR2;THY1;CRHR2;FXR1;FXR2;INPP5A;MAP2;DHX36;PENK;MAP6;APOD;HOMER1;FZD4;HOMER2;INSR;PLK2;RAB27A;NR1D1;SLC6A6;PNOC;STRN;CPEB3;CPEB4;TENM2;KCNC1;KCNC2;KCNC4;GRIK3;TRIM9;DNER;KIF1C;KIF1B;KIF1A;DBNL;MME;SLC32A1;ACAD9;PRSS…	1	Cellular_Component_2021	0	1	0	0	0	0	0	0	0	0	0	0	0
lytic vacuole	GO:0000323	177/219	1.19913e-06	1.41943e-05	2.16145	29.4691	SCARB1;MLC1;IFI30;LIPA;MPO;TIAL1;LAPTM4B;STS;LAMP1;NAGLU;LAMP2;PIP4K2A;VPS35;AP5S1;CHID1;ARSA;VPS18;USP5;USP4;VPS33A;STX7;VPS33B;EPDR1;TSC2;MFSD12;UNC13D;RRAGA;RRAGC;HGS;LARS1;RRAGD;SIDT1;RAB38;SIDT2;CALCRL;VPS26A;ABCB9;BCL10;ADRB2;TMEM25;TRPM2;SNX1;AP5M1;SNX2;NEU1;PSAP;VPS11;SLC38A9;ARSG;VPS16;CTSA;ABCA2;CD164;HSPA8;UVRAG;ACE;ANKRD27;ABCA5;FUCA1;FUCA2;HPS1;HPS4;MYO5A;RAB27A;TMEM192;KLHL22;TYR;GR…	0	Cellular_Component_2021	1	1	1	1	1	1	1	1	1	1	1	1	1
spliceosomal tri-snRNP complex	GO:0097526	32/32	1.88156e-06	2.12825e-05	215936	2.84677e+06	TXNL4B;DDX23;SNU13;USP39;PRPF8;EFTUD2;SART1;SNRPD2;ZMAT2;SNRPD1;SNRPD3;TXNL4A;SNRPN;LSM5;LSM4;LSM3;LSM2;LSM8;PRPF4;LSM7;LSM6;PRPF18;PRPF6;PRPF3;SNRPG;CD2BP2;PPIH;PRPF31;SNRPE;SNRPF;SNRNP200;SNRPB	0	Cellular_Component_2021	1	1	1	1	1	1	1	1	1	1	1	1	1
U4/U6 x U5 tri-snRNP complex	GO:0046540	32/32	1.88156e-06	2.12825e-05	215936	2.84677e+06	TXNL4B;DDX23;SNU13;USP39;PRPF8;EFTUD2;SART1;SNRPD2;ZMAT2;SNRPD1;SNRPD3;TXNL4A;SNRPN;LSM5;LSM4;LSM3;LSM2;LSM8;PRPF4;LSM7;LSM6;PRPF18;PRPF6;PRPF3;SNRPG;CD2BP2;PPIH;PRPF31;SNRPE;SNRPF;SNRNP200;SNRPB	0	Cellular_Component_2021	1	1	1	1	1	1	1	1	1	1	1	1	1
ribosome	GO:0005840	57/62	2.12739e-06	2.354e-05	5.82571	76.0873	RPL30;RPL32;RPL31;FMR1;MRPS12;RPL10A;RPL8;RPL9;RPL6;RPL7A;RPS17;SERP1;RPL18A;RPS19;RPS18;RPL36;RPL38;RPS11;RPL39;RPS10;RPS13;NCK1;RPS9;RPS7;RPL23;RPS5;RPL13A;LARP4B;MRPS7;RPL24;RPL27;SF1;NUFIP2;DHX9;RPL11;RPL36A;RRBP1;HSPA14;MRPL13;LARP1;DNAJC21;RPS3;RPL15;RPL18;RPL19;BTF3;EIF2AK2;NR0B1;RPS26;RPS25;RPS28;RPS27;RPS29;APEX1;EIF3H;RPS21;RPS23	0	Cellular_Component_2021	1	1	1	1	1	1	1	1	1	1	1	1	1
clathrin-coated vesicle	GO:0030136	71/80	3.38003e-06	3.6605e-05	4.03332	50.8103	HIP1;DENND1A;CLTC;CLTB;STON1;CLTA;MLC1;AP2A1;ECE1;STON2;PIK3C2A;AP2A2;AP1G1;ATP7A;AP2M1;RAB8A;RAB8B;TMED9;SGIP1;SFTPD;VPS33B;OCRL;SCAMP1;UNC13D;EPN3;LMBRD1;HAX1;RAB35;NUMB;STEAP2;VAMP2;VAMP3;CEMIP;TMED10;FURIN;SNX3;TGOLN2;FCHO1;INPP5F;CLTCL1;FCHO2;MYO6;AP2S1;CLVS2;DVL2;STX6;VTI1A;SNX9;AP1M2;AP1M1;CLVS1;PHETA2;SORT1;TNK2;HIP1R;RAB27B;AP2B1;PHETA1;IGF2R;SNAP91;MYO1E;DAB2;SNX18;RAB14;RAB13;VPS41;AAK…	0	Cellular_Component_2021	1	1	1	1	1	1	1	1	1	1	1	1	1
coated vesicle	GO:0030135	74/84	4.0279e-06	4.27125e-05	3.78367	47.0018	HIP1;DENND1A;CLTC;CTSZ;STON1;MLC1;STON2;IER3IP1;PIK3C2A;GOLGA2;TEPSIN;AP1G1;TMED3;TMED2;TMED1;TMED7;CTSC;TMED5;TMED4;TMED9;CCDC115;SGIP1;VPS33B;OCRL;SCAMP1;EPN3;LMBRD1;HAX1;PITPNM3;NUMB;ERGIC3;ERGIC2;ERGIC1;VAMP2;VAMP3;TMED10;LMAN2L;STX17;KLHL12;TEX261;ECPAS;HSPD1;SNX3;LMAN1;FCHO1;LMAN2;CLTCL1;FCHO2;CLVS2;STX6;VTI1A;SNX9;AP1M2;AP1M1;CLVS1;SEC31A;PHETA2;SORT1;TNK2;DDHD2;HIP1R;PHETA1;SNAP91;YIF1A;Y…	0	Cellular_Component_2021	1	1	1	1	1	1	1	1	1	1	1	1	1
U2-type catalytic step 2 spliceosome	GO:0071007	30/30	4.29235e-06	4.45879e-05	202440	2.50189e+06	DHX8;PRPF19;PRPF8;EFTUD2;SNRPD2;SNRPD1;CWC22;SNRPB2;SNRPD3;BCAS2;SRRM2;AQR;PPIL1;BUD31;CDC5L;CWC15;PLRG1;CRNKL1;CDC40;XAB2;SNRNP40;SNW1;SYF2;SNRPG;PPIE;SNRPA1;SNRPE;SNRPF;RBM22;SNRPB	0	Cellular_Component_2021	1	1	1	1	1	1	1	1	1	1	1	1	1
late endosome	GO:0005770	153/189	5.22211e-06	5.31611e-05	2.17772	26.4868	SCARB2;ANKRD13B;STEAP3;SPPL2A;LAMP5;CRHBP;LAPTM4B;LAPTM4A;LAMP1;LAMP3;LAMP2;WDR91;LRAT;VPS35;AP5S1;VPS36;ANKRD13A;VPS39;CHID1;STARD3;VPS18;MAP2K1;MAP2K2;MREG;SLC30A2;STX8;VPS33A;ATG9A;F2R;MAGI2;SLC11A2;SLC30A4;STX7;VPS33B;MFSD12;MR1;WDR81;CHMP4C;CHMP4B;PARM1;TSG101;CLEC16A;PIK3R4;ABHD6;VPS26B;PLD3;MTM1;TMEM25;CD79A;AP5M1;TTPA;CLTCL1;PSAP;VPS11;VTI1A;SLC38A9;VPS16;VTI1B;UVRAG;ANKRD27;ABCA5;ABCA3;V…	0	Cellular_Component_2021	1	1	1	1	1	1	1	1	1	1	1	1	1
autophagosome	GO:0005776	62/69	5.4561e-06	5.4454e-05	4.52661	54.857	CALCOCO2;LRRK2;AUP1;ZFYVE1;FYCO1;MAP1LC3B;MAP1LC3A;MAP1LC3C;FTH1;LAMP2;PIP4K2A;PIP4K2B;PIP4K2C;SNAP29;WASHC1;SH3GLB1;GABARAPL2;GABARAPL1;VPS33A;ATG9A;NCOA4;WIPI1;WIPI2;ATG14;ATG12;WDR81;TBC1D5;ADPRH;ULK3;TBC1D25;PIK3C3;ULK1;WDFY3;PRKD1;SQSTM1;STX17;TEX264;HTT;GABARAP;RAB23;TP53INP2;RAB24;TP53INP1;UBQLN1;VTI1A;TBC1D14;TBC1D12;UBQLN4;ATG5;HSPA8;UVRAG;OSBPL7;MAP1LC3B2;MAPK15;VMP1;ATG16L2;STING1;ATG1…	0	Cellular_Component_2021	1	1	1	1	1	1	1	1	1	1	1	1	1
recycling endosome	GO:0055037	120/145	6.79983e-06	6.65599e-05	2.45739	29.2395	APP;TFRC;MLC1;ZDHHC2;LAMP5;SCAMP4;ZFYVE27;B2M;WASHC1;PLEKHJ1;PDIA3;STX8;ATG9A;SLC11A2;STX7;ATP11C;LMTK2;ATP11B;ATP11A;SCAMP1;SCAMP3;SCAMP2;CLIP3;SLC9A6;SLC9A7;GPR161;ADPRH;RAB35;DENND6B;ULK1;DENND6A;ABCG1;OPTN;GRIA1;PLA2G3;SLC30A10;NDRG1;NEU3;INPP5F;CLTCL1;PACSIN2;TBC1D14;TBC1D12;TBC1D17;RAB11FIP3;RAB11FIP5;VPS16;VTI1B;PHETA2;RAB4B;FZD7;MYO5A;RASSF9;NSG1;SNF8;PHETA1;TMEM230;EHD1;EHD2;EHD3;TF;EHD4…	0	Cellular_Component_2021	1	1	1	1	1	1	1	1	1	1	1	1	1
peroxisomal membrane	GO:0005778	49/53	7.61854e-06	7.31667e-05	6.25721	73.7408	ABCD4;PECR;ABCD2;ABCD3;PEX26;MPV17;USP30;ABCD1;RAB8B;MAP2K2;PEX2;PEX1;ALDH3A2;GNPAT;PEX7;SLC25A17;PEX3;PEX6;AGPS;CAT;PEX5;FAR1;PEX11G;SLC27A2;PEX11A;PEX11B;MGST1;HSD17B4;HMGCR;DHRS7B;DECR2;PEX16;FIS1;ACBD5;PEX19;PNPLA8;TTC1;PEX10;PEX12;GDAP1;PEX13;PEX14;DHRS4;PEX5L;DAO;IMPDH2;NBR1;PXMP2;PXMP4	0	Cellular_Component_2021	1	1	1	1	1	1	1	1	1	1	1	1	1
trans-Golgi network membrane	GO:0032588	85/99	8.35606e-06	7.87636e-05	3.10511	36.3066	USP6NL;APP;SYS1;CLTC;AP4E1;CLTA;RABEPK;RAB43;TEPSIN;AP4M1;SCAMP4;HTR7;MMP24;AP1G1;KIF13A;AP1S2;AP1S1;ARFIP2;ARFIP1;AP1S3;ATP7A;RAB8A;CALN1;BOK;COG8;COG7;COG6;COG5;COG4;COG3;AP1B1;COG2;GOLPH3L;COG1;SCAMP1;SCAMP3;SCAMP2;CLIP3;AFTPH;RAB31;PICK1;VAMP4;LLGL1;VAMP3;MARCHF1;CABP7;STX16;ARL1;RHOBTB3;PLD4;STX10;TMEM165;ARFRP1;VPS51;FUT9;VPS53;VPS52;VTI1A;CLVS2;STX6;BPNT2;VPS54;AP4S1;RAB6A;ST3GAL1;AP1M2;AT…	0	Cellular_Component_2021	1	1	1	1	1	1	1	1	1	1	1	1	1
microbody membrane	GO:0031903	48/52	1.06776e-05	9.71965e-05	6.12905	70.1615	ABCD4;PECR;ABCD2;ABCD3;PEX11A;PEX11B;MGST1;HSD17B4;HMGCR;PEX26;DHRS7B;MPV17;USP30;DECR2;ABCD1;RAB8B;PEX16;FIS1;ACBD5;MAP2K2;PEX19;PNPLA8;TTC1;PEX2;PEX10;PEX1;PEX12;GDAP1;PEX13;PEX14;DHRS4;ALDH3A2;GNPAT;PEX7;PEX5L;SLC25A17;DAO;PEX3;PEX6;IMPDH2;AGPS;CAT;PEX5;NBR1;PXMP2;PXMP4;FAR1;SLC27A2	0	Cellular_Component_2021	1	1	1	1	1	1	1	1	1	1	1	1	1
ficolin-1-rich granule lumen	GO:1904813	103/123	1.06935e-05	9.71965e-05	2.63512	30.1613	FCN1;CDA;GMFG;APEH;SRP14;PSMD6;PNP;PSMD7;FTH1;PSMD2;PSMD3;COTL1;CAPN1;OSTF1;GYG1;KCMF1;MIF;ILF2;EEF1A1;ACLY;BIN2;CSNK2B;PPIE;KPNB1;VCL;CFD;PSMD12;VCP;PSMD11;PSMD14;PSMD13;GNS;COMMD9;PRDX4;LTA4H;ATG7;HSPA8;XRCC6;JUP;IDH1;ARPC5;EEF2;DERA;CDK13;GPI;HSP90AB1;TNFAIP6;CTSZ;HBB;PYGL;CTSS;ALAD;ACTR1B;TIMP2;CTSH;PGM2;GUSB;CTSD;PGM1;CTSB;ACTR2;HSP90AA1;DBNL;APAF1;DYNLT1;PGAM1;COMMD3;AMPD3;MMP9;PSMA5;PKM;PS…	0	Cellular_Component_2021	1	1	1	1	1	1	1	1	1	1	1	1	1
nuclear chromosome	GO:0000228	72/83	1.90056e-05	0.000168171	3.34573	36.3707	TOP2A;MCM7;TRRAP;SUV39H1;PINX1;HNRNPU;SMC2;YY1;SMCHD1;ING3;KAT5;RUVBL2;CHEK1;CHMP1A;RUVBL1;RCC1;KIFAP3;NFRKB;IK;PBRM1;ACTR6;ACTR5;ACTL6A;P3H4;ACTR8;SMC1A;TUBG1;SPIDR;UCHL5;MSH5;MCM3;TERF2IP;MCM5;LRIF1;MCM6;TOP1;MCM2;INO80C;INO80B;BLM;INO80E;SRCAP;HDAC8;MACROH2A2;MACROH2A1;NOL6;TTN;TFPT;ZNHIT1;EXOSC9;FIGNL1;EP400;RRS1;BRD8;DMAP1;BRD4;GINS1;SMARCE1;GINS2;JUN;NIFK;GINS3;MCRS1;GINS4;INO80;LRPPRC;SETX…	0	Cellular_Component_2021	1	1	1	1	1	1	1	1	1	1	1	1	1
vacuolar membrane	GO:0005774	42/45	1.91629e-05	0.000168171	7.14837	77.6495	NAPA;NAPB;VAC14;ABCB6;STX17;TEX264;VPS4A;TCIRG1;GABARAP;NAPG;MAP1LC3B;MAP1LC3A;MAP1LC3C;ATP6V0A2;ATP6V0A1;ATP6V1F;SH3GLB1;GABARAPL2;UVRAG;ATP6V1G1;GABARAPL1;ATP6V1G2;CCDC115;ATG9A;ATP6AP2;MAP1LC3B2;CTNS;WIPI1;TMEM199;VMP1;LMBRD1;ATG16L2;WDR81;ATG16L1;MAN2B2;MAN2B1;PRKD1;ATP6V0D1;ATP6V0D2;ARL8A;TECPR1;ATP6V1B1	0	Cellular_Component_2021	1	1	1	1	1	1	1	1	1	1	1	1	1
MLL1 complex	GO:0071339	26/26	2.23314e-05	0.000189445	175448	1.87896e+06	INO80C;KMT2A;MAX;PHF20;CHD8;TAF9;RNF2;RBBP5;RUVBL2;RUVBL1;WDR5;KAT8;E2F6;PELP1;MCRS1;MGA;TEX10;SENP3;HCFC1;KANSL1;LAS1L;TAF7;PRPF31;TAF6;TAF4;TAF1	0	Cellular_Component_2021	1	1	1	1	1	1	1	1	1	1	1	1	1
MLL1/2 complex	GO:0044665	26/26	2.23314e-05	0.000189445	175448	1.87896e+06	INO80C;KMT2A;MAX;PHF20;CHD8;TAF9;RNF2;RBBP5;RUVBL2;RUVBL1;WDR5;KAT8;E2F6;PELP1;MCRS1;MGA;TEX10;SENP3;HCFC1;KANSL1;LAS1L;TAF7;PRPF31;TAF6;TAF4;TAF1	0	Cellular_Component_2021	1	1	1	1	1	1	1	1	1	1	1	1	1
H4 histone acetyltransferase complex	GO:1902562	25/25	3.37243e-05	0.000281405	168700	1.73715e+06	ATF2;PHF20;SGF29;MBIP;WDR5;KAT8;KANSL1L;MAP3K7;KAT14;DR1;MCRS1;MSL2;MSL3;MSL1;PHF20L1;POLE4;KAT2B;KAT2A;ZZZ3;KANSL1;YEATS2;KANSL2;KANSL3;POLE3;TADA3	0	Cellular_Component_2021	1	1	1	1	1	1	1	1	1	1	1	1	1
endocytic vesicle	GO:0030139	150/189	4.89504e-05	0.000401867	1.96946	19.5463	SCARB2;SCARB1;SPARC;GOLIM4;HP;ZDHHC5;AMOT;RAB43;AP2M1;WLS;PDIA3;CUBN;WNT5B;STX7;WNT5A;ENTPD7;ANXA11;MPEG1;RAB32;RAB31;SMO;GPR161;RAB34;RAB35;RAB38;RIN3;STAM2;UBA52;GRIA1;GRIA2;CEMIP;RAB5B;RAB5C;PLD4;PLD1;CORO1A;HSP90B1;INPP5F;UBB;CLTCL1;MYO6;DVL2;VPS11;APOB;SRGAP2;RAB11FIP3;GRIA3;GRIA4;RAB11FIP5;WNT4;ABCA1;MSR1;CD163;WNT3A;CAV1;PTCH1;RAB39A;IGF2R;EHD1;EHD2;MARCO;EHD3;TF;EHD4;DLG4;MDM2;NOSTRIN;HYO…	0	Cellular_Component_2021	1	1	1	1	1	1	1	1	1	1	1	1	1
INO80-type complex	GO:0097346	24/24	5.09283e-05	0.000411468	161952	1.60091e+06	INO80C;INO80B;INO80E;SRCAP;ACTR6;TRRAP;ACTR5;MCRS1;ACTL6A;ACTR8;INO80;UCHL5;YY1;TFPT;ING3;ZNHIT1;KAT5;RUVBL2;RUVBL1;ANP32E;EP400;BRD8;DMAP1;NFRKB	0	Cellular_Component_2021	1	1	1	1	1	1	1	1	1	1	1	1	1
Cul3-RING ubiquitin ligase complex	GO:0031463	34/36	6.63497e-05	0.000522803	8.6762	83.47	PEF1;CUL3;PDCD6;KEAP1;KLHL12;KLHL13;TNFAIP1;ENC1;SPOP;ZSWIM8;KLHL25;GLMN;KLHL21;KLHL2;KLHL22;KCTD2;KLHL3;KLHL24;KCTD5;KLHL40;KLHL41;KLHL20;KLHL42;RBX1;KLHL9;GAN;KCTD10;KLHL7;KLHL8;KCTD13;KBTBD7;KCTD17;LZTR1;KBTBD8	0	Cellular_Component_2021	1	1	1	1	1	1	1	1	1	1	1	1	1
mitochondrial envelope	GO:0005740	104/127	6.67627e-05	0.000522803	2.3128	22.2361	NDUFA13;PANK2;CLPB;CPOX;CHCHD4;CHCHD2;ATCAY;ACAD11;TMEM14A;TMEM14C;CMC4;VRK2;SDHB;SLC9B2;GNPAT;OXA1L;VDAC2;VDAC1;COX19;ABCB6;MAOB;DIABLO;AK2;ARL2;HTRA2;OMA1;ATXN3;NLN;ADAP2;BLOC1S1;COA4;PRELID2;TRAP1;PRELID1;PNPT1;UQCC2;CIDEA;FZD9;CHCHD10;TIMM10B;ARL2BP;STAR;NDUFAF4;OGDH;FBXL4;ACADVL;LRRK2;TRIAP1;NGRN;AIFM1;OPA1;GPER1;ACADM;DNM1L;ABCD1;COA7;IKBKE;COA6;BOK;MYOC;ACAD9;PLA2G4C;VPS13A;SIRT5;TIMM23;NM…	0	Cellular_Component_2021	1	1	1	1	1	1	1	1	1	1	1	1	1
polysomal ribosome	GO:0042788	29/30	7.00088e-05	0.000539917	14.7972	141.563	RPL30;NUFIP2;RPL32;DHX9;RPL31;FMR1;RPL11;RPL36A;RPL10A;RPL8;RPL6;RPL7A;LARP1;RPL18A;RPL36;RPL38;RPL18;RPL39;RPL19;BTF3;NR0B1;LARP4B;RPS26;RPS28;RPS29;EIF3H;RPL24;RPS21;RPS23	0	Cellular_Component_2021	1	1	1	1	1	1	1	1	1	1	1	1	1
mitochondrial ribosome	GO:0005761	23/23	7.69067e-05	0.000584261	155204	1.47023e+06	NDUFA7;MRPS14;MRPL18;MRPS22;MRPS12;MRPL49;MRPL28;MRPL39;MRPL37;MRPL48;MRPL34;MRPL13;MRPL35;MRPL57;MRPL32;MRPL43;MRPL11;MRPL20;MRPL40;MRPL51;MTG1;MTG2;MRPL9	0	Cellular_Component_2021	1	1	1	1	1	1	1	1	1	1	1	1	1
glutamatergic synapse	GO:0098978	60/69	8.17531e-05	0.000611946	3.4056	32.0528	GSK3B;PTPRO;LRRC4;ARHGAP39;ACTB;PCLO;LRRTM3;OPHN1;DLGAP1;RAC1;BSN;DLGAP3;KPNA2;DLGAP2;HRAS;DLGAP4;SH3GL1;CADPS2;GRIPAP1;VPS18;CDKL5;ACTN1;WNT5A;DYNLL2;YWHAZ;RHOA;SHISA7;SHISA6;BCR;NRG3;IL1RAPL2;AKAP9;IL1RAPL1;NOS1AP;NPTXR;NLGN3;NLGN1;ARHGAP22;ABR;SLITRK2;SLITRK1;SLITRK4;STX4;NPTX1;LRRC4C;NPTX2;CACNG5;LRRC4B;NLGN4X;WNT3A;CADPS;ATP2B3;WNT7A;ATP2B2;ATP2B1;RAB11A;PTPRD;SLC4A8;LRFN5;PIN1	1	Cellular_Component_2021	0	1	0	0	0	0	0	0	0	0	0	0	0
vesicle membrane	GO:0012506	63/73	8.99285e-05	0.000663386	3.21855	29.9856	RYR1;RYR2;C2CD5;DYSF;ARRB1;ECE2;FMN2;RYR3;LAMP5;BAIAP2L2;AP1G1;IYD;GPER1;AP1S2;AP1S1;KIF1B;AP1S3;NOS1;APPL1;MREG;ANXA4;AP1B1;ENTPD7;MFSD10;DGKQ;VOPP1;VAMP5;RALA;ITPR1;HTT;ITPR2;ITPR3;CLCN3;RAB21;TRPM2;ZNRF2;TMEM67;SH3BP5;SNX9;RAB11FIP2;GBP1;AP1M2;AP1M1;SLC12A2;TMEM184A;TOR1A;NOS2;ABCA3;GAD1;AHNAK2;SLC4A11;RAB11A;RAB10;SGSM1;APPBP2;NSG2;STING1;SYNJ1;GIPC1;MYO5B;STK26;SPIRE2;SPIRE1	0	Cellular_Component_2021	0	1	0	0	0	0	0	1	1	1	0	0	0
integral component of Golgi membrane	GO:0030173	49/55	9.43922e-05	0.000686366	4.17024	38.65	SLC35B3;SLC35B2;SLC35B4;SYS1;SLC35B1;PCSK7;IER3IP1;PCSK5;PCSK4;QSOX1;QSOX2;SLC35A5;CSGALNACT1;ENTPD4;CSGALNACT2;SLC39A13;CASD1;POMGNT1;ZDHHC15;TPST1;RER1;TBC1D20;UNC50;ERGIC3;STEAP2;ERGIC1;UBIAD1;SAMD8;SGMS1;ZDHHC20;FURIN;TEX261;ATP2C1;CHST12;MAN1C1;FKTN;SLC35A2;SLC35A1;SYT4;SLC35A4;SLC35A3;GALNT2;TVP23A;TVP23B;YIF1A;YIF1B;ACER2;B4GAT1;ACER3	0	Cellular_Component_2021	1	1	1	1	1	1	1	1	1	1	1	1	1
cytoplasmic vesicle lumen	GO:0060205	94/115	0.000169438	0.0012147	2.28844	19.8706	FCN1;ARHGAP9;CDA;CYFIP1;GHDC;GPI;PCSK1;HSP90AB1;GMFG;GDI2;DBH;PYGL;SRP14;PYCARD;ALAD;PSMD6;PNP;PSMD7;ACTR1B;PSMD2;PSMD3;COTL1;CTSH;PGM2;OSTF1;GYG1;HSP90AA1;SERPINB1;DBNL;APAF1;DYNLT1;PGAM1;APOA1;MIF;AMPD3;ARHGAP45;APRT;EEF1A1;BACE1;PSMA5;PKM;BIN2;PSMA2;CSNK2B;CAT;PPIE;SCG3;ALDOC;ALDOA;VCL;PAFAH1B2;CFD;CSTB;PSMD12;VCP;PDXK;PSMD11;PSMD14;CAB39;GRP;ROCK1;PSMD13;GSTP1;MVP;INS;C3;PSMB7;COMMD9;PRDX4;CA…	0	Cellular_Component_2021	1	1	1	1	1	1	1	1	1	1	1	1	1
postsynaptic specialization membrane	GO:0099634	21/21	0.000175364	0.00123973	141708	1.22558e+06	DAGLA;ATP2B2;GRIN2C;SYNJ2BP;GRIN2B;GRM1;GRIN2D;CACNG7;CACNG8;DLG1;GRIN2A;GRM5;DLG2;NETO1;DLG4;SYNDIG1;CACNG2;KPNA2;CACNG3;CACNG4;CACNG5	1	Cellular_Component_2021	0	1	0	0	0	0	0	0	0	0	0	0	0
mitochondrial outer membrane	GO:0005741	102/126	0.000189573	0.00132182	2.17316	18.6255	ATF2;CISD1;PHB2;TOMM20;TOMM22;SLC25A46;BNIP3L;CPT1A;RSAD2;ACSL1;STARD7;TOMM34;ACSL4;ACSL3;KMO;CPT1B;RAB32;VDAC2;ULK1;VDAC1;RAF1;SPATA18;UBA52;EXD2;NLRX1;ABCB6;MAOB;MAOA;MTARC1;ATP5MC3;PLD6;FOXO3;ACACB;CYP27B1;RHOT2;CYB5R3;RHOT1;UBB;MCL1;RAB11FIP5;MTERF3;PDE2A;RMDN3;DAO;BCL2;BCL2L1;SLC44A1;LRRK2;HK2;CASP8;OPA1;FUNDC1;USP30;DNM1L;BOK;TOMM70;MYOC;VPS13C;VPS13A;COASY;NIPSNAP2;FAM210B;HADHB;QTRT1;HAX1…	0	Cellular_Component_2021	1	1	1	1	1	1	1	1	1	1	1	1	1
intrinsic component of endoplasmic reticulum membrane	GO:0031227	98/121	0.000243352	0.00167387	2.17838	18.1263	DPAGT1;SLC35B3;SLC35B2;ANKLE2;SLC35B4;ARL6IP1;PGAP3;SLC35B1;EMC10;AUP1;TM7SF2;ZFYVE27;WDR83OS;DGAT2;DNAJB12;TAP2;TAP1;BSCL2;ERN1;DPM3;SELENOS;STIM1;PREB;ATF6;SLC27A2;RTN2;HACD1;RTN1;FICD;RNF180;TEX261;ABCB9;HACD2;RTN4;ZMPSTE24;SGPL1;SARAF;RCE1;RHBDD2;WFS1;EDEM1;RHBDD1;EIF2AK3;BFAR;DOLK;EXT1;TBL2;ACER3;DHCR7;TRAM1;PIGT;CCDC47;TECR;TRAM2;UBXN8;SLC37A4;XXYLT1;SLC37A3;TAPT1;ELOVL1;CAMLG;ELOVL4;ELOVL5…	0	Cellular_Component_2021	1	1	1	1	1	1	1	1	1	1	1	1	1
cell-cell contact zone	GO:0044291	42/47	0.000262346	0.00175041	4.28775	35.3561	AHNAK;AKAP6;KCNA5;FGFRL1;GJC1;FLCN;BAIAP2L2;GJA1;PAK1;CDH2;TMEM65;GJA5;FLOT1;FLOT2;PGM5;SCN5A;JAM2;SCN1B;JAM3;DSP;CADM4;JUP;ANK2;ANK3;ATP1B1;AJAP1;RAP2C;AFDN;TIAM1;DLG1;DES;RAP2B;PIK3CA;FXYD1;PKP2;RANGRF;PKP4;FGF13;SCN4B;DSC2;VCL;TJP2	0	Cellular_Component_2021	0	1	1	1	0	1	0	1	1	0	0	1	1
postsynaptic density membrane	GO:0098839	20/20	0.000264796	0.00175041	134960	1.1116e+06	DAGLA;ATP2B2;GRIN2C;SYNJ2BP;GRIN2B;GRM1;GRIN2D;CACNG7;CACNG8;DLG1;GRIN2A;GRM5;DLG2;NETO1;DLG4;SYNDIG1;CACNG2;CACNG3;CACNG4;CACNG5	1	Cellular_Component_2021	0	1	0	0	0	0	0	0	0	0	0	0	0
U2 snRNP	GO:0005686	20/20	0.000264796	0.00175041	134960	1.1116e+06	SF3A3;SF3B5;SF3A1;SF3B2;SF3A2;SF3B3;SNRPN;SF3B6;HTATSF1;PHF5A;SNRPD2;RBMX2;SNRPD1;SNRPG;SNRPA1;SNRPB2;SNRPE;SNRPD3;SF3B1;SNRPB	0	Cellular_Component_2021	1	1	1	1	1	1	1	1	1	1	1	1	1
vesicle	GO:0031982	174/226	0.000271405	0.00177109	1.71325	14.069	ITSN2;RAB3B;RAB3C;RAB3A;SERPINE2;TFRC;CD81;IFT172;COL12A1;ITSN1;CIB1;ACTB;EPS8;PCMT1;BAIAP2L2;EFEMP2;KIF5B;LAMP3;AKT1;LZTS2;SYBU;ARRDC4;SLC30A7;ARRDC1;STX8;SLC11A2;STX7;MIF;MYO7A;ATP1B1;GBGT1;MYL6;BIN1;RBP3;DGKQ;RAB34;CHMP4B;RIN3;WDFY2;EZR;A3GALT2;UBA52;VCL;CETP;GPM6A;CLEC16A;VPS26A;SLC5A1;PRKCZ;FBLN2;CORO1C;SDCBP;SLC9A3R1;SNX1;DPP7;UBB;ALDH3B1;MYO6;TSPAN4;KCNN4;TSPAN1;VTI1B;GRIA4;ABCA1;PRRT2;MYO…	0	Cellular_Component_2021	1	1	1	1	1	1	1	1	1	1	1	1	1
intrinsic component of Golgi membrane	GO:0031228	52/60	0.000298087	0.00192058	3.31894	26.9436	SLC35B3;SLC35B2;SLC35B4;SYS1;SLC35B1;PCSK7;IER3IP1;PCSK5;PCSK4;QSOX1;QSOX2;GOLGA7;SLC35A5;CSGALNACT1;ENTPD4;CSGALNACT2;SLC39A13;CASD1;POMGNT1;ZDHHC15;TPST1;RER1;TBC1D20;UNC50;ERGIC3;STEAP2;CHST2;ERGIC1;UBIAD1;SAMD8;SGMS1;ZDHHC20;FURIN;TEX261;ATP2C1;CHST12;MAN1C1;FKTN;SLC35A2;SLC35A1;SYT4;SLC35A4;SLC35A3;GALNT2;TVP23A;TVP23B;YIF1A;YIF1B;ACER2;B4GAT1;ZDHHC9;ACER3	0	Cellular_Component_2021	1	1	1	1	1	1	1	1	1	1	1	1	1
synaptic membrane	GO:0097060	25/26	0.000318551	0.00202678	12.7523	102.678	GRIA1;MTMR2;DAGLA;LRP4;TMEM240;GPHN;GRIN2A;RIMS4;SRPX2;FLRT3;GPER1;ITGA3;PDE2A;HIP1R;ADAM10;ATP2B2;SHISA9;GRIN2B;SHISA7;GRIN1;SHISA6;DLG1;SYNJ1;DLG4;AKAP9	1	Cellular_Component_2021	0	1	0	0	0	0	0	0	0	0	0	0	0
large ribosomal subunit	GO:0015934	51/59	0.000392992	0.00246954	3.25487	25.5238	RPL30;RPL3;RPL32;RPL31;RPL34;RPLP1;RPLP0;RPL10A;RPL8;RPL9;RPL6;RPL7;RPL7A;MRPL1;RPL18A;RPL36;RPL35;RPLP2;RPL38;RPL37;RPL39;RPL21;RPL23;RPL22;RPL13A;RPL7L1;RPL37A;RPL24;RPL27;RPL26;RPL29;RPL28;RPL10;RPL12;RPL11;RPL36A;MRPL17;MRPL10;MRPL11;FXR2;RPL14;RPL13;RPL15;RPL18;RPL17;RPL19;RPL35A;RPL23A;MRPL22;RPL27A;RSL24D1	0	Cellular_Component_2021	1	1	1	1	1	1	1	1	1	1	1	1	1
small ribosomal subunit	GO:0015935	40/45	0.000482692	0.00299622	4.08295	31.178	MRPS16;MRPS14;MRPS11;RPS27L;RPS15;RPS14;RPS17;RPS15A;RPS16;RPS19;RPS18;RPS3;RPS2;RPS11;RPS27A;RPS10;RPS13;EIF2A;RPS12;RPS9;RPS7;RPS8;RPS5;RPS6;RPS3A;RPSA;HBA1;MRPS6;RPS26;RPS25;MRPS9;RPS28;RPS27;RPS29;RPS20;DHX29;RPS21;UBA52;RPS24;RPS23	0	Cellular_Component_2021	1	1	1	1	1	1	1	1	1	1	1	1	1
cortical cytoskeleton	GO:0030863	50/58	0.000516906	0.00309535	3.1908	24.1469	WDR1;SLC2A1;SLC4A1;GYS2;RIMS2;AKAP13;RIMS1;LASP1;PCLO;RIMS3;CDH2;CDH1;CAPN2;COTL1;FLOT1;FLOT2;ERC1;BSN;ERC2;DBNL;TRPC4;SHROOM2;SHROOM3;MYRIP;SHROOM1;SHROOM4;EEF1A1;CLDN5;CTTN;LANCL2;MYADM;HCLS1;NSMF;EZR;MAPRE1;DBN1;LLGL1;RAPGEF3;LLGL2;GYPC;CORO1A;MISP;CLASP1;GSN;RDX;DCDC2;SELE;DLG4;DLC1;TRPV4	0	Cellular_Component_2021	0	1	1	0	0	0	0	1	1	0	0	1	0
filopodium	GO:0030175	50/58	0.000516906	0.00309535	3.1908	24.1469	ITGB1;TENM2;SPEF1;FMR1;ANTXR1;DNALI1;SYNE2;PPP1R9B;TUBB3;PALM;DAG1;ITGAV;CXADR;ACTN2;ITGA3;UNC5C;ERMN;ACTA2;ACTA1;SHTN1;GAP43;RUFY3;MYO3A;SPATA13;FSCN1;CD302;LCP1;EZR;RAPGEF3;ARF6;GPM6A;TWF2;TWF1;IQGAP2;MTM1;CDC42;FXR1;FXR2;MAP2;PODXL;DMD;VCAM1;RDX;MSN;VIL1;KITLG;MYO1B;ACTC1;TRPV4;FGF13	0	Cellular_Component_2021	0	1	1	1	1	1	0	1	1	0	0	1	0
mitochondrial intermembrane space	GO:0005758	50/58	0.000516906	0.00309535	3.1908	24.1469	PANK2;CLPB;CPOX;TRIAP1;CHCHD4;CHCHD2;AIFM1;OPA1;COA7;COA6;CMC4;MYOC;SIRT5;TIMM23;NME4;HAX1;SDHAF3;NDUFS1;MICU2;MICU1;THOP1;COX19;STOML2;NDUFB7;DIABLO;TIMM9;AK2;ARL2;HTRA2;PPOX;NLN;BLOC1S1;COA4;NDUFA8;PRELID2;TIMM8A;TRAP1;PRELID1;PNPT1;HSD3B2;AGK;UQCC2;CHCHD10;SOD1;TIMM10B;GATM;PINK1;ARL2BP;STAR;FBXL4	0	Cellular_Component_2021	1	1	1	1	1	1	1	1	1	1	1	1	1
cytosolic small ribosomal subunit	GO:0022627	36/40	0.000537825	0.00318317	4.59262	34.5731	MRPS11;RPS27L;RPS15;RPS14;RPS17;RPS15A;RPS16;RPS19;RPS18;RPS3;RPS2;RPS11;RPS27A;RPS10;RPS13;EIF2A;RPS12;RPS9;RPS7;RPS8;RPS5;RPS6;RPS3A;RPSA;HBA1;RPS26;RPS25;RPS28;RPS27;RPS29;RPS20;DHX29;RPS21;UBA52;RPS24;RPS23	0	Cellular_Component_2021	1	1	1	1	1	1	1	1	1	1	1	1	1
microbody lumen	GO:0031907	43/49	0.000561342	0.00324685	3.65794	27.3803	ABCD3;ECI2;HSD17B4;CROT;IDE;DDO;HMGCL;NUDT19;LONP2;HACL1;HAO1;MLYCD;CRYM;HAO2;NUDT12;GSTK1;ACOT8;PHYH;NOS2;EPHX2;IDH1;ECH1;PIPOX;TYSND1;DHRS4;FABP1;GNPAT;PEX7;GRHPR;NUDT7;AMACR;DAO;ACOX1;EHHADH;AGPS;CAT;ACOT2;ATM;ACOX3;ACOT6;CRAT;ACOT4;PAOX	0	Cellular_Component_2021	1	1	1	1	1	1	1	1	0	1	1	1	1
peroxisomal matrix	GO:0005782	43/49	0.000561342	0.00324685	3.65794	27.3803	ABCD3;ECI2;HSD17B4;CROT;IDE;DDO;HMGCL;NUDT19;LONP2;HACL1;HAO1;MLYCD;CRYM;HAO2;NUDT12;GSTK1;ACOT8;PHYH;NOS2;EPHX2;IDH1;ECH1;PIPOX;TYSND1;DHRS4;FABP1;GNPAT;PEX7;GRHPR;NUDT7;AMACR;DAO;ACOX1;EHHADH;AGPS;CAT;ACOT2;ATM;ACOX3;ACOT6;CRAT;ACOT4;PAOX	0	Cellular_Component_2021	1	1	1	1	1	1	1	1	0	1	1	1	1
lysosomal lumen	GO:0043202	71/86	0.000594413	0.00337674	2.41784	17.9596	SCARB2;HEXB;NCAN;HEXA;IFI30;LIPA;CTSS;SGSH;GM2A;NAGLU;CTSL;HYAL1;CTSK;SMPD1;LAMP2;IDS;CTSF;GUSB;CTSD;GYG1;CTSB;CHID1;ARSA;CUBN;HSP90AA1;GAA;BGN;KERA;HSPG2;DCN;BCAN;VCAN;NPC2;ASAH1;SDC4;IDUA;SDC2;GBA;SDC3;PRELP;GNS;PLD3;ACAN;GPC1;NEU1;PSAP;GPC3;GPC5;GPC4;APOB;GPC6;TXNDC5;CTSA;CD74;HSPA8;LUM;FUCA1;GALC;TCN2;GLB1;MAN2B2;OGN;PPT1;CSPG5;ATP13A2;CSPG4;MAN2B1;TPP1;AGRN;GLA;LGMN	0	Cellular_Component_2021	1	1	1	1	1	1	1	1	1	1	0	1	1
RNA polymerase III complex	GO:0005666	18/18	0.0006037	0.00337674	121464	900344	CRCP;POLR3GL;POLR3A;POLR3B;POLR3C;POLR3D;POLR1C;POLR3E;POLR1D;POLR2E;POLR3F;POLR2F;POLR3G;POLR3H;POLR2H;POLR3K;POLR2K;POLR2L	0	Cellular_Component_2021	1	1	1	1	1	1	1	1	1	1	1	1	1
U1 snRNP	GO:0005685	18/18	0.0006037	0.00337674	121464	900344	SNRPN;PRPF40B;PRPF40A;PRPF39;SNRPD2;SNRNP70;SNRPD1;SNRPG;LUC7L;LUC7L3;SNRPB2;SNRPE;SNRPD3;SNRPF;SNRPC;LUC7L2;SNRPA;SNRPB	0	Cellular_Component_2021	1	1	1	1	1	1	1	1	1	1	1	0	1
organelle outer membrane	GO:0031968	112/142	0.000663602	0.00367145	1.90872	13.9677	ATF2;ITPRIP;CISD1;PHB2;TOMM20;TOMM22;SLC25A46;BNIP3L;CPT1A;RSAD2;ACSL1;STARD7;TOMM34;ACSL4;ACSL3;KMO;CPT1B;RAB32;VDAC2;ULK1;VDAC1;RAF1;SPATA18;UBA52;EXD2;NLRX1;ABCB6;MAOB;RETSAT;MAOA;MTARC1;ATP5MC3;ITPR3;PLD6;PSEN1;FOXO3;ACACB;CYP27B1;RHOT2;CYB5R3;RHOT1;UBB;KASH5;MCL1;RAB11FIP5;MTERF3;PDE2A;RMDN3;DAO;BCL2;DHCR7;BCL2L1;SLC44A1;LRRK2;SYNE3;HK2;CASP8;SMPD4;OPA1;FUNDC1;USP30;DNM1L;EMD;BOK;TOMM70;MYOC…	0	Cellular_Component_2021	1	1	1	1	1	1	1	1	1	1	1	1	1
ficolin-1-rich granule	GO:0101002	142/184	0.000797996	0.00436752	1.72942	12.3366	FCN1;CDA;TMEM179B;GMFG;APEH;SRP14;LGALS3;PSMD6;PNP;PSMD7;LAMP1;FTH1;PSMD2;LAMP2;PSMD3;COTL1;SIRPA;ENPP4;CAPN1;OSTF1;GYG1;KCMF1;CD93;MIF;ILF2;EEF1A1;ACLY;DYNC1LI1;BIN2;CSNK2B;PPIE;ARL8A;KPNB1;VCL;CFD;PSMD12;VCP;PSMD11;PSMD14;PSMD13;COPB1;UBR4;GNS;TRPM2;COMMD9;PRDX4;NCKAP1L;LTA4H;ATG7;ATP6V0A1;HSPA8;MGAM;XRCC6;PTPRN2;SIGLEC14;JUP;IDH1;NBEAL2;ARPC5;EEF2;DERA;DIAPH1;CDK13;GPI;HSP90AB1;TNFAIP6;CTSZ;IT…	0	Cellular_Component_2021	1	1	1	1	1	1	1	1	1	1	1	1	1
basement membrane	GO:0005604	45/52	0.000827751	0.00448218	3.28121	23.2861	ACHE;LAMA5;CD151;LAMA2;LAMC3;LAMA1;LAMA4;LAMA3;LAMC2;LAMC1;NID1;NID2;NTN1;THBS4;LOXL2;NTN3;EFEMP2;EGFLAM;DAG1;DST;ATRNL1;LAMB2;APLP1;P3H2;CASK;LAMB1;HSPG2;USH2A;ATRN;TMEFF1;SMOC2;TMEFF2;FRAS1;COL4A1;SMOC1;COL4A3;COL8A2;COL9A1;COL4A5;ANG;VWA2;COL9A3;AGRN;FBN1;MEGF9	0	Cellular_Component_2021	0	1	0	1	0	1	0	1	1	0	0	1	1
intrinsic component of synaptic vesicle membrane	GO:0098563	17/17	0.000911506	0.00478306	114716	803059	GABRA2;RAB3B;STX12;SYT4;PTPRS;RAB3A;SLC32A1;ATP2B1;SYP;TMEM163;STX10;RAB26;STX6;SLC17A6;SLC17A7;SLC17A8;RAB5A	1	Cellular_Component_2021	0	1	0	0	0	0	0	0	0	0	0	0	0
protein phosphatase type 2A complex	GO:0000159	17/17	0.000911506	0.00478306	114716	803059	PPP2R5B;PPP2R5A;PPP2R2A;PPP2R3B;PPP2R5D;PPP2R3A;PPP2R5C;NKD1;PPP2CA;PTPA;PPP2CB;PPP2R1B;PPP2R2C;PPP2R1A;PPP2R2B;PPP2R5E;PPP2R2D	0	Cellular_Component_2021	1	1	1	0	1	1	0	1	1	1	0	1	1
U5 snRNP	GO:0005682	17/17	0.000911506	0.00478306	114716	803059	SNRPN;TXNL4B;DDX23;PRPF8;SNRNP40;PRPF18;PRPF6;SNRPD2;SNRPD1;SNRPG;CD2BP2;SNRPE;SNRPD3;SNRNP200;TXNL4A;AAR2;SNRPB	0	Cellular_Component_2021	1	1	1	1	1	1	1	1	0	1	1	1	1
organelle envelope lumen	GO:0031970	54/64	0.00095872	0.00497947	2.75687	19.16	APP;PANK2;CLPB;CPOX;TRIAP1;CCAR1;CHCHD4;CHCHD2;AIFM1;OPA1;COA7;COA6;CMC4;MYOC;SIRT5;TIMM23;NME4;HAX1;SDHAF3;NDUFS1;MICU2;MICU1;THOP1;COX19;STOML2;NDUFB7;DIABLO;TIMM9;AK2;ARL2;HTRA2;PPOX;NLN;BLOC1S1;ALOX5;COA4;NDUFA8;PRELID2;TIMM8A;TRAP1;PRELID1;PNPT1;HSD3B2;AGK;UQCC2;CHCHD10;SORL1;SOD1;TIMM10B;GATM;PINK1;ARL2BP;STAR;FBXL4	0	Cellular_Component_2021	1	1	1	1	1	1	1	1	1	1	1	1	1
actin filament	GO:0005884	60/72	0.000977076	0.00498379	2.55306	17.6951	WIPF1;AVIL;WIPF2;LMOD1;WASL;ARHGAP6;ACTB;ACTG1;AMOT;POF1B;COTL1;PLS3;RAC1;PLS1;GAS2L3;ANXA1;DBNL;ACTN3;TPM4;ACTN2;TPM3;ACTN1;TPM1;COBL;PAWR;TSC1;SHROOM4;ACTA1;HCK;CTTN;PALLD;GAS2;HCLS1;LCP1;EZR;DBN1;RHOQ;GAS7;SPTBN4;TWF2;WAS;TWF1;IQGAP1;AIF1;CORO1A;CORO1B;PAK1;MYO6;GAS2L1;GAS2L2;MISP;MARK2;DMTN;MYO5A;MYO9B;AIF1L;MYO1B;ACTC1;DNAJA3;TEK	0	Cellular_Component_2021	1	1	1	1	1	1	1	1	1	1	1	1	1
preribosome, large subunit precursor	GO:0030687	22/23	0.000979133	0.00498379	11.2195	77.7382	WDR37;NIP7;FBXW9;MAK16;PPAN;WDR74;RRP1B;NOC2L;WDR12;FTSJ3;RPF1;BOP1;EBNA1BP2;NSA2;EIF6;LAS1L;PES1;MRTO4;RRS1;ZNF622;MDN1;RRP15	0	Cellular_Component_2021	1	1	1	1	1	1	1	1	1	1	1	1	1
melanosome	GO:0042470	26/28	0.00111306	0.00560939	6.63073	45.0932	OCA2;PMEL;ABCB6;TYRP1;RAB29;ATP7A;MREG;HPS4;SYTL1;CTNS;MYO5A;RAB27A;RAB27B;TYR;MFSD12;SYTL2;GCHFR;RAB32;GPR143;DCT;TH;TMEM33;SGSM2;RAB9A;RAB38;RAB17	0	Cellular_Component_2021	0	1	0	0	1	0	0	1	0	0	0	0	0
cytosolic large ribosomal subunit	GO:0022625	47/55	0.00115894	0.00578335	2.99867	20.2718	RPL30;RPL3;RPL32;RPL10;RPL31;RPL34;RPLP1;RPL12;RPLP0;RPL11;RPL36A;RPL10A;RPL8;RPL9;RPL6;RPL7;RPL7A;MRPL1;FXR2;RPL18A;RPL36;RPL14;RPL35;RPLP2;RPL13;RPL38;RPL37;RPL15;RPL18;RPL39;RPL17;RPL19;RPL21;RPL23;RPL22;RPL13A;RPL35A;RPL23A;RPL7L1;RPL27A;RPL37A;RPL24;RPL27;RPL26;RPL29;RPL28;RSL24D1	0	Cellular_Component_2021	1	1	1	1	1	1	1	1	1	1	1	1	1
spindle	GO:0005819	147/192	0.00119647	0.00591266	1.67085	11.2421	BUB1B;HNRNPU;CCAR2;CDC14A;CDC20;GOLGA2;MAEA;CSPP1;CDC27;NUSAP1;FBXO5;KIFAP3;ANAPC7;MAP1S;SPICE1;ANXA11;CSNK1D;EML1;KNSTRN;EML3;EML4;FAM161A;KATNAL1;KATNAL2;KIF16B;TBL1XR1;HECW2;MAK;JTB;ANAPC5;PKP4;KIF20A;MAD1L1;DCUN1D5;ARL3;CUL3;BOD1L1;AAAS;SKA1;SKA2;PKHD1;KIF3B;RACGAP1;SPATA5L1;KIF3A;CLTCL1;TPR;MAP4;TPPP;ECT2;MAP9;SAC3D1;BOD1;CBX3;CBX1;PLK1;DCDC2;KLHL22;RMDN3;CDC7;RMDN2;CDC6;PYCR3;RMDN1;WAPL;CYL…	0	Cellular_Component_2021	1	1	1	1	1	1	1	1	1	1	1	1	1
small-subunit processome	GO:0032040	33/37	0.00136631	0.00668705	4.20894	27.7607	PRKDC;WDR3;HEATR1;UTP23;FCF1;NOC4L;SNU13;PWP2;WDR46;NOL6;RRP9;FBL;EMG1;PDCD11;UTP20;UTP14A;DCAF13;NOP56;NOP14;NOP58;UTP6;WDR36;RPS7;UTP11;IMP3;KRR1;UTP3;XRCC5;NGDN;IMP4;UTP18;MPHOSPH10;NOL10	0	Cellular_Component_2021	1	1	1	1	1	1	1	1	1	1	1	1	1
autophagosome membrane	GO:0000421	21/22	0.00141921	0.0068798	10.7087	70.224	SH3GLB1;GABARAPL2;UVRAG;GABARAPL1;STX17;TEX264;ATG9A;MAP1LC3B2;WIPI1;GABARAP;VMP1;MAP1LC3B;MAP1LC3A;ATG16L2;WDR81;ATG16L1;MAP1LC3C;ULK1;WDFY3;PRKD1;TECPR1	0	Cellular_Component_2021	1	1	1	1	0	0	0	1	0	1	0	1	1
polymeric cytoskeletal fiber	GO:0099513	192/256	0.00147043	0.00706083	1.53538	10.014	WIPF1;AVIL;WIPF2;ACTB;ACTG1;AMOT;CRHBP;PNN;TUBB6;POF1B;KIF5C;TUBB3;DPYSL2;KIF5B;KIF5A;COTL1;PLS3;KIF21A;KIF21B;CDK5RAP3;SYBU;CDK5RAP2;PLS1;DYNC2H1;GAS2L3;MAP2K2;ACTN3;TPM4;ACTN2;MAP1S;TPM3;ACTN1;TPM1;KRT8;TSC1;MID1;MID2;EML4;CLIP1;KATNAL1;KATNAL2;KIF16B;MAP1B;MAP1A;PKP2;KIF20A;EZR;KIF20B;RTN2;MACF1;SPTBN4;TWF2;TWF1;SLC1A4;IQGAP1;EVPL;PPL;CORO1A;NDRG1;CAMSAP1;CORO1B;NCKIPSD;BAG2;KIF3B;DPP9;KIF3A;M…	0	Cellular_Component_2021	1	1	1	1	0	1	0	1	1	1	1	1	1
ionotropic glutamate receptor complex	GO:0008328	29/32	0.00151582	0.00721078	4.93093	32.0106	GRIA1;GRIA2;GRIK3;GRIK4;GRIK2;CACNG7;CACNG8;GRIN2A;VWC2L;PTK2B;CACNG2;CACNG3;CACNG4;GRIA3;CACNG5;GRIA4;GRID2;GRIN2C;SHISA9;GRIN2B;SHISA7;GRIN1;GRIN2D;SHISA6;OLFM2;GRIN3A;DLG4;VWC2;CNIH2	1	Cellular_Component_2021	0	1	0	0	0	0	0	0	0	0	0	0	0
integral component of mitochondrial membrane	GO:0032592	55/66	0.0015845	0.00733969	2.55247	16.457	MCUR1;SLC25A3;GHITM;TOMM20;MPC1;FUNDC1;MPC2;TIMM17A;TIMM17B;CPT1A;MUL1;TIMM23;TMEM177;OXA1L;SMDT1;SCO1;SCO2;SLC25A19;L2HGDH;MGARP;MICU1;SLC25A4;TOMM40;ABCB6;COX16;COX18;ETFDH;MFF;TMEM70;RHOT2;RHOT1;MFN1;COX11;BAK1;FIS1;COA1;DMPK;PET100;UQCC3;AGK;BNIP3;SYNJ2BP;GDAP1;COQ2;PINK1;ABCB10;ADCK1;TMEM11;SFXN3;SFXN4;SPIRE1;SFXN1;SFXN2;MCU;SFXN5	0	Cellular_Component_2021	1	1	1	1	1	1	1	1	0	1	1	1	1
exocytic vesicle membrane	GO:0099501	36/41	0.00158618	0.00733969	3.67355	23.6813	MCTP1;CLTB;ICA1;CLTA;RPH3A;SYNPR;SYNGR1;SV2C;SYNGR2;SV2B;SV2A;SYNDIG1;OTOF;SLC17A6;SLC17A7;SLC17A8;SLC18A1;SLC18A2;UNC13B;UNC13C;PTPRN2;SYT2;UNC13A;SLC32A1;SYT1;SEMA4C;DTNBP1;SYP;SYPL2;SYN3;SYNGR3;SYN2;SYN1;SYPL1;MCTP2;VAMP2	1	Cellular_Component_2021	0	1	0	0	0	0	0	0	0	0	0	0	0
synaptic vesicle membrane	GO:0030672	36/41	0.00158618	0.00733969	3.67355	23.6813	MCTP1;CLTB;ICA1;CLTA;RPH3A;SYNPR;SYNGR1;SV2C;SYNGR2;SV2B;SV2A;SYNDIG1;OTOF;SLC17A6;SLC17A7;SLC17A8;SLC18A1;SLC18A2;UNC13B;UNC13C;PTPRN2;SYT2;UNC13A;SLC32A1;SYT1;SEMA4C;DTNBP1;SYP;SYPL2;SYN3;SYNGR3;SYN2;SYN1;SYPL1;MCTP2;VAMP2	1	Cellular_Component_2021	0	1	0	0	0	0	0	0	0	0	0	0	0
prespliceosome	GO:0071010	15/15	0.00207779	0.00932748	101220	625180	SF3A1;SF3A2;SNRPN;PRPF40B;PRPF40A;LSM7;PRPF39;SNRNP70;U2AF2;SNRPG;LUC7L;LUC7L3;SF3B1;LUC7L2;SNRPB	0	Cellular_Component_2021	1	1	1	1	1	1	1	1	0	0	1	0	1
trans-Golgi network transport vesicle	GO:0030140	15/15	0.00207779	0.00932748	101220	625180	TMED9;TMED10;FURIN;RAB27B;RASSF9;IGF2R;TGOLN2;RAB14;RAB13;GOPC;ATP7A;STEAP2;RAB8A;SPG21;RAB8B	0	Cellular_Component_2021	0	1	0	0	1	1	0	1	0	0	0	0	0
U2-type prespliceosome	GO:0071004	15/15	0.00207779	0.00932748	101220	625180	SF3A1;SF3A2;SNRPN;PRPF40B;PRPF40A;LSM7;PRPF39;SNRNP70;U2AF2;SNRPG;LUC7L;LUC7L3;SF3B1;LUC7L2;SNRPB	0	Cellular_Component_2021	1	1	1	1	1	1	1	1	0	0	1	0	1
Golgi stack	GO:0005795	28/31	0.00208906	0.00932748	4.76054	29.3775	STX16;USO1;ZFYVE1;GGTA1;GOLGA5;MARCHF9;MARCHF4;GOLGA7;NSF;PLK3;GALNT2;TRAPPC4;COG2;GOLPH3L;OCRL;RAB27B;VRK1;SORL1;GOLPH3;RAB30;RAB14;TMBIM4;GOLGB1;MGAT4A;RAB34;AKAP9;LPCAT2;MGAT4B	0	Cellular_Component_2021	1	1	1	1	1	1	1	1	0	1	0	1	1
[truncated: 38 more rows]

## Sheet: TableS2_esophagus
GO_term	GO_ID	Overlap	P.value	Adjusted.P.value	Odds.Ratio	Combined.Score	Genes	unique	database	ant_intestine	brain	esophagus	gill	head_kidney	heart	liver	pyloric_ceca	rectum	spiral_valve	stomach_distal	stomach_proximal	white_muscle
[truncated: 1,011 more rows]

## Sheet: TableS3_gill
GO_term	GO_ID	Overlap	P.value	Adjusted.P.value	Odds.Ratio	Combined.Score	Genes	unique	database	ant_intestine	brain	esophagus	gill	head_kidney	heart	liver	pyloric_ceca	rectum	spiral_valve	stomach_distal	stomach_proximal	white_muscle
[truncated: 1,182 more rows]

[truncated: 17 more sheets: TableS4_headkidney, TableS5_heart, TableS6_whitemuscle, TableS7_liver, TableS8_glandularstomach, TableS9_muscularstomach, TableS10_anteriorintestine, TableS11_pyloriccaecum, TableS12_spiralvalve, TableS13_rectum, TableS14_esophagus_gut, TableS15_glandularstomach_gut, TableS16_muscularstomach_gut, TableS17_pyloriccaecum_gut, TableS18_anteriorintestine_gut, TableS19_spiralvalve_gut, TableS20_rectum]
